# Supplementary material for: Combined Large Cell Neuroendocrine Carcinomas of the Lung: Integrative Molecular Analysis Identifies Subtypes with Potential Therapeutic Implications
Source: Cancers (Basel). 2022 Sep 24;14(19):4653. doi: 10.3390/cancers14194653 (PMC9562868; doi:10.3390/cancers14194653)
Supplement: Supplementary file 1 [file cancers-14-04653-s001.zip]

Archive with 15 entries (15 files):
- Figure S1.tif
- Figure S2.tif
- Figure S3.tif
- Figure S4.tif
- Supplementary Methods.pdf
- Table S10.pdf
- Table S1_R1.pdf
- Table S2.pdf
- Table S3_R1.pdf
- Table S4.pdf
- Table S5.pdf
- Table S6.xlsx
- Table S7.xlsx
- Table S8.xlsx
- Table S9.pdf
