# Supplementary material for: Combined Large Cell Neuroendocrine Carcinomas of the Lung: Integrative Molecular Analysis Identifies Subtypes with Potential Therapeutic Implications
Source: Cancers (Basel). 2022 Sep 24;14(19):4653. doi: 10.3390/cancers14194653 (PMC9562868; doi:10.3390/cancers14194653)
Supplement: Supplementary file 1 [file cancers-14-04653-s001.zip › Table S6.xlsx]

## Sheet: Table S6
	Supplementary Table S6. Detail of mutations detected in 44 combined large cell neuroendocrine carcinomas (co-LCNECs). Related to Figure 1.
	ID SAMPLE	Combined features	CHROM	POS	REF	ALT	var_freq	Existing_variation	GENE	Feature	SIFT	PolyPhen	Consequence	HGVSc	HGVSp	EXON	INTRON	CLIN_SIG	FATHmm_coding	FATHMM_noncoding
	1	ADC	chr11	108117753	G	T	35	COSM6932533	ATM	NM_000051.3			stop_gained	NM_000051.3:c.964G>T	NP_000042.3:p.Glu322Ter	8/63			0.99443	0.99451
	1	ADC	chr4	55599270	TC	T	41	COSM1308	KIT	XM_005265740.1			frameshift_variant	XM_005265740.1:c.2401del	XP_005265797.1:p.Thr802LeufsTer13	17/21
	1	ADC	chr12	25398285	C	A	28	rs121913530	KRAS	NM_033360.2	0.04	probably_damaging	missense_variant	NM_033360.2:c.34G>T	NP_203524.1:p.Gly12Cys	2/6		pathogenic	0.98367	0.99449
	1	ADC	chr13	49039495	C	T	10		RB1	NM_000321.2	0.03	probably_damaging	missense_variant	NM_000321.2:c.2480C>T	NP_000312.2:p.Pro827Leu	23/27			0.99303	0.99397
	1	ADC	chr18	48591933	C	T	12	rs1060500733	SMAD4	NM_005359.5			stop_gained	NM_005359.5:c.1096C>T	NP_005350.1:p.Gln366Ter	9/12		pathogenic	0.98199	0.99498
	86	ADC	chr17	7578281	G	A	8	COSM1736075	TP53	NM_000546.5	0.04	possibly_damaging	missense_variant	NM_000546.5:c.568C>T	NP_000537.3:p.Pro190Ser	6/11			0.98915	0.98998
	169	AC	chr1	45797228	C	T	62	rs36053993	MUTYH	NM_001128425.1		probably_damaging	missense_variant	NM_001128425.1:c.1187G>A	NP_001121897.1:p.Gly396Asp	13/16		pathogenic	0.99757	0.99522
	169	AC	chr10	89711983	G	T	44	COSM5984394	PTEN	NM_000314.4			stop_gained	NM_000314.4:c.601G>T	NP_000305.3:p.Glu201Ter	6/9			0.96977	0.97924
	169	AC	chr17	7578211	CG	CA	82	rs397516436	TP53	NM_000546.5			stop_gained	NM_000546.5:c.637delinsT	NP_000537.3:p.Arg213Ter	6/11		pathogenic
	208	AC	chr13	48951139	TG	T	86		RB1	NM_000321.2			frameshift_variant	NM_000321.2:c.1304del	NP_000312.2:p.Gly435AspfsTer22	13/27
	208	AC	chr17	7574034	C	A	74	COSM13745	TP53	NM_000546.5			splice_acceptor_variant	NM_000546.5:c.994-1G>T			9/10		0.99503	0.99239
	209	ADC	chr1	27106717	G	GC	18		ARID1A	NM_006015.4			frameshift_variant	NM_006015.4:c.6330dup	NP_006006.3:p.Val2111ArgfsTer39	20/20
	209	ADC	chr12	25398285	C	A	30	rs121913530	KRAS	NM_033360.2	0.04	probably_damaging	missense_variant	NM_033360.2:c.34G>T	NP_203524.1:p.Gly12Cys	2/6		pathogenic	0.98367	0.99449
	209	ADC	chr17	7578437	G	A	5	rs730882001	TP53	NM_000546.5			stop_gained	NM_000546.5:c.493C>T	NP_000537.3:p.Gln165Ter	5/11		pathogenic	0.95715	0.98899
	219	SQC	chr2	178098944	C	G	43	COSM132848	NFE2L2	NM_006164.4		probably_damaging	missense_variant	NM_006164.4:c.101G>C	NP_006155.2:p.Arg34Pro	2/5			0.99119	0.99227
	219	SQC	chr12	49425199	G	C	31		KMT2D	NM_003482.3			stop_gained	NM_003482.3:c.13289C>G	NP_003473.3:p.Ser4430Ter	39/54			0.50122	0.53557
	219	SQC	chr17	7578235	T	C	5	rs1057520007	TP53	NM_000546.5		probably_damaging	missense_variant	NM_000546.5:c.614A>G	NP_000537.3:p.Tyr205Cys	6/11		likely_pathogenic	0.98976	0.9842
	238	SQC	chr1	11193172	T	C	50		MTOR	NM_004958.3	0.27	probably_damaging	missense_variant	NM_004958.3:c.5329A>G	NP_004949.1:p.Ser1777Gly	38/58			0.95506	0.97031
	238	SQC	chr9	15479686	C	G	13		PSIP1	NM_033222.3			splice_acceptor_variant	NM_033222.3:c.457-1G>C			6/15		0.94567	0.98799
	238	SQC	chr9	98209397	C	T	81	rs187104739	PTCH1	NM_000264.3		probably_damaging	missense_variant	NM_000264.3:c.4141G>A	NP_000255.2:p.Val1381Met	23/24		uncertain_significance	0.99665	0.99378
	238	SQC	chr10	89720741	C	T	10	rs371387815	PTEN	NM_000314.4			stop_gained	NM_000314.4:c.892C>T	NP_000305.3:p.Gln298Ter	8/9		pathogenic	0.97645	0.98867
	238	SQC	chr11	69457889	A	G	43		CCND1	NM_053056.2	0.05	benign	missense_variant	NM_053056.2:c.289A>G	NP_444284.1:p.Ser97Gly	2/5			0.60654	0.99397
	238	SQC	chr17	7578406	C	T	22	rs28934578	TP53	NM_000546.5	0.11	benign	missense_variant	NM_000546.5:c.524G>A	NP_000537.3:p.Arg175His	5/11		pathogenic	0.98946	0.99443
	238	SQC	chrX	76777865	C	A	15		ATRX	NM_000489.3		probably_damaging	missense_variant	NM_000489.3:c.6851G>T	NP_000480.2:p.Gly2284Val	32/35			0.98796	0.99244
	248	ADC	chr4	55561810	C	G	34	rs144933028	KIT	XM_005265740.1			missense_variant	XM_005265740.1:c.200C>G	XP_005265797.1:p.Thr67Ser	2/21		uncertain_significance	0.85857	0.9777
	248	ADC	chr5	112103088	G	A	28	COSM4169445	APC	XM_005271975.1			splice_donor_variant	XM_005271975.1:c.422+1G>A			4/15		0.98101	0.99132
	248	ADC	chr8	48744374	C	A	13		PRKDC	NM_006904.6			splice_donor_variant	NM_006904.6:c.8264+1G>T			60/85		0.95566	0.96324
	248	ADC	chr11	32450042	C	G	36	COSM5944331	WT1	NM_024426.4			splice_donor_variant	NM_024426.4:c.769+1G>C			2/9		0.98239	0.95503
	248	ADC	chr17	7577097	C	A	37	rs764146326	TP53	NM_000546.5		probably_damaging	missense_variant	NM_000546.5:c.841G>T	NP_000537.3:p.Asp281Tyr	8/11		likely_pathogenic	0.99659	0.99409
	262	ADC	chr12	25398284	C	T	18	rs121913529	KRAS	NM_033360.2		benign	missense_variant	NM_033360.2:c.35G>A	NP_203524.1:p.Gly12Asp	2/6		pathogenic	0.97875	0.99426
	262	ADC	chr17	29553477	ACCCCCCCG	ACCCCCCA	12		NF1	XM_005257983.1			frameshift_variant	XM_005257983.1:c.2033_2034delinsA	XP_005258040.1:p.Pro678GlnfsTer10	18/59
	262	ADC	chr19	1220395	G	A	35	rs137853078	STK11	XM_005259617.1			missense_variant	XM_005259617.1:c.488G>A	XP_005259674.1:p.Gly163Asp	4/10		pathogenic	0.96519	0.95008
	262	ADC	chr19	10610247	C	A	32	COSM710187	KEAP1	NM_203500.1	0.01	probably_damaging	missense_variant	NM_203500.1:c.463G>T	NP_987096.1:p.Val155Phe	2/6			0.86917	0.91776
	269	ADC	chr19	10610208	C	A	40		KEAP1	NM_203500.1	0.01	probably_damaging	missense_variant	NM_203500.1:c.502G>T	NP_987096.1:p.Val168Phe	2/6			0.96259	0.9519
	279	ADC	chr10	43610164	G	T	45	COSM188543	RET	NM_020975.4	0.3	benign	missense_variant	NM_020975.4:c.2116G>T	NP_066124.1:p.Val706Leu	11/20			0.9228	0.95029
	279	ADC	chr11	108139215	T	A	39		ATM	NM_000051.3			stop_gained	NM_000051.3:c.2717T>A	NP_000042.3:p.Leu906Ter	18/63			0.77276	0.94837
	279	ADC	chr17	7579449	G	A	43	rs1060501204	TP53	NM_000546.5	0.29	benign	missense_variant	NM_000546.5:c.238C>T	NP_000537.3:p.Pro80Ser	4/11		uncertain_significance	0.34807	0.33267
	279	ADC	chr17	29482999	A	T	40		NF1	XM_005257983.1			splice_acceptor_variant	XM_005257983.1:c.61-2A>T			1/58		0.97925	0.99015
	279	ADC	chr19	1220475	C	T	42		STK11	XM_005259617.1			missense_variant	XM_005259617.1:c.568C>T	XP_005259674.1:p.Leu190Phe	4/10			0.93286	0.95044
	279	ADC	chr19	10610177	T	A	47		KEAP1	NM_203500.1		possibly_damaging	missense_variant	NM_203500.1:c.533A>T	NP_987096.1:p.Gln178Leu	2/6			0.96832	0.9423
	279	ADC	chrX	53230752	G	A	66		KDM5C	NM_004187.3			stop_gained	NM_004187.3:c.2041C>T	NP_004178.2:p.Arg681Ter	14/26			0.98981	0.99522
	286	ADC	chr10	43622078	G	T	31	COSM3437801	RET	NM_020975.4		possibly_damaging	missense_variant	NM_020975.4:c.3095G>T	NP_066124.1:p.Gly1032Val	19/20			0.94895	0.98531
	286	ADC	chr12	25398284	C	A	42	rs121913529	KRAS	NM_033360.2		probably_damaging	missense_variant	NM_033360.2:c.35G>T	NP_203524.1:p.Gly12Val	2/6		pathogenic	0.98367	0.99449
	286	ADC	chr11	108106477	G	T	10		ATM	NM_000051.3			stop_gained	c.412G>T	p.Gly138Ter	5
	289	ADC	chr1	11270910	A	C	54		MTOR	NM_004958.3	0.58	benign	missense_variant	NM_004958.3:c.3615T>G	NP_004949.1:p.Asn1205Lys	24/58			0.91748	0.97758
	289	ADC	chr3	37035129	GC	TG	39	rs63749994	MLH1	NM_000249.3		probably_damaging	missense_variant	NM_000249.3:c.91_92delinsTG	NP_000240.1:p.Ala31Cys	1/19		uncertain_significance
	289	ADC	chr3	37067449	G	C	41	rs63750527	MLH1	NM_000249.3	0.2	benign	missense_variant	NM_000249.3:c.1360G>C	NP_000240.1:p.Gly454Arg	12/19		uncertain_significance	0.51867	0.29097
	289	ADC	chr12	25398281	CC	AA	23	COSM1666974	KRAS	NM_033360.2	0.01	probably_damaging	missense_variant	NM_033360.2:c.37_38delinsTT	NP_203524.1:p.Gly13Phe	2/6
	289	ADC	chr19	1221311	TG	T	33		STK11	XM_005259617.1			frameshift_variant	XM_005259617.1:c.836del	XP_005259674.1:p.Gly279AlafsTer8	6/10
	291	ADC	chr2	29448343	G	C	26		ALK	NM_004304.4	0.49	benign	missense_variant	NM_004304.4:c.3156C>G	NP_004295.2:p.Phe1052Leu	19/29			0.85823	0.97763
	295	ADC	chr1	45797139	G	A	68	rs150792276	MUTYH	NM_001128425.1	0.04	benign	missense_variant	NM_001128425.1:c.1276C>T	NP_001121897.1:p.Arg426Cys	13/16		uncertain_significance	0.37877	0.32096
	295	ADC	chr3	142232388	A	AATATGTGGAAGAAG	6		ATR	NM_001184.3			frameshift_variant	NM_001184.3:c.4582_4595dup	NP_001175.2:p.Leu1533PhefsTer29	26/47
	295	ADC	chr17	7577124	C	A	59	rs121912657	TP53	NM_000546.5		probably_damaging	missense_variant	NM_000546.5:c.814G>T	NP_000537.3:p.Val272Leu	8/11		pathogenic	0.99321	0.98999
	295	ADC	chr19	1207085	G	T	42		STK11	XM_005259617.1			missense_variant	XM_005259617.1:c.173G>T	XP_005259674.1:p.Gly58Val	1/10			0.96892	0.96563
	295	ADC	chr19	10600417	C	A	46	COSM710199	KEAP1	NM_203500.1		probably_damaging	missense_variant	NM_203500.1:c.1438G>T	NP_987096.1:p.Gly480Trp	4/6			0.99663	0.99414
	339	ADC	chr17	7577570	C	A	17	rs587782664	TP53	NM_000546.5		probably_damaging	missense_variant	NM_000546.5:c.711G>T	NP_000537.3:p.Met237Ile	7/11		likely_pathogenic	0.99048	0.98734
	339	ADC	chr17	7578406	C	A	11	rs28934578	TP53	NM_000546.5		possibly_damaging	missense_variant	NM_000546.5:c.524G>T	NP_000537.3:p.Arg175Leu	5/11		pathogenic	0.99224	0.99465
	339	ADC	chr19	10602836	C	G	40	COSM3718030	KEAP1	NM_203500.1		probably_damaging	missense_variant	NM_203500.1:c.742G>C	NP_987096.1:p.Ala248Pro	3/6			0.96046	0.98254
	343	ADC	chr12	25398284	C	G	35	rs121913529	KRAS	NM_033360.2	0.02	possibly_damaging	missense_variant	NM_033360.2:c.35G>C	NP_203524.1:p.Gly12Ala	2/6		pathogenic	0.98468	0.99455
	343	ADC	chr19	1221293	CG	C	53	COSM6444456	STK11	XM_005259617.1			frameshift_variant	XM_005259617.1:c.817del	XP_005259674.1:p.Ala273ProfsTer14	6/10
	344	ADC	chr17	7578442	T	C	5	rs148924904	TP53	NM_000546.5		probably_damaging	missense_variant	NM_000546.5:c.488A>G	NP_000537.3:p.Tyr163Cys	5/11		pathogenic
	344	ADC	chr19	11105553	A	C	63		SMARCA4	XM_005260025.1			missense_variant	XM_005260025.1:c.1469A>C	XP_005260082.1:p.His490Pro	9/36			0.99073	0.99095
	344	ADC	chr19	10602334	C	G	51		KEAP1	NM_203500.1		probably_damaging	missense_variant	NM_012289.4:c.1244G>C	NP_036421.2:p.Arg415Pro	3/6
	360	ADC	chr11	108214045	A	T	66		ATM	NM_000051.3			stop_gained	NM_000051.3:c.8365A>T	NP_000042.3:p.Lys2789Ter	57/63			0.98806	0.98792
	360	ADC	chr20	57484420	C	T	48	rs11554273	GNAS	NM_080425.2	0.01	probably_damaging	missense_variant	NM_080425.2:c.2530C>T	NP_536350.2:p.Arg844Cys	8/13		pathogenic	0.93723	0.96767
	360	ADC	chr12	25398285	C	A	37	rs121913530	KRAS	NM_033360.2	0.04	probably_damaging	missense_variant	NM_033360.2:c.34G>T	NP_203524.1:p.Gly12Cys	2/6		pathogenic	0.98367	0.99449
	364	ADC	chr12	25398285	C	A	34	rs121913530	KRAS	NM_033360.2	0.04	probably_damaging	missense_variant	NM_033360.2:c.34G>T	NP_203524.1:p.Gly12Cys	2/6		pathogenic	0.98367	0.99449
	364	ADC	chr4	55129932	G	T	27	COSM387433	PDGFRA	NM_001347828.1			stop_gained	NM_001347828.1:c.541G>T	NP_001334757.1:p.Glu181Ter	5/24			0.05032	0.21907
	VAL4	ADC	chr11	108151894	AG	A	26		ATM	NM_000051.3			frameshift_variant	NM_000051.3:c.3576+1del		24/63
	VAL5	ADC	chr3	37050369	A	G	24		MLH1	NM_000249.3		probably_damaging	missense_variant	NM_000249.3:c.518A>G	NP_000240.1:p.Tyr173Cys	6/19			0.98974	0.99334
	VAL5	ADC	chr12	25380275	T	A	22	rs17851045	KRAS	NM_033360.2		benign	missense_variant	NM_033360.2:c.183A>T	NP_203524.1:p.Gln61His	3/6		pathogenic	0.92655	0.99072
	VAL5	ADC	chr17	7577580	T	C	32	rs587780073	TP53	NM_000546.5		probably_damaging	missense_variant	NM_000546.5:c.701A>G	NP_000537.3:p.Tyr234Cys	7/11		pathogenic	0.9474	0.96864
	VAL5	ADC	chr19	10610438	G	A	70	rs752035573	KEAP1	NM_203500.1	0.33	benign	missense_variant	NM_203500.1:c.272C>T	NP_987096.1:p.Ala91Val	2/6			0.85681	0.91773
	VAL6	ADC	chr10	43615166	G	T	47		RET	NM_020975.4		benign	missense_variant	NM_020975.4:c.2580G>T	NP_066124.1:p.Gln860His	14/20			0.70757	0.97151
	VAL6	ADC	chr10	89685311	A	G	14	rs786204922	PTEN	NM_000314.4		probably_damaging	missense_variant	NM_000314.4:c.206A>G	NP_000305.3:p.Asn69Ser	3/9		uncertain_significance	0.99186	0.99052
	VAL6	ADC	chr12	25398285	C	A	29	rs121913530	KRAS	NM_033360.2	0.04	probably_damaging	missense_variant	NM_033360.2:c.34G>T	NP_203524.1:p.Gly12Cys	2/6		pathogenic	0.98367	0.99449
	VAL6	ADC	chr13	26828861	G	T	30	COSM6001029	CDK8	NM_001260.1		probably_damaging	missense_variant	NM_001260.1:c.83G>T	NP_001251.1:p.Gly28Val	1/13			0.99132	0.97469
	VAL6	ADC	chr16	68844228	GG	TT	24		CDH1	NM_004360.3			stop_gained	NM_004360.3:c.816_817delinsTT	NP_004351.1:p.Met272_Glu273delinsIleTer	6/16
	VAL6	ADC	chr17	7577563	T	A	36	COSM43973	TP53	NM_000546.5		probably_damaging	missense_variant	NM_000546.5:c.718A>T	NP_000537.3:p.Ser240Cys	7/11			0.9452	0.97114
	VAL7	SCLC	chr1	156849143	G	C	43	COSM4170552	NTRK1	XM_005245219.1			missense_variant	XM_005245219.1:c.2104G>C	XP_005245276.1:p.Asp702His	14/16			0.98849	0.99228
	VAL7	SCLC	chr7	116411923	C	T	61	rs34589476	MET	NM_001127500.2	0.02	benign	missense_variant	NM_001127500.2:c.2962C>T	NP_001120972.1:p.Arg988Cys	14/21		likely_pathogenic	0.83023	0.98607
	VAL7	SCLC	chr13	48916850	G	T	86	COSM1147218	RB1	NM_000321.2		probably_damaging	missense_variant	NM_000321.2:c.380G>T	NP_000312.2:p.Ser127Ile	3/27			0.88392	0.98225
	VAL7	SCLC	chr17	7579373	C	A	90	COSM42812	TP53	NM_000546.5		probably_damaging	missense_variant	NM_000546.5:c.314G>T	NP_000537.3:p.Gly105Val	4/11			0.98584	0.9907
	VAL8	SCLC	chr2	48026957	C	A	10	rs63750564	MSH6	NM_000179.2			stop_gained	NM_000179.2:c.1835C>A	NP_000170.1:p.Ser612Ter	4/10		pathogenic	0.8909	0.41603
	VAL8	SCLC	chr12	46246293	C	T	5		ARID2	NM_152641.2			stop_gained	NM_152641.2:c.4387C>T	NP_689854.2:p.Gln1463Ter	15/21			0.9939	0.99516
	VAL8	SCLC	chr13	48934167	A	AG	5		RB1	NM_000321.2			frameshift_variant	NM_000321.2:c.622_623insG	NP_000312.2:p.Met208SerfsTer4	7/27
	VAL17	ADC	chr1	27088787	AG	A	37	COSM1665355	ARID1A	NM_006015.4			frameshift_variant	NM_006015.4:c.2402del	NP_006006.3:p.Gly801ValfsTer32	7/20
	VAL17	ADC	chr12	25398282	C	A	25	rs121913535	KRAS	NM_033360.2	0.02	probably_damaging	missense_variant	NM_033360.2:c.37G>T	NP_203524.1:p.Gly13Cys	2/6		pathogenic	0.98367	0.99449
	VAL17	ADC	chr20	57484597	G	T	17	rs137854533	GNAS	NM_080425.2	0.01	probably_damaging	missense_variant	NM_080425.2:c.2610G>T	NP_536350.2:p.Gln870His	9/13		pathogenic	0.97159	0.96383
	VAL23	SQC	chr1	11181383	C	A	25		MTOR	NM_004958.3			stop_gained	NM_004958.3:c.6853G>T	NP_004949.1:p.Glu2285Ter	49/58			0.98919	0.99498
	VAL23	SQC	chr3	178952072	A	T	32	rs1057519936	PIK3CA	NM_006218.2	0.7	benign	missense_variant	NM_006218.2:c.3127A>T	NP_006209.2:p.Met1043Leu	21/21		likely_pathogenic	0.96152	0.97441
	VAL23	SQC	chr17	7577046	C	A	62	rs201744589	TP53	NM_000546.5			stop_gained	NM_000546.5:c.892G>T	NP_000537.3:p.Glu298Ter	8/11		pathogenic	0.35943	0.231
	VAL23	SQC	chr13	48954299	A	AT	23		RB1	NM_000321.2			splice_acceptor_variant	NM_000321.2:c.1422-2_1422-1insT			15/26
	VAL36	ADC	chr17	7577555	GCAGGAA	G	55	COSM5010352	TP53	NM_000546.5			inframe_deletion	NM_000546.5:c.720_725del	NP_000537.3:p.Ser241_Cys242del	7/11
	VAL37	SCLC	chr13	49039339	AGC	GGC	62		RB1	NM_000321.2			splice_acceptor_variant	NM_000321.2:c.2326-2delinsG		23/27	22/26
	VAL37	SCLC	chr17	7578442	T	C	47	rs148924904	TP53	NM_000546.5		probably_damaging	missense_variant	NM_000546.5:c.488A>G	NP_000537.3:p.Tyr163Cys	5/11		pathogenic	0.97717	0.98451
	VAL40	SQC	chr17	7578263	G	A	48	rs397516435	TP53	NM_000546.5			stop_gained	NM_000546.5:c.586C>T	NP_000537.3:p.Arg196Ter	6/11		pathogenic	0.95857	0.97939
	VAL41	ADC	chr13	49027135	C	T	10	rs754634473	RB1	NM_000321.2	0.08	probably_damaging	missense_variant	NM_000321.2:c.1702C>T	NP_000312.2:p.Pro568Ser	18/27			0.87458	0.97294
	VAL41	ADC	chr19	10610227	C	T	17	COSM1630692	KEAP1	NM_203500.1		possibly_damaging	missense_variant	NM_203500.1:c.483G>A	NP_987096.1:p.Met161Ile	2/6			0.96419	0.95059
	VAL41	ADC	chr17	7578242	C	T	10	rs730882003	TP53	NM_000546.5		benign	missense_variant	NM_000546.5:c.607G>A	NP_000537.3:p.Val203Met	6/11		uncertain_significance	0.8155	0.96391
	VAL43	AC	chr13	48881468	TT	TA	84		RB1	NM_000321.2			stop_gained	NM_000321.2:c.191delinsA	NP_000312.2:p.Leu64Ter	2/27
	VAL43	AC	chr17	7578190	TA	CA	91	rs121912666	TP53	NM_000546.5		probably_damaging	missense_variant	NM_000546.5:c.659delinsG	NP_000537.3:p.Tyr220Cys	6/11		pathogenic
	VAL44	ADC	chr12	25398285	C	A	67	rs121913530	KRAS	NM_033360.2	0.04	probably_damaging	missense_variant	NM_033360.2:c.34G>T	NP_203524.1:p.Gly12Cys	2/6		pathogenic	0.98367	0.99449
	VAL44	ADC	chr19	10602616	G	A	13	COSM6216277	KEAP1	NM_203500.1	0.14	benign	missense_variant	NM_203500.1:c.962C>T	NP_987096.1:p.Ala321Val	3/6			0.95791	0.97502
	VAL47	AC	chr17	7576927	C	T	5	rs587781702	TP53	NM_000546.5			splice_acceptor_variant	NM_000546.5:c.920-1G>A			8/10	pathogenic	0.61968	0.928
	VAL48	ADC	chr4	153249373	G	A	44		FBXW7	NM_033632.3	0.02	probably_damaging	missense_variant	NM_033632.3:c.1405C>T	NP_361014.1:p.Leu469Phe	9/12			0.71873	0.99182
	VAL48	ADC	chr17	7577120	C	A	28	rs28934576	TP53	NM_000546.5		probably_damaging	missense_variant	NM_000546.5:c.818G>T	NP_000537.3:p.Arg273Leu	8/11		pathogenic	0.99597	0.98874
	VAL49	ADC	chr10	43620335	C	T	56	rs17158558	RET	NM_020975.4	0.01	possibly_damaging	missense_variant	NM_020975.4:c.2944C>T	NP_066124.1:p.Arg982Cys	18/20		pathogenic	0.6652	0.96552
	VAL52	SQC	chr17	7574017	C	A	14	rs121912664	TP53	NM_000546.5	0.01	probably_damaging	missense_variant	NM_000546.5:c.1010G>T	NP_000537.3:p.Arg337Leu	10/11		pathogenic	0.82635	0.95474
	VAL52	SQC	chr17	29576134	CC	TT	12		NF1	XM_005257983.1			stop_gained	XM_005257983.1:c.4107_4108delinsTT	XP_005258040.1:p.Gln1370Ter	30/59
	VAL56	ADC	chr2	178098959	T	C	16	rs1057519921	NFE2L2	NM_006164.4		probably_damaging	missense_variant	NM_006164.4:c.86A>G	NP_006155.2:p.Asp29Gly	2/5		likely_pathogenic	0.98703	0.98914
	VAL56	ADC	chr7	116397495	A	G	16		MET	NM_001127500.2	1	benign	missense_variant	NM_001127500.2:c.1867A>G	NP_001120972.1:p.Lys623Glu	7/21			0.74935	0.97645
	VAL56	ADC	chr12	25398284	C	T	10	rs121913529	KRAS	NM_033360.2		benign	missense_variant	NM_033360.2:c.35G>A	NP_203524.1:p.Gly12Asp	2/6		pathogenic	0.97875	0.99426
	VAL56	ADC	chr17	37879585	ATCA	GTCG	53		ERBB2	NM_004448.2			missense_variant	NM_004448.2:c.1960_1963delinsGTCG	NP_004439.2:p.Ile654_Ile655delinsValVal	17/27
	VAL57	SQC	chr4	153271277	C	G	22		FBXW7	NM_033632.3			splice_acceptor_variant	NM_033632.3:c.502-1G>C			2/11		0.98956	0.99564
	VAL57	SQC	chr10	89685268	A	C	7	COSM23648	PTEN	NM_000314.4			splice_acceptor_variant	NM_000314.4:c.165-2A>C			2/8		0.99358	0.99271
	VAL57	SQC	chr13	49037866	G	C	32	rs587778860	RB1	NM_000321.2			splice_acceptor_variant	NM_000321.2:c.2107-1G>C			20/26	pathogenic	0.99758	0.99276
	VAL57	SQC	chr17	7577025	T	A	45	COSM1646821	TP53	NM_000546.5			stop_gained	NM_000546.5:c.913A>T	NP_000537.3:p.Lys305Ter	8/11			0.93927	0.94963
	VAL61	SQC	chr13	49033886	G	T	72	rs137853295	RB1	NM_000321.2			stop_gained	NM_000321.2:c.2023G>T	NP_000312.2:p.Glu675Ter	20/27		pathogenic	0.99377	0.99614
	VAL61	SQC	chr17	7578271	T	C	84	rs786201838	TP53	NM_000546.5		probably_damaging	missense_variant	NM_000546.5:c.578A>G	NP_000537.3:p.His193Arg	6/11		likely_pathogenic	0.98996	0.98742
	28	NapA+	chr1	120510819	T	C	68	rs782540275	NOTCH2	NM_024408.3	0.11	probably_damaging	missense_variant	NM_024408.3:c.1145A>G	NP_077719.2:p.Asn382Ser	7/34			0.85853	0.99321
	28	NapA+	chr17	7579592	T	G	63	COSM131532	TP53	NM_000546.5			splice_acceptor_variant	NM_000546.5:c.97-2A>C			3/10		0.70713	0.32029
	192	NapA+	chr17	7576897	G	A	80	COSM10786	TP53	NM_000546.5			stop_gained	NM_000546.5:c.949C>T	NP_000537.3:p.Gln317Ter	9/11			0.71485	0.24091
	249	NapA+	chr1	27100075	G	T	19		ARID1A	NM_006015.4			stop_gained	NM_006015.4:c.3871G>T	NP_006006.3:p.Glu1291Ter	16/20			0.99124	0.97516
	249	NapA+	chr2	212248618	C	A	23		ERBB4	NM_005235.2			stop_gained	NM_005235.2:c.3649G>T	NP_005226.1:p.Gly1217Ter	28/28			0.96881	0.99313
	249	NapA+	chr13	48934170	G	T	50	COSM4990378	RB1	NM_000321.2			stop_gained	NM_000321.2:c.625G>T	NP_000312.2:p.Glu209Ter	7/27			0.946	0.98799
	249	NapA+	chr17	7579462	AGGGGC	AGGGG	30		TP53	NM_000546.5			frameshift_variant	NM_000546.5:c.220del	NP_000537.3:p.Ala74ProfsTer49	4/11
	249	NapA+	chr17	29679312	G	T	20		NF1	XM_005257983.1			missense_variant	XM_005257983.1:c.7495G>T	XP_005258040.1:p.Gly2499Cys	51/59			0.99155	0.99515
	249	NapA+	chr19	11096912	C	G	82	rs150949949	SMARCA4	XM_005260025.1			missense_variant	XM_005260025.1:c.403C>G	XP_005260082.1:p.Pro135Ala	4/36		uncertain_significance	0.96195	0.97809
	249	NapA+	chr20	57429223	G	A	19		GNAS	NM_080425.2			stop_gained	NM_080425.2:c.903G>A	NP_536350.2:p.Trp301Ter	1/13			0.45403	0.87585
	356	NapA+	chr17	7577568	C	A	66	rs730882005	TP53	NM_000546.5		probably_damaging	missense_variant	NM_000546.5:c.713G>T	NP_000537.3:p.Cys238Phe	7/11		likely_pathogenic	0.99243	0.99217
	356	NapA+	chr19	1222985	T	A	66		STK11	XM_005259617.1			missense_variant	XM_005259617.1:c.922T>A	XP_005259674.1:p.Trp308Arg	8/10			0.78436	0.96585
	Note: ADC, adenocarcinoma; AC, atypical carcinoid; LCNEC, large cell neuroendocrine carcinoma; NAP+, LCNECs showing only immunohistochemical napsin-A positivity but no evidence of a distinct conventional ADC pattern; SCLC, small cell lung cancer; SQC, squamous cell carcinoma; NA, not available.
