# Supplementary material for: Combined Large Cell Neuroendocrine Carcinomas of the Lung: Integrative Molecular Analysis Identifies Subtypes with Potential Therapeutic Implications
Source: Cancers (Basel). 2022 Sep 24;14(19):4653. doi: 10.3390/cancers14194653 (PMC9562868; doi:10.3390/cancers14194653)
Supplement: Supplementary file 1 [file cancers-14-04653-s001.zip › Table S7.xlsx]

## Sheet: Table S7
	Supplementary Table S7. Tumor mutational load (TML) and signatures of somatic mutations (mutational spectrum) of 44 combined large cell neuroendocrine carcinomas (co-LCNECs).
	ID sample	Combined Features	Cluster	TML	Mutational spectrum						COSMIC signature
					T>G (%)	T>C (%)	T>A (%)	C>T (%)	C>G (%)	C>A (%)	1	2	3	4	5	6	7	8	9	10	11	12	13	14	15	16	17	18	19	20	21	22	23	24	25	26	27	28	29	30
											Age	APOBEC	BRCA1/BRCA2	Smoking	Unknown (all cancer types)	Defective DNA MMR/MSI	UV light	Unknown (breast cancer and medulloblastoma)	POLH (CLL. BCL)	POLE (ultra-hypermutation)	Alkylating agents	Unknown (liver cancer)	APOBEC	Unknown (uterine cancer and glioma / hypermutation)	Defective DNA MMR	Unknown (liver cancer)	Unknown (different cancers)	Unknown (different cancers)	Unknown (pilocytic astrocytoma)	Defective DNA MMR	Unknown (stomach cancer / MSI)	Aristolochic acid	Unknown (liver cancer)	Aflatoxin	Unknown (Hodgkin lymphoma)	Defective DNA MMR	Unknown (kidney clear cell carcinomas/small INDELs)	Unknown (stomach cancer)	Tobacco chewing	Unknown (breast cancer)
	1	ADC	NA	7.69	1.4	9.4	0.7	84.2	2.2	2.2	0	0.002	0	0	0	0	0.12	0	0	0	0.346	0.046	0.008	0	0	0.034	0	0	0.021	0	0	0	0	0	0	0	0	0	0	0.424
	86	ADC	NA	14.35	0	6.5	0	0	93.5	0	0	0.099	0	0	0	0.082	0.149	0	0	0	0.287	0.013	0	0.065	0	0	0	0	0	0	0	0	0	0	0	0	0	0	0	0.305
	169	AC	CL4	20.62	0	28.1	0	59.6	5.3	7	0	0	0	0	0	0	0	0.126	0	0.02	0.467	0.113	0	0	0	0.001	0	0	0	0	0.123	0	0.15	0	0	0	0	0	0	0
	208	AC	CL4	12.35	0	40	6.7	30	10	13.3	0	0	0	0	0	0	0	0	0	0.029	0.298	0.367	0.055	0	0	0	0	0.171	0	0	0	0.001	0.079	0	0	0	0	0	0	0
	209	ADC	CL4	14.52	2.1	46.8	4.3	38.3	6.4	2.1	0	0	0.04	0	0.142	0	0	0	0	0	0.131	0.131	0	0	0	0.227	0	0	0	0	0.209	0	0.017	0	0	0	0	0	0	0.101
	219	SQC	CL9	21.98	5.1	39	3.4	27.1	13.6	11.9	0.019	0	0.092	0	0.194	0	0.027	0	0	0	0.062	0.418	0.081	0.005	0	0	0.008	0	0	0	0	0	0	0.04	0.055	0	0	0	0	0
	238	SQC	CL9	12.55	3.8	38.5	3.8	23.1	7.7	23.1	0.123	0.059	0.105	0.098	0	0	0	0	0	0	0.01	0.403	0	0	0	0	0	0	0	0	0	0	0.006	0.095	0	0	0	0.101	0	0
	248	ADC	CL4	9.86	0	22.7	9.1	27.3	13.6	27.3	0	0	0.339	0.091	0	0	0	0	0	0	0.198	0.104	0.015	0	0	0	0	0.125	0	0	0	0.034	0	0	0.005	0	0	0	0.089	0
	262	ADC	CL4	9.83	10	40	5	30	5	10	0	0	0.037	0.019	0	0	0	0.142	0	0	0.246	0.317	0	0.064	0	0	0.008	0	0	0	0.102	0	0.064	0	0	0	0	0	0	0
	269	ADC	CL4	7.9	5.9	35.3	5.9	35.3	5.9	11.8	0	0	0.057	0	0	0	0	0	0	0	0.089	0.376	0	0	0	0	0.108	0	0.013	0	0	0	0.115	0	0	0	0	0	0.243	0
	279	ADC	CL7	17.09	0	29.6	14.8	29.6	14.8	11.1	0	0	0.142	0	0	0	0.088	0	0	0	0.192	0.23	0.015	0	0	0	0	0	0	0	0	0.244	0	0	0	0	0	0	0.089	0
	286	ADC	CL3	13.52	0	38.5	0	26.9	3.8	30.8	0	0	0	0.29	0	0	0	0	0	0	0	0.413	0	0	0	0	0	0	0	0	0	0	0.109	0.135	0	0.008	0	0	0.045	0
	289	ADC	CL7	12.18	4.2	29.2	0	54.2	4.2	8.3	0	0	0	0	0	0	0	0	0.136	0	0.539	0.016	0.031	0	0	0.179	0	0.026	0	0	0.073	0	0	0	0	0	0	0	0	0
	291	ADC	CL3	7.18	0	50	8.3	33.3	8.3	0	0	0	0	0	0	0	0	0	0	0	0.119	0.579	0.193	0	0	0	0.044	0	0	0	0	0.013	0.052	0	0	0	0	0	0	0
	295	ADC	CL4	12.17	3.7	29.6	3.7	33.3	3.7	25.9	0	0	0	0	0	0	0	0	0	0	0.136	0.24	0	0	0.246	0	0	0	0	0	0	0.05	0	0.163	0	0	0	0	0.165	0
	339	ADC	CL7	31.94	3.4	28.7	4.6	52.9	4.6	5.7	0	0.029	0	0.039	0	0	0	0	0	0	0.016	0.165	0	0.027	0	0.118	0.019	0	0.137	0.006	0.109	0.005	0.159	0	0	0	0	0	0	0.172
	343	ADC	CL7	15.65	4.5	59.1	2.3	27.3	4.5	2.3	0	0	0	0	0	0	0.022	0	0	0.001	0.077	0.452	0.007	0	0.059	0.222	0.032	0	0	0	0.127	0.002	0	0	0	0	0	0	0	0
	344	ADC	CL9	17.23	6.5	45.7	4.3	28.3	6.5	8.7	0.05	0	0.152	0	0	0	0	0	0	0.011	0.126	0.067	0.006	0	0	0.264	0.014	0	0	0	0.301	0	0	0	0.01	0	0	0	0	0
	360	ADC	CL7	17.76	9.1	49.1	5.5	21.8	5.5	9.1	0	0	0	0	0	0	0	0	0.069	0.025	0.039	0.174	0	0	0	0.309	0.036	0.008	0.049	0.026	0.046	0.004	0	0.006	0.043	0.167	0	0	0	0
	364	ADC	CL7	14.4	2.1	43.8	4.2	37.5	8.3	4.2	0	0	0.021	0	0	0	0	0	0	0	0.142	0.372	0	0	0	0.219	0	0	0	0	0	0.02	0.226	0	0	0	0	0	0	0
	VAL4	ADC	CL7	8.78	0	54.2	4.2	29.2	4.2	8.3	0	0	0	0	0	0	0	0	0	0	0.193	0.377	0.033	0	0	0.158	0	0	0	0	0.029	0.056	0.013	0.009	0	0.131	0	0	0	0
	VAL5	ADC	CL7	12.51	3.6	46.4	14.3	25	3.6	7.1	0	0	0	0	0	0	0	0	0	0	0.119	0	0.002	0	0	0.394	0	0	0	0	0.009	0.077	0.044	0	0.035	0.32	0	0	0	0
	VAL6	ADC	CL7	21.19	4.1	38.8	8.2	18.4	8.2	22.4	0	0.012	0	0	0	0	0	0	0	0	0.028	0.288	0.016	0.034	0	0.186	0.033	0	0	0	0	0.144	0	0.26	0	0	0	0	0	0
	VAL7	SCLC	CL4	11.27	4.3	52.2	0	30.4	4.3	8.7	0	0.023	0.046	0	0	0	0.045	0	0	0	0	0.464	0.004	0.236	0	0	0	0	0	0	0.123	0	0	0	0	0.039	0	0	0	0.02
	VAL8	SCLC	CL4	15.79	2.2	34.8	2.2	34.8	13	13	0	0.034	0	0	0	0	0.043	0	0	0	0.092	0.209	0.142	0	0	0.29	0	0.07	0.081	0	0.021	0	0	0.017	0	0	0	0	0	0
	VAL17	ADC	CL4	15.51	7.7	23.1	0	50	0	19.2	0	0	0	0	0	0	0.074	0	0	0	0.311	0.098	0	0	0	0	0	0	0.135	0	0.083	0	0	0	0	0	0	0.01	0.289	0
	VAL23	SQC	CL4	12.78	5.6	38.9	8.3	27.8	5.6	13.9	0	0	0	0.021	0	0	0	0	0	0	0.246	0.361	0.03	0	0	0.124	0	0	0	0	0.073	0.049	0	0.098	0	0	0	0	0	0
	VAL36	ADC	CL4	30.21	6.8	27.3	6.8	22.7	6.8	29.5	0	0	0.167	0.268	0	0	0	0	0	0.015	0	0.254	0.003	0.13	0.013	0.067	0	0.042	0	0.005	0	0	0.037	0	0	0	0	0	0	0
	VAL37	SCLC	CL9	14.28	3	51.5	0	36.4	3	6.1	0	0	0	0	0	0	0.15	0	0	0	0.053	0.055	0	0	0	0.058	0	0	0	0	0	0	0	0.037	0	0.648	0	0	0	0
	VAL40	SQC	CL9	11.03	3.2	61.3	0	29	0	6.5	0	0	0	0	0	0	0.169	0	0	0	0.048	0.448	0	0	0	0.163	0.036	0	0	0	0.136	0	0	0	0	0	0	0	0	0
	VAL41	ADC	CL4	18.5	1.4	5	0	88.5	1.8	3.2	0	0	0	0	0	0	0.025	0	0	0	0.051	0	0.004	0	0	0	0	0	0.368	0	0	0	0	0	0	0	0	0	0	0.552
	VAL43	AC	CL1	8.22	0	2.6	0.2	96.6	0.4	0.2	0	0.051	0	0	0	0	0.069	0	0	0	0.284	0	0	0	0	0	0	0	0.222	0	0	0	0	0	0	0	0	0	0	0.373
	VAL44	ADC	CL4	4.95	1.1	12.6	84.2	1.1	1.1	1.1	0	0	0	0	0	0	0.047	0	0	0.015	0.699	0.139	0	0	0	0	0	0	0	0	0	0	0.056	0	0	0	0	0	0	0.045
	VAL47	AC	CL1	11.27	8.3	50	4.2	29.2	8.3	0	0	0	0	0	0	0.068	0	0	0	0.029	0.117	0.507	0	0	0.021	0	0.111	0	0	0.03	0	0.064	0	0	0	0.053	0	0	0	0
	VAL48	ADC	CL4	4.55	1.4	5.8	2.9	81.2	2.9	5.8	0	0.034	0.126	0	0	0	0	0	0	0	0.396	0	0	0.012	0	0	0	0	0.382	0.05	0	0	0	0	0	0	0	0	0	0
	VAL49	ADC	CL4	7.97	5.6	61.1	5.6	27.8	0	0	0	0.029	0	0	0	0	0.03	0	0	0	0.057	0.217	0	0	0	0.33	0	0	0	0	0.063	0	0	0	0	0.274	0	0	0	0
	VAL52	SQC	CL9	12.26	3.2	41.9	0	48.4	6.5	0	0	0	0	0	0	0	0	0	0	0	0.121	0.273	0	0	0.171	0.105	0	0	0.203	0	0	0	0	0	0	0.126	0	0	0	0
	VAL56	ADC	CL4	9.09	11.1	61.1	0	22.2	0	5.6	0	0	0	0	0	0	0	0	0	0	0.19	0.65	0	0.013	0	0	0.108	0	0	0	0	0	0	0	0	0	0	0.039	0	0
	VAL57	SQC	CL4	8.58	7.4	51.9	3.7	22.2	11.1	3.7	0	0	0.166	0	0	0	0.015	0	0.028	0	0.079	0.378	0.119	0	0	0	0.07	0	0	0	0	0	0	0	0	0.146	0	0	0	0
	VAL61	SQC	CL9	24.18	6	30	8	18	14	24	0	0	0.169	0.324	0	0	0.004	0	0	0.066	0.079	0.323	0	0	0	0	0	0	0	0	0	0.036	0	0	0	0	0	0	0	0
	28	NapA+	NA	16.42	3.1	25	9.4	37.5	0	25	0.03	0	0	0.166	0	0.005	0	0	0	0	0.121	0	0	0	0	0.463	0	0	0	0	0.019	0.056	0	0.055	0	0	0	0	0	0.083
	192	NapA+	NA	15.95	7	39.5	7	18.6	11.6	16.3	0	0	0.304	0.073	0	0	0	0.101	0.001	0.002	0.158	0.338	0.001	0	0	0	0	0	0	0	0.022	0	0	0	0	0	0	0	0	0
	249	NapA+	NA	16.34	0	27.6	6.9	20.7	3.4	41.4	0	0	0	0.723	0	0.007	0.033	0	0	0	0.053	0.051	0	0	0.02	0	0	0	0	0	0	0	0	0	0	0.113	0	0	0	0
	356	NapA+	NA	14.47	4.2	56.3	6.3	20.8	4.2	8.3	0	0.006	0	0	0	0	0	0	0	0	0	0.1	0	0	0	0.292	0.034	0	0.082	0	0.087	0.098	0	0.057	0	0.244	0	0	0	0
	Note: ADC, adenocarcinoma; AC, atypical carcinoid; LCNEC, large cell neuroendocrine carcinoma; NAP+, LCNECs showing only immunohistochemical napsin-A positivity but no evidence of a distinct conventional ADC pattern; SCLC, small cell lung cancer; SQC, squamous cell carcinoma; NA, not available.
