# Supplementary material for: Combined Large Cell Neuroendocrine Carcinomas of the Lung: Integrative Molecular Analysis Identifies Subtypes with Potential Therapeutic Implications
Source: Cancers (Basel). 2022 Sep 24;14(19):4653. doi: 10.3390/cancers14194653 (PMC9562868; doi:10.3390/cancers14194653)
Supplement: Supplementary file 1 [file cancers-14-04653-s001.zip › Table S8.xlsx]

## Sheet: Table S8
	Supplementary Table S8. List of genes used in unsupervised clustering analysis and differential expression analysis among clusters identified .
	Dictionary
	Gene	Hugo symbol
	excl_cl	Identification of the gene as differentially expressed and over-expressed in one given cluster samples
	excl_pair1	Identification of the gene as differentially expressed and over-expressed in a pair of given cluster samples (first cluster)
	excl_pair2	Identification of the gene as differentially expressed and over-expressed in a pair of given cluster samples (second cluster)
	logFC_nX	log fold change in specific comparison
	AveExpr_nX	average expression in the group computed
	adj.P.Val_nX	p-value ajusted by Benjamini-Hochberg procedure
	DE_nX	differential expressed in specific comparison. Value: 1 (TRUE); 0 (FALSE)
		exclusive_genes			CL1vsCL4				CL1vsCL5				CL1vsCL7				CL1vsCL3				CL1vsCL9				CL1vsCL10				CL1vsCL8				CL1vsCL6				CL1vsCL2				CL4vsCL5				CL4vsCL7				CL4vsCL3
	Gene	excl_cl	excl_pair1	excl_pair2	logFC_n1	AveExpr_n1	adj.P.Val_n1	DE_n1	logFC_n2	AveExpr_n2	adj.P.Val_n2	DE_n2	logFC_n3	AveExpr_n3	adj.P.Val_n3	DE_n3	logFC_n4	AveExpr_n4	adj.P.Val_n4	DE_n4	logFC_n5	AveExpr_n5	adj.P.Val_n5	DE_n5	logFC_n6	AveExpr_n6	adj.P.Val_n6	DE_n6	logFC_n7	AveExpr_n7	adj.P.Val_n7	DE_n7	logFC_n8	AveExpr_n8	adj.P.Val_n8	DE_n8	logFC_n9	AveExpr_n9	adj.P.Val_n9	DE_n9	logFC_n10	AveExpr_n10	adj.P.Val_n10	DE_n10	logFC_n11	AveExpr_n11	adj.P.Val_n11	DE_n11	logFC_n12
15	A2M	0	0	0	-0.755936	6.79902	0.405728	0	-1.32257	7.01786	0.112367	0	-0.951051	7.02403	0.214149	0	-2.15668	8.12935	0.000146778	1	-1.52941	7.11029	0.172669	0	-1.79083	6.61948	0.16337	0	-1.94054	7.09041	0.0117697	1	-3.31761	7.31421	0.000504807	1	-0.657433	6.97639	0.469403	0	-0.600207	7.44117	0.597669	0	0.00476985	7.43131	0.997623	0	1.18644
20	ABCA8	CL6	0	0	-2.20742	2.02276	0.00618921	1	-2.53309	1.86334	0.00956018	1	-0.959484	1.15899	0.4352	0	-2.76144	2.73093	0.000322932	1	-1.24365	1.21715	0.424698	0	0.272318	0.832528	0.893301	0	-1.09766	1.39277	0.294288	0	-4.97751	2.04913	2.16562e-05	1	-0.264934	0.72441	0.873033	0	-0.484711	3.03117	0.563251	0	1.02273	2.36032	0.399358	0	0.914256
18	ABCC1	0	0	0	0.540385	5.00547	0.536871	0	0.700783	5.0549	0.380447	0	-2.06755	5.84905	0.00412882	1	-1.15181	5.99952	0.00938848	1	-2.10977	5.8297	0.0269639	1	-0.498292	5.67465	0.535258	0	0.166141	5.67261	0.746447	0	-0.422282	5.09605	0.57445	0	-2.82262	6.42323	2.00633e-05	1	0.639068	4.463	0.53667	0	-1.13301	5.19294	0.392852	0	0.795858
14	ABCC8	0	0	0	1.46265	2.5312	0.0869445	0	-2.0457	4.1774	0.057491	0	2.14744	1.9857	0.226532	0	3.40635	1.05058	0.00163352	1	3.54408	1.9444	0.107159	0	2.95063	2.99452	0.174331	0	1.29258	3.05818	0.301662	0	2.99341	2.08187	0.126098	0	4.55274	-0.22052	7.49579e-05	1	-3.52762	2.86378	1.60124e-05	1	0	0	0	0	0
16	ABCF1	0	0	0	1.67702	4.97743	0.00126845	1	0.396961	5.92513	0.528331	0	0.241906	5.76855	0.733318	0	0.333163	5.87494	0.279932	0	-0.00747396	5.96367	0.992677	0	-0.425948	6.23412	0.555756	0	0.24464	6.16509	0.600267	0	1.32456	5.34642	0.049367	1	-0.210029	5.70796	0.669156	0	-1.16157	4.50954	0.0434269	1	-0.632353	4.42003	0.448352	0	0.804733
21	ABHD16B	0	0	0	-2.52041	4.69072	0.000134893	1	0.222537	3.40479	0.870711	0	-1.16036	3.69345	0.266709	0	-2.05848	4.14903	0.000628811	1	-1.57432	3.9037	0.120855	0	0.491344	3.69633	0.694972	0	0.906702	3.50043	0.184651	0	3.39342	2.24027	0.0152177	1	-0.828292	3.90614	0.379875	0	2.69675	4.51151	0.000380179	1	1.20514	4.72947	0.200176	0	-0.761138
12	ABRACL	0	0	0	1.09016	2.901	0.0963733	0	1.7691	3.00664	0.151508	0	0.0783501	3.33776	0.958769	0	0.240608	3.49389	0.726179	0	-0.326835	3.62741	0.803449	0	-0.577997	3.86823	0.656992	0	0.381868	3.77129	0.670639	0	-0.963097	3.61147	0.379774	0	-0.973764	3.87176	0.182776	0	0.643919	2.04884	0.334234	0	-0.581151	2.37844	0.591357	0	0.683656
19	ACBD7	CL1	0	0	2.36173	3.96928	0.00012776	1	3.7189	3.96973	0.000979137	1	2.90035	4.19214	0.00177574	1	4.62604	2.89084	4.06574e-10	1	3.27621	4.33343	0.00759322	1	2.74993	4.71454	0.0585391	0	2.06586	4.47824	0.0119943	1	5.57459	3.58041	4.80476e-05	1	4.9652	2.13057	8.97379e-10	1	1.23341	2.33037	0.136072	0	0.166525	2.58725	0.908142	0	0
20	ACOT9	CL6	CL6	CL10	0.344008	3.21415	0.673494	0	-1.14142	3.99155	0.23549	0	-1.03771	3.97353	0.298436	0	-1.42788	4.69089	0.0101856	1	-1.06439	3.89047	0.339412	0	-2.90654	4.02529	0.0242776	1	-1.31291	4.08266	0.127015	0	-3.46371	4.29639	0.00100616	1	-1.46086	4.25641	0.0701772	0	-1.57908	3.61378	0.0201721	1	-1.17542	3.61093	0.195486	0	1.6589
21	ACSL1	0	0	0	0.386671	2.83439	0.512801	0	-1.94084	4.02229	0.0311031	1	0.321693	3.18475	0.696469	0	-0.520665	3.79222	0.284625	0	0.627074	3.10865	0.481649	0	-1.68234	3.48208	0.087316	0	-0.228051	3.30454	0.77115	0	-2.91623	3.90713	0.000270706	1	-0.545288	3.44703	0.429371	0	-2.72396	3.43121	0.000215181	1	-1.12995	2.70427	0.13901	0	1.67195
23	ACSL5	0	0	0	-2.74792	3.64233	0.000215798	1	0.25417	2.19285	0.879869	0	-2.81376	3.35005	0.017053	1	-3.70122	4.44062	5.06762e-06	1	-1.86022	2.82458	0.162716	0	-3.86879	3.02309	0.00677126	1	-1.27023	2.85743	0.155606	0	-3.44077	3.00329	0.00114977	1	-2.00958	3.34746	0.0456611	1	2.72223	3.91782	0.00092881	1	-0.4484	4.88917	0.683255	0	1.08849
13	ACTL6B	0	0	0	3.79637	1.65033	0.000856031	1	-1.61157	4.67143	0.233654	0	6.86718	1.41394	0.00326971	1	0	0	0	0	6.50723	2.05796	0.02303	1	6.45087	2.45207	0.0872787	0	0.510171	3.36602	0.806528	0	4.22392	2.69441	0.056126	0	0	0	0	0	-5.98967	1.75982	3.73296e-07	1	0	0	0	0	0
12	ACTR2	0	0	0	-0.011002	8.00095	0.985843	0	-0.424572	8.2605	0.44375	0	-0.3952	8.21701	0.456891	0	-0.43911	8.45198	0.148639	0	-0.825701	8.37066	0.172944	0	0.117577	8.02741	0.905505	0	-1.03215	8.54724	0.00707265	1	-1.63655	8.34934	0.0059454	1	-0.351674	8.19359	0.486928	0	-0.34996	8.05812	0.617531	0	-0.0297772	8.02627	0.982777	0	0.103704
20	ACYP2	CL5	0	0	0.558121	4.30642	0.355482	0	-2.3025	5.68458	0.0024483	1	1.50828	4.38804	0.0586438	0	1.41838	4.39556	0.00730904	1	1.34877	4.47533	0.151139	0	-0.295151	4.43883	0.861248	0	-0.193222	4.49056	0.829671	0	-1.36704	5.02858	0.0720296	0	-0.855842	5.41351	0.178536	0	-3.18869	5.22934	2.40365e-05	1	0.0556882	4.08772	0.962934	0	-0.170033
17	ADA	0	0	0	-0.466933	1.74704	0.635353	0	1.3647	1.11695	0.365416	0	-1.24841	2.094	0.289662	0	-0.70435	2.10758	0.413771	0	-2.12247	2.2888	0.098388	0	-2.7008	2.00663	0.0580736	0	-1.51882	2.38193	0.161418	0	-1.4384	1.73796	0.256968	0	-2.92254	3.26132	0.00680022	1	1.46875	1.52467	0.140105	0	-1.23354	2.38222	0.281361	0	0.501852
20	ADAM22	CL1	0	0	1.77646	4.10243	0.00748442	1	1.35451	4.65547	0.0745868	0	2.8416	3.83486	0.00202353	1	3.04054	3.35724	3.61831e-07	1	2.08943	4.43618	0.0379852	1	3.27962	4.55124	0.0225381	1	1.77311	4.5606	0.0141733	1	3.62102	3.88691	0.000556446	1	4.17333	2.25617	1.56461e-08	1	-0.350329	3.25668	0.68238	0	1.26704	2.57369	0.297661	0	-1.40881
6	ADAMTS7	CL4	0	0	-2.64353	2.02194	0.00204032	1	0	0	0	0	0	0	0	0	0	0	0	0	0.975433	0.505141	0.506166	0	-1.78461	1.11852	0.274198	0	0	0	0	0	-0.0681842	0.631861	0.967985	0	0.406534	0.390819	0.688202	0	3.04055	2.00651	0.00255222	1	1.85001	2.1034	0.12974	0	-1.87543
19	ADM	CL2	0	0	0	0	0	0	-0.139624	2.13806	0.952872	0	2.56417	1.27759	0.107398	0	1.15999	2.05819	0.249783	0	0.723951	2.00065	0.684103	0	-4.12648	2.33702	0.0398553	1	-1.54907	2.0807	0.342688	0	-1.29116	2.35575	0.334444	0	-2.30058	4.01459	0.0166357	1	-1.96716	1.45879	0.0426385	1	0.159046	0.71452	0.947205	0	1.23967
16	ADORA2B	0	0	0	0	0	0	0	0.122378	0.92373	0.961026	0	-2.03869	1.2174	0.249109	0	-2.7606	2.42586	0.000135417	1	-1.99036	1.27752	0.174262	0	-1.67985	1.65783	0.159296	0	0.699786	1.20176	0.435144	0	-2.93484	1.32446	0.0195239	1	-4.30017	2.77624	0.00195223	1	0	0	0	0	-0.959242	1.07514	0.574542	0	2.3968
1	ADRA1A	0	0	0	0	0	0	0	0	0	0	0	0	0	0	0	0	0	0	0	0	0	0	0	0	0	0	0	0	0	0	0	0	0	0	0	0	0	0	0	0	0	0	0	0	0	0	0	0
20	AEBP1	0	0	0	-1.31114	4.99089	0.0127758	1	-0.790944	4.82758	0.363865	0	-0.90361	4.8655	0.43254	0	-2.11636	5.89561	9.8101e-05	1	-1.26482	4.92765	0.14871	0	-2.09548	4.84936	0.0477253	1	-1.50416	5.1041	0.0212951	1	-3.1259	5.17695	0.000594806	1	-2.35802	5.88601	0.000362513	1	0.312141	5.39129	0.631601	0	0.233544	5.40476	0.856869	0	0.872718
11	AGBL4	0	0	0	0	0	0	0	-0.342576	2.59879	0.808339	0	5.4335	0.655312	0.00033861	1	0	0	0	0	4.53536	1.32631	0.0130998	1	-0.739765	2.34689	0.698128	0	0.521026	1.82921	0.722347	0	2.97084	1.67609	0.027197	1	6.15744	-0.871815	5.59586e-10	1	0	0	0	0	0	0	0	0	0
17	AGR2	0	0	0	-2.04883	6.48031	0.0259043	1	0.0222904	5.49625	0.993646	0	-4.26136	7.1447	0.000182439	1	-4.10353	8.05436	8.87953e-08	1	-2.3133	6.205	0.0410718	1	-2.45247	5.90595	0.116415	0	-2.11748	6.42768	0.0344855	1	-2.57463	5.96687	0.00600997	1	-1.49984	6.25664	0.056616	0	1.93663	6.75256	0.117398	0	-2.1312	8.17926	0.194082	0	1.97129
18	AHR	0	0	0	-1.63515	5.83277	0.0165673	1	-0.926139	5.21875	0.294589	0	-2.63425	5.80163	0.00431347	1	-3.12582	6.82665	1.54147e-06	1	-3.73385	6.02803	0.00295757	1	0.129927	5.04294	0.934418	0	-1.62837	6.02232	0.0184822	1	-2.47179	5.31913	0.0038956	1	-2.59635	6.04638	0.0020134	1	1.2212	6.15856	0.143167	0	0.252446	6.64517	0.84755	0	0.633703
20	AIF1	CL6	0	0	-0.745016	4.16108	0.343682	0	0.293086	3.83235	0.789743	0	-2.11273	4.74536	0.00441289	1	-2.5221	5.39626	1.65328e-05	1	-2.43876	4.70318	0.0207549	1	-0.840345	3.95716	0.437254	0	-2.01865	4.75049	0.00688183	1	-4.01232	4.83482	3.74923e-06	1	-1.90995	4.94409	0.0530923	0	0.84134	4.19091	0.364989	0	-1.59699	4.99304	0.170811	0	1.73161
5	AIM1L	0	0	0	0	0	0	0	0	0	0	0	0	0	0	0	0	0	0	0	2.33042	0.430083	0.146647	0	0.462135	1.07007	0.826414	0	0	0	0	0	1.28044	0.614919	0.392975	0	-0.497222	1.21316	0.738271	0	0	0	0	0	0	0	0	0	0
13	AK3	0	0	0	1.01287	4.10445	0.100417	0	-0.70974	5.11663	0.394199	0	0.742426	4.54538	0.327682	0	0.501255	4.76702	0.29117	0	0.516734	4.71369	0.529242	0	-1.14301	4.91924	0.237643	0	-0.209068	4.8236	0.787187	0	-1.62098	5.09606	0.0236891	1	-0.138947	4.77608	0.889513	0	-1.91158	4.26622	0.0096792	1	-0.617393	3.78629	0.560772	0	0.796519
16	AKAP13	0	0	0	-1.37798	5.309	0.0211817	1	0.283477	4.61479	0.786854	0	-1.13774	5.18852	0.158398	0	-0.0796881	5.02703	0.887364	0	-1.39445	5.18093	0.129492	0	-0.102235	4.55267	0.937124	0	-0.0205651	4.63255	0.984283	0	-1.04451	4.7712	0.202582	0	-0.616821	4.95843	0.506983	0	1.6021	5.47112	0.0179819	1	0.27905	5.95254	0.816214	0	-1.37154
20	AKT1	0	0	0	0.92199	3.93171	0.0487022	1	0.800451	4.2517	0.304708	0	0.320199	4.1087	0.648635	0	-0.104166	4.54675	0.801429	0	0.423449	4.23491	0.602913	0	-1.19437	4.93938	0.123176	0	0.815946	4.48712	0.0750493	0	0.934556	3.89992	0.221803	0	-0.974706	4.5662	0.0731191	0	-0.149814	3.40704	0.824906	0	-0.248227	3.30928	0.787151	0	0.909333
16	ALDH18A1	0	0	0	0.291495	5.02953	0.669722	0	-1.53003	5.93593	0.0107531	1	-1.21772	5.82905	0.110852	0	-0.22408	5.66197	0.590796	0	-0.434049	5.51146	0.571892	0	-1.98229	5.6832	0.0256194	1	-0.642278	5.56896	0.232079	0	0.0327991	5.12318	0.970706	0	-1.05658	5.87269	0.0220315	1	-1.93054	5.45815	0.00935127	1	-1.78106	5.37953	0.0866296	0	0.679614
21	ALDH2	0	0	0	-1.21258	6.30456	0.0322508	1	-1.3799	6.28222	0.0396496	1	-1.83114	6.46062	0.00442486	1	-2.38741	7.43717	6.03279e-07	1	-1.60568	6.27989	0.0263847	1	-1.78355	6.08405	0.0405581	1	-1.28786	6.34971	0.051394	0	-3.2368	6.45719	1.27054e-05	1	-1.5745	6.55851	0.00240573	1	-0.158464	6.86074	0.847198	0	-0.368584	6.99911	0.752299	0	1.04772
22	ALDH3B1	0	0	0	-1.40534	2.44695	0.0378271	1	-1.25511	2.28206	0.254436	0	-2.30328	2.88488	0.0403525	1	-2.95404	4.01661	0.000550118	1	-0.913156	2.1852	0.434921	0	-3.67497	2.33096	0.012409	1	-1.52175	2.29144	0.106435	0	-3.91557	2.754	0.000213779	1	0.466209	1.607	0.642309	0	-0.118046	3.14759	0.868932	0	-1.77427	3.65465	0.04239	1	2.18552
24	ALG13	0	0	0	-1.82979	6.25465	0.0149598	1	-0.165579	5.36611	0.923216	0	-2.02515	5.97559	0.0829665	0	-2.46581	6.28579	0.00192683	1	-2.85176	6.16447	0.0590032	0	1.15598	5.19676	0.476102	0	-0.544177	5.82696	0.61963	0	1.77669	4.51825	0.215579	0	0.518883	4.56081	0.565879	0	1.9184	6.35018	0.0109232	1	0.647947	6.85896	0.570805	0	-0.475919
20	ALMS1	0	0	0	1.73012	3.64069	0.0106329	1	0.816758	4.31162	0.300292	0	0.602228	4.02763	0.468665	0	0.800368	4.00805	0.0923622	0	-0.630349	4.61577	0.463751	0	0.331123	4.81688	0.737436	0	1.09597	4.59628	0.0576412	0	1.95406	3.66646	0.0497431	1	-0.246405	4.06167	0.725956	0	-0.348218	2.91111	0.653749	0	0.584815	2.70731	0.540154	0	-0.200991
11	ALOXE3	CL4	0	0	-5.78616	2.36557	2.1567e-06	1	0	0	0	0	0	0	0	0	0	0	0	0	-1.45615	-0.158026	0.427067	0	1.71929	-0.873029	0.46258	0	0	0	0	0	0	0	0	0	-1.89177	0.10461	0.165032	0	3.89246	3.39034	0.00120456	1	2.98254	3.45967	0.0481056	1	-4.71357
16	ALPK1	CL6	0	0	-1.25996	2.38801	0.157289	0	0.308296	1.85787	0.860932	0	-1.68874	2.68094	0.321217	0	-2.46851	3.76112	6.19357e-05	1	-1.89253	2.54569	0.0814635	0	-3.04725	2.47035	0.0286098	1	-1.93395	2.72755	0.0235648	1	-3.81366	2.81511	0.000241409	1	-1.98878	2.98771	0.0765861	0	1.10899	2.47029	0.331102	0	-1.19171	3.18305	0.468612	0	1.83406
16	AMIGO1	0	0	0	-1.91146	3.10056	0.00104395	1	-1.71314	2.65618	0.0907765	0	-0.219066	2.09622	0.871758	0	-0.576164	2.12436	0.362878	0	-0.744215	2.30527	0.508525	0	0.629444	2.12413	0.650282	0	0.0519764	2.27622	0.963029	0	2.00027	1.26858	0.0968988	0	-0.629763	1.98757	0.55602	0	0.593236	3.62475	0.395608	0	1.96371	3.08994	0.0184922	1	-1.9101
23	AMY2B	CL6	0	0	-0.969635	3.51864	0.0959278	0	-1.263	3.45221	0.148313	0	-0.539857	3.18638	0.587178	0	-1.61705	4.2387	0.00385466	1	-0.658133	3.25507	0.533374	0	0.476249	2.93862	0.735752	0	-1.19901	3.61414	0.144203	0	-3.03546	3.69857	0.00113485	1	6.10314	-1.12738	1.36383e-09	1	0.0780697	3.93101	0.917993	0	0.757386	3.6763	0.392309	0	0.497558
24	ANAPC5	0	0	0	1.51783	4.343	0.00173536	1	0.280963	5.09762	0.757349	0	1.71804	4.59429	0.00721372	1	2.11175	4.32895	2.09249e-06	1	2.39859	4.5427	0.0054688	1	-0.340619	5.18122	0.713461	0	0.597116	4.85448	0.287826	0	-0.184294	5.12628	0.803161	0	0.717711	4.73869	0.104485	0	-1.26044	4.03465	0.0320804	1	-0.00708789	3.62296	0.993691	0	-0.358817
27	ANAPC7	0	0	0	0.090262	8.2278	0.92615	0	1.39379	7.54826	0.0622601	0	-1.57774	8.45917	0.0479493	1	-0.483314	8.21526	0.307659	0	-1.93789	8.58103	0.0441486	1	1.02895	8.15079	0.318702	0	-0.0780345	8.592	0.926147	0	1.7536	7.24846	0.0460684	1	0.0679019	7.45672	0.927026	0	2.10834	7.50237	0.0302987	1	0.674753	8.31707	0.633365	0	-1.20109
14	ANKHD1	0	0	0	1.28069	4.40677	0.00491357	1	-0.379531	5.42384	0.509427	0	0.0273325	5.0638	0.97205	0	-0.146181	5.34798	0.667109	0	0.60789	4.9721	0.301717	0	0.278417	5.28338	0.724561	0	0.534563	5.17163	0.212549	0	-0.782247	5.19257	0.159789	0	0.819967	4.37767	0.0560307	0	-1.63181	4.24141	0.00167601	1	-0.672796	3.96192	0.365123	0	1.05603
22	ANKRD18A	0	0	0	0.22843	5.05563	0.791802	0	0.718285	5.01372	0.683654	0	0.0982765	5.08181	0.953408	0	0.899042	4.68173	0.31703	0	-0.90826	5.50218	0.587075	0	-0.338881	5.40135	0.871221	0	-0.542421	5.64231	0.636816	0	4.24011	3.76618	0.0447476	1	2.08191	3.66201	0.0396162	1	0.661577	4.65039	0.344277	0	0.567386	4.7239	0.548944	0	-1.24428
4	ANKRD33	0	0	0	0	0	0	0	0	0	0	0	0	0	0	0	0	0	0	0	0	0	0	0	0	0	0	0	0	0	0	0	0	0	0	0	0	0	0	0	3.11685	1.11857	0.00110033	1	1.72546	1.29278	0.177915	0	0
6	ANKS1B	0	0	0	2.14236	1.80337	0.0125783	1	1.47376	2.57891	0.32674	0	1.62061	2.03355	0.302485	0	1.04439	2.4117	0.241376	0	1.21723	2.47223	0.484442	0	1.64938	2.99781	0.338571	0	1.36541	2.86241	0.309922	0	3.16036	1.8061	0.0660051	0	4.37873	-0.365968	0.000114272	1	0	0	0	0	0	0	0	0	0.42275
26	ANLN	0	0	0	1.91075	5.33291	0.0043556	1	4.18788	4.91408	2.16172e-05	1	0.824711	5.99553	0.158974	0	1.51913	5.62639	0.00803174	1	-0.190387	6.45535	0.829841	0	0.355063	6.52808	0.630624	0	0.567107	6.49119	0.279075	0	4.63618	4.87575	7.10652e-06	1	-0.833997	6.54662	0.225371	0	2.94441	3.53938	0.00128109	1	0.379677	4.55381	0.726581	0	-0.781937
22	ANP32E	0	0	0	0.328423	7.94876	0.6614	0	0.529374	7.85462	0.473697	0	-1.59663	8.52218	0.043519	1	-0.433401	8.39506	0.369426	0	-2.11805	8.6504	0.0193729	1	0.410978	8.09552	0.69914	0	-0.970863	8.76708	0.0798383	0	1.42501	7.34837	0.0675956	0	0.538077	7.20495	0.371187	0	0.665604	7.60692	0.420802	0	-0.357986	8.21154	0.798436	0	-0.371474
15	ANTXR2	CL6	0	0	-0.0234657	4.09279	0.975619	0	-0.272673	4.42069	0.849057	0	-1.06863	4.59772	0.298723	0	-2.04418	5.49733	0.000151776	1	-1.18287	4.6142	0.297192	0	-0.0650844	4.25988	0.966371	0	-0.942502	4.74113	0.219981	0	-2.70326	4.79247	0.002726	1	-0.250484	4.10313	0.815951	0	-0.352998	4.15181	0.666509	0	-0.655249	4.31922	0.544112	0	1.70973
25	ANXA1	CL6	0	0	0.214521	5.36107	0.809645	0	-0.458148	5.82446	0.790654	0	-0.752862	5.88002	0.554649	0	-2.75625	7.30566	0.00155251	1	-2.93466	6.54066	0.0500318	0	-2.27161	6.00966	0.180982	0	-1.27647	6.22059	0.235216	0	-4.69515	6.70779	0.000671796	1	-2.63589	7.00276	0.0231697	1	-0.671147	5.55033	0.398199	0	-0.43981	5.60948	0.68642	0	2.45718
29	ANXA2	0	0	0	-2.70072	8.40236	0.000551914	1	0.986457	6.37636	0.432479	0	-3.4672	7.85133	0.00150868	1	-4.1848	9.20036	1.86843e-07	1	-4.09705	7.96218	0.0039859	1	1.72104	7.00638	0.200275	0	1.22614	7.11011	0.15694	0	-3.02554	7.3439	0.00713639	1	-3.99404	8.59703	4.39731e-06	1	4.46892	7.87144	2.51427e-05	1	0.72572	9.13473	0.526839	0	0.619213
27	ANXA2P2	0	0	0	-3.53213	4.09886	9.15977e-05	1	0.435646	1.97697	0.847653	0	-4.17996	3.16805	0.0169403	1	-3.82199	4.25478	5.68753e-05	1	-4.7721	3.30897	0.0214235	1	2.38777	2.38551	0.247952	0	1.73028	2.35534	0.114203	0	-2.21818	2.31997	0.239025	0	-1.75143	3.48735	0.213763	0	4.58195	3.63233	2.78286e-05	1	0.91821	4.63642	0.368345	0	0.0802373
19	ANXA4	0	0	0	-0.0098765	4.24906	0.990287	0	-0.488062	4.645	0.681025	0	-1.32182	4.83193	0.198867	0	-2.02198	5.82472	0.000735172	1	-1.83303	4.95192	0.105747	0	-1.967	4.87012	0.120596	0	-1.16209	5.09787	0.148008	0	-3.4847	5.13132	0.00135106	1	-2.0811	5.40725	0.00636231	1	-0.536928	4.35939	0.404278	0	-0.887477	4.53623	0.299755	0	1.8863
12	ANXA8	CL2	CL6	CL2	0	0	0	0	0	0	0	0	0	0	0	0	0	0	0	0	0	0	0	0	0	0	0	0	0	0	0	0	0	0	0	0	-5.22535	1.04541	0.000208508	1	0	0	0	0	0	0	0	0	0
18	AP3B2	CL5	CL1	CL5	2.79749	1.9595	7.33982e-05	1	-1.08094	3.95662	0.128853	0	6.37422	1.04722	5.28437e-07	1	5.29365	0.795959	6.45687e-11	1	3.9154	2.3519	0.00208734	1	3.67423	2.6185	0.0255994	1	0.843018	3.0085	0.207271	0	4.57594	2.07544	0.000171932	1	3.78068	0.966706	3.30261e-06	1	-3.99633	2.04591	1.24489e-05	1	0	0	0	0	0
21	AQP7P1	CL4	0	0	-6.02852	5.50296	8.71517e-08	1	-0.753598	2.28229	0.749035	0	-1.97327	3.21637	0.366627	0	-1.61378	3.25065	0.0979906	0	-1.34886	2.92999	0.439067	0	1.84869	2.29741	0.424033	0	1.6129	1.90519	0.243501	0	1.36793	1.9289	0.468335	0	-0.675783	2.66288	0.584479	0	6.0761	5.61715	6.1959e-06	1	3.30613	6.33179	0.0176394	1	-4.20081
11	AQP9	CL6	0	0	0	0	0	0	0	0	0	0	0	0	0	0	-2.85908	0.833089	0.00370785	1	-4.02596	0.0980584	0.0555753	0	-1.48984	-0.601854	0.36049	0	0	0	0	0	-6.5296	0.503542	6.45422e-06	1	-2.65933	0.414928	0.0820607	0	0	0	0	0	0.998949	1.0323	0.501667	0	-0.0467956
22	ARAP2	0	0	0	-1.49135	2.45803	0.0505879	0	-0.0380086	1.62449	0.988124	0	-3.12935	2.49151	0.0221977	1	-2.3474	3.70756	0.00367703	1	-3.73942	2.62787	0.0161606	1	0.477859	1.85062	0.789036	0	-1.9826	3.06897	0.0136924	1	-3.12519	2.14353	0.0121903	1	-2.3447	2.43801	0.0200035	1	1.91293	2.36497	0.0299002	1	-0.65196	3.1124	0.547011	0	1.48897
24	ARFGAP3	0	0	0	2.3097	2.97781	0.00204819	1	-0.979531	4.70574	0.378064	0	1.16648	3.97883	0.233305	0	1.0199	4.22663	0.0861121	0	1.69116	3.91723	0.144868	0	-2.12311	4.53292	0.110757	0	-0.309121	4.19941	0.785337	0	-1.29964	4.60584	0.189425	0	0.161176	4.4251	0.849605	0	-3.35106	3.10525	2.94417e-05	1	-1.28493	2.51313	0.125369	0	1.533
26	ARHGAP11B	0	0	0	0.89398	5.03275	0.227348	0	3.93173	4.06883	0.0022342	1	-1.0977	5.63694	0.207445	0	0.767866	5.09991	0.19867	0	-0.989706	5.6768	0.284091	0	1.44817	5.61818	0.172124	0	0.950016	5.72886	0.153561	0	2.76817	4.36637	0.021828	1	1.4113	3.96576	0.0181191	1	3.998	3.27422	0.000128346	1	0.0203318	4.70244	0.98817	0	-1.1691
19	ARHGAP18	CL6	0	0	-0.562395	4.48569	0.418623	0	-0.380941	4.53372	0.742687	0	-1.12364	4.68452	0.145309	0	-2.12641	5.68279	2.82905e-05	1	-1.76411	4.85744	0.0388207	1	-0.303043	4.44961	0.781355	0	-0.97694	4.94594	0.08918	0	-3.83398	5.15765	2.71684e-05	1	-0.949632	4.50891	0.176013	0	0.0695811	4.63044	0.941035	0	-0.364755	4.76138	0.769946	0	1.4513
22	ARHGDIB	CL6	0	0	-1.2239	6.25647	0.016248	1	-0.094437	5.79078	0.931138	0	-1.52617	6.3781	0.0126302	1	-2.15852	7.22634	1.70321e-06	1	-1.60784	6.28702	0.0526989	0	-1.05592	5.79445	0.279873	0	-1.56961	6.32219	0.00984023	1	-3.12684	6.42264	6.41757e-05	1	-1.23081	6.40849	0.0355267	1	0.951994	6.50302	0.104802	0	-0.583265	7.00172	0.486959	0	1.08885
17	ARHGEF16	CL10	0	0	0.237849	3.89675	0.711624	0	-0.524813	4.30826	0.51169	0	-0.758342	4.23819	0.317644	0	-0.998743	4.7762	0.0576415	0	-0.129811	4.06217	0.899943	0	-2.1534	4.65448	0.0177067	1	-0.616076	4.60574	0.291102	0	2.10431	3.19803	0.0418215	1	-1.26536	4.48195	0.10985	0	-0.64722	3.91118	0.324768	0	-0.46458	3.86255	0.641658	0	0.971112
17	ARHGEF3	0	0	0	0.538531	3.87944	0.463938	0	-1.44412	4.94444	0.0558838	0	-0.954225	4.64924	0.153543	0	-0.830738	5.03285	0.054585	0	-0.601741	4.51247	0.444308	0	0.484545	4.25513	0.67885	0	-0.289798	4.64856	0.707883	0	-2.03019	4.66876	0.00980661	1	0.182372	3.97951	0.785209	0	-2.17141	4.24613	0.0071579	1	-1.61504	4.00725	0.109595	0	1.53707
23	ARHGEF6	0	0	0	-0.805479	2.73727	0.234214	0	0.720967	2.14165	0.595765	0	-1.34568	2.75528	0.188226	0	-1.93914	3.6729	0.00135693	1	-1.671	2.86607	0.165135	0	1.2549	2.29892	0.395426	0	-0.721658	2.97585	0.338525	0	-3.1868	3.04176	0.00171755	1	0.720058	1.50448	0.500716	0	1.85985	2.38657	0.0171557	1	0.152883	2.92546	0.895584	0	0.817838
5	ARL17B	0	0	0	-2.06747	2.49749	0.0047492	1	0.28338	1.61247	0.856088	0	-0.360284	1.7395	0.783089	0	-0.263885	1.99674	0.743201	0	0.453687	1.56268	0.784995	0	0.66636	1.65133	0.734753	0	0.169728	1.68001	0.882223	0	0.808421	1.32319	0.537315	0	0	0	0	0	1.8435	2.315	0.0256302	1	0.64945	2.40308	0.58807	0	-0.941089
21	ARL6IP5	CL6	0	0	0.656776	3.14796	0.275452	0	-1.36391	4.15149	0.072644	0	0.520697	3.33461	0.587502	0	-0.566199	4.35641	0.210966	0	0.613917	3.43795	0.521435	0	-0.913656	3.59769	0.428362	0	-0.395735	3.63418	0.628304	0	-2.85222	4.24187	0.000638622	1	-0.807348	3.97852	0.277198	0	-2.21447	3.62819	0.000488444	1	-0.400041	2.91727	0.712684	0	1.58302
2	ARL9	0	0	0	0	0	0	0	0	0	0	0	0	0	0	0	0	0	0	0	0.361666	0.317138	0.821493	0	0.988712	0.663378	0.536695	0	0	0	0	0	2.28982	-0.411745	0.0825622	0	0	0	0	0	0	0	0	0	1.21387	1.08366	0.305175	0	0
21	ARPC1B	0	0	0	0.0771188	3.65086	0.891075	0	0.116839	3.82718	0.903606	0	-1.17964	4.27647	0.0366948	1	-1.46319	4.9677	0.00024519	1	-0.434787	3.99442	0.582915	0	-1.10869	4.02155	0.22508	0	-0.95265	4.24061	0.0712632	0	-2.68435	4.3879	7.13813e-05	1	-1.51705	4.60385	0.0101147	1	-0.0513662	3.56066	0.938134	0	-1.32023	3.97108	0.0500489	0	1.67561
17	ASCL1	0	0	0	1.7942	6.41963	0.0058108	1	1.45448	7.03817	0.328544	0	1.09889	7.19025	0.329526	0	8.60901	2.89327	1.82558e-09	1	4.43832	6.04096	0.0372185	1	1.87879	7.03275	0.292516	0	0.313351	7.29908	0.887802	0	8.523	5.0029	5.42582e-05	1	10.3173	1.00036	2.03459e-16	1	-0.365766	5.70936	0.705282	0	-0.704827	5.89235	0.514068	0	-6.77351
20	ASF1B	0	0	0	3.02362	3.67542	0.000200674	1	3.82774	4.14189	0.00328611	1	3.00129	4.46729	0.0055522	1	4.20088	3.61886	7.78656e-07	1	2.58119	4.75334	0.0484555	1	0.00192262	5.11029	0.999231	0	0.522054	4.87596	0.627423	0	4.75985	3.99093	0.00268051	1	2.68003	4.06357	0.000146918	1	0.312461	2.30401	0.679983	0	-0.709905	2.65993	0.454933	0	-0.585339
21	ASNSD1	CL6	0	0	1.13988	4.83984	0.0275253	1	-0.223011	5.68146	0.822331	0	0.502291	5.34217	0.540184	0	1.35319	4.92825	0.00376368	1	0.857638	5.29719	0.309409	0	0.607222	5.37759	0.595073	0	0.424246	5.40752	0.533189	0	-1.78709	5.86362	0.0189076	1	-0.196025	5.48576	0.745314	0	-1.36016	4.72847	0.0120544	1	-0.413862	4.45931	0.637113	0	-0.415748
22	ASPH	0	0	0	1.45614	2.52675	0.0508427	0	-0.937745	3.81749	0.256496	0	0.198203	3.32897	0.860127	0	-1.15732	4.21526	0.0480004	1	-0.0328487	3.52956	0.977054	0	-0.539019	3.45236	0.75449	0	-0.67025	3.61504	0.373205	0	-2.23977	3.92603	0.00511663	1	-2.06043	4.64163	0.00317454	1	-2.63315	2.5798	0.00153013	1	-1.8548	2.18757	0.112535	0	3.0791
31	ASPM	0	0	0	1.30585	6.58618	0.0231874	1	5.48907	5.22881	1.70462e-05	1	0.0289756	6.96329	0.9697	0	2.06322	5.88945	0.000620112	1	-0.269392	7.21584	0.729264	0	3.38424	6.88783	0.00284227	1	0.906033	7.38944	0.111023	0	5.68455	5.32154	1.89745e-05	1	1.99208	5.40383	0.00199236	1	4.90692	4.28275	8.18877e-06	1	0.352947	5.86493	0.703936	0	-1.95325
10	ASTN2	0	0	0	1.92051	1.69916	0.0525805	0	-0.339346	2.88003	0.903606	0	2.51582	1.41893	0.258279	0	0	0	0	0	1.1235	2.20162	0.635748	0	1.43286	3.01395	0.526746	0	1.79416	2.71913	0.162033	0	2.17854	1.7839	0.301042	0	3.54934	-0.350185	0.00302504	1	-2.16665	1.13457	0.0505586	0	0	0	0	0	0
25	ATAD5	0	0	0	1.5487	3.32125	0.0264311	1	3.27157	3.02196	0.00175179	1	0.10437	3.8564	0.913944	0	1.19476	3.4748	0.0364524	1	-0.418834	4.20202	0.664593	0	2.40547	4.03876	0.0472021	1	0.523045	4.55331	0.336402	0	3.69375	2.83252	0.0019358	1	1.67634	2.62622	0.0430518	1	2.17419	1.77988	0.0188823	1	0.0280034	2.56903	0.984104	0	-0.531885
10	ATCAY	0	CL1	CL5	4.34963	1.76757	8.49787e-05	1	-0.0748958	4.40959	0.98409	0	7.36978	1.19425	0.000805449	1	0	0	0	0	5.05591	2.61844	0.0458236	1	7.76949	2.82066	0.031588	1	5.42889	2.25861	0.00820882	1	5.11307	2.55905	0.0266553	1	6.93015	-0.478444	6.67285e-08	1	-4.72787	1.15161	0.000565321	1	0	0	0	0	0
15	ATL2	0	0	0	0.23325	4.33621	0.692497	0	-0.0127923	4.59049	0.990958	0	-1.2355	4.91936	0.0287657	1	-0.802579	5.10212	0.0542308	0	-0.717434	4.73586	0.346639	0	0.0445209	4.6557	0.958232	0	-0.0538436	4.84648	0.918711	0	-2.1291	4.89787	0.00117585	1	-1.73722	5.29101	0.00138155	1	0.00414894	4.16825	0.995259	0	-0.7062	4.47671	0.406106	0	0.523033
16	ATP11B	CL2	0	0	1.6369	4.54098	0.0202728	1	0.914997	5.16973	0.109404	0	0.335372	5.19449	0.593963	0	0.306894	5.45561	0.365727	0	-0.662495	5.63391	0.378622	0	-0.419836	5.6761	0.592875	0	-0.0587025	5.74678	0.922885	0	-0.410844	5.32412	0.506244	0	-2.20572	6.44843	0.00105201	1	-0.0537469	3.91708	0.951394	0	0.512973	3.98367	0.620139	0	0.0460275
20	ATP1A3	0	0	0	3.32466	3.52571	0.000411483	1	0.00866358	5.55564	0.996807	0	5.65451	3.37582	0.000285045	1	5.65474	2.59452	1.56995e-08	1	3.23371	4.59933	0.0128945	1	3.10212	4.63876	0.0840551	0	0.397603	4.97296	0.719168	0	5.97738	3.65232	0.000241388	1	6.60094	1.38707	3.57206e-10	1	-3.52667	3.22622	0.000829458	1	2.00178	1.36289	0.26954	0	0
24	ATP2A2	0	0	0	2.46743	3.70512	4.04e-05	1	-0.462327	5.37514	0.574522	0	0.662148	4.83155	0.368295	0	1.04527	4.701	0.0260051	1	1.76539	4.59623	0.0367499	1	-0.491434	5.24186	0.607438	0	0.463848	4.98286	0.462272	0	0.179956	4.89107	0.850312	0	-1.11582	5.59126	0.0249884	1	-3.00224	3.52189	2.49246e-05	1	-1.75616	3.10248	0.0291973	1	1.46206
20	ATP5F1	CL6	0	0	1.9777	4.3386	0.00164359	1	-0.525563	5.80973	0.634693	0	1.99455	4.99197	0.0214314	1	1.64093	5.16557	0.00281974	1	1.71188	5.18025	0.0738996	0	-0.990953	5.39625	0.449185	0	-0.590003	5.42406	0.493114	0	-1.60367	5.91714	0.0788384	0	0.529457	5.38771	0.482423	0	-2.81895	4.51205	6.94978e-05	1	-0.850561	3.828	0.233999	0	1.02192
18	ATP5S	0	0	0	2.02963	2.3123	0.0133402	1	-1.10322	4.14763	0.0401684	1	1.92869	3.12443	0.0536302	0	1.7057	3.26612	0.000166139	1	1.7907	3.28882	0.0216642	1	-0.810179	3.37603	0.487016	0	-0.845868	3.51668	0.154649	0	-1.3339	3.99281	0.0220373	1	1.89202	2.87537	0.00276253	1	-3.55699	2.64213	0.000237386	1	-1.04297	1.78207	0.565007	0	1.19938
20	ATP6V0E1	0	0	0	1.87711	4.80637	0.021597	1	-1.41541	6.67551	0.0952908	0	0.67179	5.97005	0.484074	0	0.0123038	6.36249	0.985201	0	0.681596	5.98563	0.501164	0	-1.86608	6.12224	0.103357	0	-0.805335	6.0293	0.321459	0	-2.6772	6.70594	0.00400308	1	-0.333318	6.44637	0.65777	0	-3.62461	5.24333	0.00023355	1	-1.5012	4.66435	0.21867	0	1.95172
16	ATP6V0E2	0	0	0	2.38488	2.15375	0.000312254	1	-0.821412	3.95928	0.28667	0	0.384828	3.26104	0.708245	0	1.38227	2.8959	0.00353127	1	1.72078	2.99298	0.0638855	0	0.605343	3.48719	0.566341	0	0.834356	3.19651	0.244075	0	3.2083	2.43549	0.00201951	1	2.34127	1.86907	0.00116511	1	-3.40113	2.06511	4.49139e-05	1	-2.10941	1.50908	0.0796284	0	1.17493
20	ATP6V1G1	0	0	0	1.7075	5.50839	0.00157277	1	-0.993576	7.05941	0.194356	0	0.872	6.2794	0.238996	0	0.522942	6.57802	0.256283	0	1.12534	6.28239	0.193499	0	0.147033	6.43298	0.904559	0	-0.423809	6.69714	0.507338	0	-1.35214	6.78749	0.0905412	0	-0.498817	6.6981	0.407539	0	-3.01673	5.71513	1.48833e-05	1	-1.2425	5.06644	0.0755511	0	1.49553
7	ATP8A2	0	CL1	CL5	2.78905	1.66753	0.034377	1	-1.45483	4.12376	0.52887	0	5.54814	1.59279	0.0153647	1	0	0	0	0	4.95103	2.16928	0.0646162	0	1.09195	2.89169	0.783657	0	1.64029	2.02816	0.50355	0	5.0255	2.10352	0.0554628	0	0	0	0	0	-4.98274	1.81834	0.000123422	1	0	0	0	0	0
18	AUNIP	0	0	0	1.07941	2.66808	0.168257	0	4.09456	1.78452	0.000156269	1	1.17944	2.48978	0.318974	0	2.41049	1.70146	0.000837916	1	-0.231315	3.19706	0.837016	0	0.724824	3.45518	0.452772	0	1.21212	3.39806	0.0484128	1	4.96586	1.50477	0.000108911	1	0.0278384	2.72343	0.982448	0	3.31687	0.917217	0.00353253	1	1.41464	1.57764	0.334143	0	0
17	AUTS2	0	0	0	0.827595	3.90883	0.251987	0	1.37745	3.86983	0.252662	0	-0.205804	4.05246	0.883996	0	-0.191521	4.4506	0.811251	0	-1.30951	4.59406	0.267591	0	1.8271	4.36372	0.177962	0	0.413472	4.81039	0.631124	0	3.51525	2.97733	0.0278527	1	1.08291	3.00731	0.255678	0	0.781425	3.04876	0.283623	0	-0.142466	3.24089	0.913587	0	0.744537
13	AZI2	CL6	0	0	0.0514804	3.37532	0.943267	0	-0.989599	3.90209	0.153838	0	-0.684764	3.72334	0.298436	0	-0.486939	4.03251	0.273423	0	-0.459809	3.64109	0.553205	0	-0.182861	3.48839	0.87326	0	-1.00854	4.01994	0.0681973	0	-2.28175	3.91353	0.00182726	1	0.56474	2.9574	0.46175	0	-1.11848	3.71293	0.0961873	0	-0.671401	3.55985	0.480501	0	0.566219
13	B3GNT5	0	0	0	0.857351	3.9069	0.252705	0	1.24792	3.92077	0.330592	0	-0.0531865	4.12572	0.968553	0	0.461814	4.17405	0.462365	0	-1.67582	4.77383	0.136566	0	-0.64323	4.64715	0.582967	0	-0.466933	4.9109	0.547055	0	-1.25266	4.38313	0.207008	0	-2.01435	5.05273	0.0124185	1	0.720772	3.27624	0.444068	0	0.129939	3.482	0.933884	0	-0.16007
15	B4GALT1	0	0	0	-0.934296	6.65093	0.188478	0	0.107417	6.14784	0.923398	0	-2.73037	7.17224	0.000705072	1	-1.85953	7.34982	4.20014e-06	1	-2.56212	6.96374	0.00205453	1	-2.08344	6.66715	0.0567102	0	-1.90234	7.19375	0.00255261	1	-1.49174	6.34964	0.0182221	1	-2.18581	7.23512	0.00035517	1	1.20014	6.63623	0.179244	0	-1.24219	7.53317	0.346136	0	0.473621
14	B4GALT6	0	0	0	2.14395	2.70173	0.0045996	1	-0.0944389	4.03524	0.954818	0	1.96843	3.1519	0.062072	0	3.04859	2.43369	5.74513e-05	1	0.535486	3.84661	0.637243	0	1.12887	3.67088	0.516454	0	0.322514	3.78882	0.80911	0	2.44063	3.0401	0.052829	0	1.66744	2.73717	0.0212102	1	-2.04092	2.45045	0.011804	1	0.429731	1.7181	0.753807	0	0
17	BAAT	CL4	0	0	-6.85153	3.12264	8.01282e-06	1	0	0	0	0	-2.65963	0.982191	0.138637	0	0	0	0	0	-2.03367	0.510871	0.226689	0	0	0	0	0	0	0	0	0	0	0	0	0	0	0	0	0	5.79089	3.70507	0.000640334	1	2.19255	4.59745	0.246329	0	-4.20816
24	BAD	0	0	0	2.24053	2.78777	0.000788854	1	0.0180231	4.04572	0.990729	0	0.703075	3.57198	0.43504	0	0.336942	3.81638	0.508158	0	1.39962	3.50377	0.171629	0	-0.805809	4.28157	0.412087	0	0.901324	3.84742	0.191427	0	-0.745442	4.00532	0.377343	0	-1.55841	4.58488	0.032584	1	-2.19119	2.41894	0.00159849	1	-1.20846	2.0538	0.231398	0	1.74921
20	BAG3	CL2	0	0	-0.79163	2.62406	0.315139	0	0.561833	2.23537	0.734315	0	-2.29696	3.21272	0.0163922	1	-3.04104	3.85784	1.14698e-05	1	-1.60594	2.86375	0.14963	0	-1.35374	2.6599	0.261612	0	-0.791569	2.84414	0.352357	0	0.826863	1.87434	0.600507	0	-3.20792	4.19052	6.37215e-05	1	1.39505	2.53342	0.138556	0	-1.0371	3.39516	0.29402	0	1.40265
19	BBS4	0	0	0	1.32063	1.65957	0.151529	0	-1.41231	3.13077	0.109312	0	2.93406	1.59835	0.0120543	1	1.17957	2.42959	0.037246	1	2.08461	2.07468	0.0594002	0	0.382377	2.19081	0.842646	0	-0.406981	2.45644	0.697968	0	-1.48274	2.92429	0.108761	0	1.2212	1.98645	0.0706366	0	-3.28334	2.11149	0.000786565	1	0	0	0	0	1.43394
20	BCL2A1	CL6	0	0	0	0	0	0	0	0	0	0	-4.84015	0.419199	0.00202445	1	-3.81822	1.55091	0.000140332	1	-5.75162	0.475384	0.00205453	1	-1.27721	-0.649454	0.440656	0	-3.18198	0.755644	0.0056097	1	-7.15628	0.49746	1.32655e-05	1	-4.1716	0.72456	0.00684669	1	1.37395	1.51731	0.158212	0	-0.507168	2.10722	0.699924	0	0.681748
18	BCOR	0	0	0	1.90292	3.67866	0.000832617	1	0.119346	4.86352	0.900933	0	0.522539	4.40887	0.530092	0	0.612304	4.59034	0.118163	0	1.10238	4.41777	0.145479	0	0.896213	4.84969	0.296364	0	0.743926	4.84405	0.124949	0	2.13374	3.95091	0.0147824	1	1.38684	3.54061	0.0101054	1	-1.86991	3.23255	0.00338056	1	-1.12069	2.88461	0.246576	0	1.26757
6	BCORP1	CL4	0	0	0	0	0	0	0	0	0	0	0	0	0	0	0	0	0	0	0	0	0	0	0	0	0	0	0	0	0	0	0	0	0	0	0	0	0	0	4.52161	1.41883	8.2492e-05	1	2.69071	1.79724	0.0456586	1	0
19	BDH2	0	0	0	-0.822509	4.52547	0.190961	0	-1.6882	4.93388	0.0390588	1	-0.990276	4.72395	0.222802	0	-0.996272	5.20421	0.0577629	0	-0.297426	4.4292	0.787631	0	-0.982314	4.34226	0.433381	0	-0.684139	4.4619	0.387722	0	-2.35713	4.7651	0.0100556	1	0.493852	4.00302	0.47428	0	-1.1548	5.17444	0.0382049	1	-0.866199	4.97816	0.245557	0	0.714871
28	BEX1	0	0	0	1.17081	5.26114	0.290649	0	-0.767144	6.40505	0.570953	0	6.84425	3.52971	0.000762485	1	7.0988	2.54193	7.90676e-08	1	2.8136	5.3985	0.0561526	0	1.4863	5.43764	0.489811	0	-1.36045	6.24413	0.192261	0	5.1196	4.57369	0.00468328	1	5.11158	3.14509	6.99186e-08	1	-2.24598	5.48396	0.0386186	1	4.40399	2.94933	0.0228154	1	-4.73878
8	BHLHE22	0	0	0	-3.93616	2.78837	1.23049e-05	1	0	0	0	0	-0.747269	1.15917	0.619467	0	-3.38414	1.99193	0.000532775	1	-1.40649	1.4766	0.434535	0	0.274111	1.51677	0.88532	0	0.563019	1.36242	0.579751	0	1.91088	0.334219	0.206211	0	1.45203	0.621231	0.259147	0	4.97533	2.02926	3.04442e-05	1	1.22698	2.60092	0.370698	0	-0.137174
14	BICC1	0	0	0	-1.54203	2.1625	0.0702009	0	0.0139061	1.42321	0.995763	0	-1.53075	2.00861	0.165501	0	-2.30445	2.91559	0.00415661	1	-1.7592	2.00327	0.183736	0	-2.08127	1.73025	0.182602	0	-2.18237	2.34553	0.0335378	1	-3.69898	2.2887	0.00173826	1	-2.26463	2.79295	0.0623292	0	1.53067	2.35214	0.078251	0	0.277014	2.84139	0.822257	0	0.460048
14	BIN2	0	0	0	-2.51056	3.75169	0.000123301	1	1.23213	2.08293	0.301788	0	-2.8136	3.54218	0.00202353	1	-3.054	4.25865	6.69936e-07	1	-2.63055	3.3118	0.0135896	1	-1.96829	2.94292	0.108016	0	-2.0446	3.51168	0.00681967	1	-3.07548	3.11523	0.000344297	1	-2.41858	3.61591	0.0453641	1	3.73302	3.57841	0.0001089	1	-0.245635	4.82765	0.823774	0	0.330376
23	BIRC5	0	0	0	1.82786	4.45711	0.00185677	1	4.8023	3.78427	3.22841e-05	1	1.18433	4.99612	0.140157	0	2.91178	4.03033	3.57782e-06	1	0.396814	5.40114	0.635371	0	0.814422	5.37138	0.419528	0	0.468396	5.42211	0.473579	0	5.45371	3.77226	4.55929e-05	1	0.684352	4.78918	0.224723	0	2.86927	2.58369	0.000955242	1	-0.690218	3.70832	0.515786	0	-0.949929
23	BLM	0	0	0	0.29515	3.89903	0.579354	0	3.64056	2.70179	4.03361e-05	1	0.121843	3.71993	0.881483	0	1.38078	3.16599	0.00475705	1	-0.8343	4.19026	0.219759	0	1.95382	3.91955	0.0440805	1	0.899397	4.19378	0.0927848	0	3.60557	2.68369	0.000967878	1	0.496992	3.14548	0.468415	0	3.67098	2.40134	1.28578e-05	1	0.714485	3.32087	0.359232	0	-1.64011
15	BLNK	0	0	0	-1.53714	2.98663	0.0434494	1	1.04755	1.98913	0.5244	0	-2.28461	3.22837	0.0332341	1	-2.59877	3.75763	0.000458244	1	-2.07656	3.03767	0.082556	0	-1.29536	2.51048	0.39992	0	-2.04812	3.10048	0.0338813	1	-0.104968	2.14285	0.950307	0	-2.04265	3.5331	0.051013	0	2.38426	2.77846	0.0104168	1	-0.832055	3.85648	0.38027	0	0.797028
23	BLVRB	CL6	0	0	-0.241452	2.4855	0.808323	0	-1.51863	3.1334	0.152227	0	-0.479669	3.07363	0.689768	0	-2.1577	4.50929	0.00113527	1	-1.09001	3.05535	0.27445	0	-5.28097	2.85144	0.00601233	1	-3.92275	3.38994	0.00309937	1	-3.93805	3.53871	0.00014104	1	-1.88713	4.23935	0.0407704	1	-1.95433	3.57119	0.00625267	1	-1.65554	3.50193	0.133451	0	2.92181
28	BLZF1	CL6	0	0	1.86644	2.0867	0.00249823	1	-1.0176	3.57907	0.202597	0	1.58641	2.593	0.0463424	1	1.23416	2.7188	0.0170971	1	2.46389	2.4887	0.0181616	1	-1.50434	3.43375	0.119239	0	0.668611	2.90219	0.378379	0	-2.33709	3.70278	0.00121697	1	-1.20621	3.9074	0.020756	1	-2.9397	2.16312	0.000128328	1	0	0	0	0	0.828167
23	BMP5	CL6	0	0	-2.56562	2.50596	0.00401145	1	0.1324	1.21053	0.96207	0	-3.67299	2.75773	0.0272524	1	-2.31202	2.94695	0.00306799	1	-1.90238	1.8107	0.350733	0	-3.77904	1.90996	0.0092697	1	-2.79002	2.52475	0.0216407	1	-5.49585	2.59683	6.66996e-06	1	0.71737	0.588637	0.591909	0	2.68841	2.81028	0.0224311	1	-1.24535	4.13431	0.348027	0	-0.117383
11	BPIFA1	CL7	0	0	-2.31728	1.27651	0.0360591	1	-1.91511	0.890542	0.355585	0	-6.22102	2.0794	0.106627	0	0	0	0	0	-1.73173	0.340139	0.508343	0	-4.45505	1.25144	0.025613	1	-0.203767	0.62271	0.923115	0	-2.27863	0.296723	0.265145	0	0	0	0	0	0.179157	2.04272	0.902019	0	-2.94775	3.0628	0.146111	0	0
17	BRAT1	CL2	0	0	1.25608	1.84692	0.0689501	0	0.667764	2.50734	0.477476	0	0.754582	2.27997	0.491931	0	-0.135831	2.90629	0.799415	0	0.480081	2.49855	0.641016	0	-0.230152	2.91629	0.841384	0	0.729452	2.6626	0.25194	0	2.87786	1.63278	0.0150983	1	-1.235	3.0435	0.113389	0	-0.836251	1.29708	0.323353	0	-0.994841	1.13704	0.484135	0	1.72207
17	BRCA1	0	0	0	0.22497	4.52881	0.66998	0	1.92433	3.97986	0.00799675	1	1.11038	4.11468	0.0860156	0	2.55187	3.21563	7.67925e-06	1	0.901292	4.32367	0.233939	0	0.377016	4.77529	0.686735	0	1.18972	4.51742	0.0355023	1	2.15937	3.81538	0.0098912	1	0.711893	3.75361	0.292749	0	1.7026	3.69858	0.00753884	1	0.887103	3.82875	0.25899	0	-2.34411
20	BRCA2	0	0	0	0.285361	4.51195	0.755379	0	3.1792	3.57932	0.00120867	1	-1.19274	5.03509	0.0860156	0	0.173423	4.67366	0.696221	0	-1.65034	5.1927	0.0256389	1	0.299097	4.94553	0.723815	0	-0.0346248	5.22568	0.966064	0	1.83062	3.91366	0.0327699	1	0.0793202	4.21198	0.918872	0	3.17041	3.1575	0.0120308	1	-0.774366	4.47211	0.616771	0	-0.299575
20	BRI3BP	0	0	0	1.72662	3.982	0.00597678	1	2.21528	4.17871	0.000411755	1	1.04928	4.31375	0.0844492	0	1.66557	3.93698	1.61152e-05	1	1.13028	4.47038	0.102008	0	0.323602	5.14512	0.723665	0	1.1786	4.83959	0.0248921	1	4.03648	3.48783	5.97649e-05	1	0.364924	4.15599	0.51288	0	0.894879	2.82236	0.276829	0	0.465271	2.99112	0.683421	0	-0.769097
22	BRIP1	0	0	0	2.47644	3.42931	0.000243846	1	4.59306	3.1057	1.1349e-05	1	1.06925	4.16948	0.0961116	0	1.99796	3.61056	9.2465e-05	1	0.274098	4.61231	0.730948	0	1.98992	4.62676	0.0423084	1	1.10591	4.77185	0.0393827	1	4.41761	3.25409	5.01524e-05	1	1.01187	3.66171	0.139478	0	2.63531	1.36169	0.00450965	1	0.0613078	2.37352	0.962255	0	-0.668838
18	BRSK2	0	0	0	1.51909	3.35685	0.0204374	1	0.234481	4.22925	0.85096	0	3.88626	2.57021	0.000731892	1	4.56392	1.58355	3.06407e-08	1	2.50455	3.38347	0.049957	1	4.06159	3.62318	0.0086284	1	3.27371	3.08397	0.00142597	1	4.76142	2.59908	0.000165698	1	4.26335	1.09107	3.59374e-06	1	-1.551	2.90204	0.0677242	0	1.54494	1.4679	0.271006	0	0
2	BSN	CL5	0	0	0	0	0	0	-1.69369	1.5298	0.175093	0	0	0	0	0	0	0	0	0	2.55273	-0.128329	0.0770525	0	2.10913	0.499678	0.209996	0	0	0	0	0	1.65661	0.00454685	0.188561	0	0	0	0	0	0	0	0	0	0	0	0	0	0
0	BSX	0	0	0	0	0	0	0	0	0	0	0	0	0	0	0	0	0	0	0	2.38468	-0.503241	0.252294	0	3.64542	-0.299219	0.111814	0	0	0	0	0	2.52663	-0.676161	0.155397	0	0	0	0	0	0	0	0	0	0	0	0	0	0
2	BTBD17	CL1	0	0	1.44383	1.91274	0.169838	0	4.2462	1.20705	0.0555736	0	2.22501	1.68769	0.250339	0	0	0	0	0	5.46271	0.976307	0.0413058	1	2.98596	2.25217	0.363842	0	3.2719	1.45726	0.101824	0	4.79861	1.16122	0.0462625	1	0	0	0	0	0	0	0	0	0	0	0	0	0
14	BTK	CL6	0	0	0	0	0	0	0	0	0	0	0	0	0	0	-2.64181	1.1721	0.000327709	1	0	0	0	0	-2.14695	-0.240096	0.166696	0	0	0	0	0	-4.96	0.576083	3.91975e-05	1	-1.52073	0.122523	0.208875	0	0	0	0	0	-0.891477	1.19687	0.544687	0	1.23173
24	BUB1B	0	0	0	1.27552	3.94757	0.0174572	1	3.85134	3.35914	0.000132751	1	1.48891	3.99413	0.123246	0	2.61528	3.15001	6.68524e-05	1	-0.0518332	4.75466	0.959969	0	0.688217	4.80757	0.442085	0	0.991122	4.71327	0.104664	0	5.08154	3.08022	6.02812e-05	1	1.47793	3.41494	0.0153804	1	2.53966	2.3073	0.00117667	1	0.444278	2.91157	0.732978	0	-1.4626
16	C11orf24	0	0	0	-0.046265	5.03028	0.95712	0	0.702088	4.87627	0.318222	0	-2.26702	5.85574	0.00169907	1	-1.50671	6.06919	0.000130935	1	-1.81167	5.61439	0.0231344	1	-0.482174	5.33329	0.578334	0	-0.768423	5.73428	0.0934128	0	-0.419801	4.92938	0.569113	0	-1.44642	5.55181	0.00769107	1	0.856452	4.66672	0.352586	0	-1.6946	5.54848	0.157319	0	1.16444
18	C11orf63	0	0	0	2.07199	1.33452	0.00818844	1	-0.757013	2.94131	0.50379	0	3.95102	1.24715	0.00124549	1	1.9147	2.11216	0.000707404	1	2.80622	1.90503	0.0212692	1	2.51242	1.72326	0.17239	0	0.0491602	2.2711	0.971315	0	1.46991	2.0982	0.138235	0	3.80776	0.523639	2.99056e-06	1	-3.23305	1.50328	0.000246253	1	0	0	0	0	0.951228
21	C14orf169	0	0	0	-1.56859	4.18461	0.00840957	1	2.05096	2.71596	0.168363	0	-0.658694	3.32896	0.649775	0	-0.772729	3.61255	0.256952	0	-0.486614	3.43895	0.770068	0	1.83435	3.58695	0.24258	0	1.00942	3.68141	0.215832	0	3.83174	2.04698	0.0252244	1	2.27441	1.7004	0.0206777	1	3.58185	3.16208	1.91615e-05	1	0.790136	3.69322	0.364813	0	-0.592591
19	C15orf48	0	0	0	-3.28216	3.29136	0.00150857	1	-0.122278	1.68951	0.970361	0	-5.48057	3.50641	0.00463277	1	-4.74377	4.35894	0.00035558	1	-5.62821	3.24416	0.00719726	1	-2.06189	2.33979	0.20488	0	-3.16029	3.45174	0.00688183	1	-4.43091	2.54882	0.00459614	1	-5.21266	4.70406	0.000778106	1	3.29459	3.43298	0.00774026	1	-1.51921	4.99268	0.231398	0	1.28398
20	C16orf45	CL5	0	0	1.10323	5.20275	0.0464517	1	-1.1121	6.39596	0.126542	0	2.3295	5.2021	0.00616275	1	2.24711	5.11173	0.000166084	1	2.2281	5.40606	0.0222389	1	2.26871	5.2366	0.101946	0	0.869186	5.21694	0.266884	0	1.6677	5.3766	0.0405445	1	3.20383	4.10219	5.6853e-07	1	-2.45202	5.51971	4.74511e-05	1	0.403575	4.48479	0.668207	0	-0.468533
18	C16orf59	0	0	0	1.90193	3.37369	0.0181115	1	2.48316	3.49924	0.00103297	1	1.6725	3.48621	0.143354	0	2.02309	3.07186	7.60523e-06	1	0.0263995	4.27219	0.976999	0	1.46045	4.42371	0.069274	0	1.43671	4.26905	0.00700349	1	4.34505	2.83884	4.05526e-05	1	1.19386	3.15615	0.0388719	1	0.761911	2.01535	0.51352	0	0.479029	2.05646	0.829584	0	-0.572183
22	C19orf44	CL4	0	0	-3.7536	5.24971	7.27e-07	1	-0.0588988	3.22728	0.969465	0	-1.10557	3.53253	0.294534	0	0.0314808	3.21492	0.956585	0	-0.722201	3.40655	0.445147	0	1.00935	3.42531	0.349452	0	0.627693	3.51264	0.252021	0	2.36753	2.2883	0.0384449	1	0.192435	2.59933	0.827044	0	3.98464	5.32448	2.5073e-05	1	2.61233	5.52186	0.0117091	1	-3.69552
7	C19orf66	0	0	0	-0.938341	4.67202	0.248889	0	-0.739692	4.63955	0.595051	0	-0.88251	4.77809	0.539313	0	-1.70637	5.52033	0.0186077	1	-1.46904	4.88374	0.252969	0	-2.54535	4.71997	0.114724	0	-1.62257	4.87114	0.112996	0	-0.541377	4.30209	0.698806	0	-0.330147	4.51094	0.778001	0	0.0389769	5.03226	0.960532	0	-0.246323	5.14168	0.865823	0	0.823454
5	C19orf69	0	0	0	0	0	0	0	0	0	0	0	0	0	0	0	0	0	0	0	0	0	0	0	0	0	0	0	0	0	0	0	0	0	0	0	0	0	0	0	0	0	0	0	0	0	0	0	0
5	C1orf109	0	0	0	1.48532	3.13747	0.0047492	1	0.536914	3.94628	0.434315	0	1.30824	3.48776	0.0397535	1	1.03615	3.6563	0.00481984	1	1.19341	3.75456	0.0755995	0	0.117024	4.17615	0.918656	0	0.546702	3.99618	0.305665	0	1.62572	3.45885	0.023461	1	0.949305	3.40664	0.0546804	0	-0.953071	2.5361	0.136229	0	-0.0843479	2.17682	0.949283	0	0.451718
20	C1orf112	0	0	0	1.03562	4.49442	0.121174	0	1.85744	4.40737	0.0195339	1	-0.065437	4.91519	0.9412	0	0.936467	4.57192	0.0291604	1	-0.204279	5.0893	0.818741	0	0.452998	5.23875	0.637301	0	0.428391	5.311	0.446043	0	2.91602	4.0133	0.00458603	1	0.624887	4.23831	0.266851	0	1.5008	3.49062	0.0697176	0	0.229895	3.97652	0.847737	0	-0.822532
15	C1orf54	CL6	0	0	0.705053	3.27135	0.481162	0	0.646778	3.65686	0.666138	0	-0.107934	3.93662	0.926435	0	-0.606669	4.4799	0.370061	0	-0.492635	4.06194	0.704791	0	-0.672266	3.68255	0.692343	0	-1.6935	4.30038	0.0685345	0	-2.7454	4.4415	0.00859247	1	-0.655333	4.14805	0.503856	0	-0.143299	3.14169	0.901861	0	-0.65634	3.40962	0.650202	0	1.16788
27	C1S	CL6	0	0	-2.21095	4.82844	0.00317812	1	-0.612598	4.01545	0.648186	0	-3.35977	5.02299	0.00123994	1	-3.53627	6.02429	5.83078e-07	1	-3.0293	4.70743	0.0178887	1	-2.26217	4.27991	0.0621103	0	-2.27039	4.9089	0.00517873	1	-5.86938	5.1844	4.66061e-06	1	-4.04085	6.04877	1.58942e-05	1	1.65794	5.20635	0.0468447	1	-0.844051	6.06316	0.427712	0	1.20443
19	C2CD3	CL1	0	0	1.60533	5.43057	0.0027297	1	1.56214	5.74419	0.00897001	1	0.479346	5.71385	0.478587	0	1.24222	5.40075	0.00224018	1	0.741463	5.85291	0.311984	0	2.09227	6.24342	0.0191214	1	1.63705	6.17944	0.00326531	1	2.31126	5.24474	0.00621364	1	0.0326471	5.51543	0.959152	0	0.42171	4.39665	0.45607	0	0.422917	4.41743	0.57409	0	-0.627875
6	C2CD4C	0	0	0	0	0	0	0	0	0	0	0	0	0	0	0	0	0	0	0	3.00942	0.0235628	0.0203988	1	2.9081	0.064352	0.0538108	0	0	0	0	0	0	0	0	0	0.739896	0.346856	0.484233	0	0	0	0	0	2.63929	0.672822	0.0360326	1	0
15	C2orf29	0	0	0	-0.468067	6.37054	0.29802	0	-0.312146	6.34579	0.578311	0	-1.49707	6.7821	0.01058	1	-0.339111	6.62118	0.371976	0	-1.18779	6.59712	0.0653138	0	-0.913573	6.32081	0.205946	0	-0.727887	6.51819	0.0879163	0	1.10246	5.64221	0.0666796	0	-0.631278	6.3922	0.219422	0	0.192265	6.52905	0.734816	0	-0.740446	6.91181	0.331232	0	-0.367986
23	C5orf49	CL6	0	0	2.19141	2.60315	0.0149245	1	2.44534	2.90887	0.0390588	1	3.24459	2.72513	0.0135029	1	0.572991	3.82993	0.461126	0	5.13998	2.24471	0.00521927	1	-0.411065	3.77425	0.776894	0	0.427143	3.57302	0.648403	0	-1.78335	4.18875	0.0263364	1	4.49009	1.0439	5.14665e-05	1	-0.0696465	1.56905	0.960781	0	0.0170838	1.45258	0.994303	0	2.38656
15	C6orf89	0	0	0	1.32382	4.96886	0.00358202	1	-0.286709	6.02274	0.667767	0	0.489937	5.64763	0.403567	0	0.293449	5.92517	0.411092	0	0.816617	5.63274	0.190011	0	-0.588316	5.92869	0.47729	0	-0.420897	6.0539	0.336867	0	1.17296	5.33353	0.076033	0	-0.128238	5.73164	0.806377	0	-1.7712	4.88155	0.000782569	1	-0.911181	4.58714	0.159967	0	1.15379
20	C9orf171	CL4	0	0	-5.61889	6.00471	1.86922e-05	1	-1.26877	2.45987	0.658111	0	-3.30862	3.95236	0.264606	0	-0.454431	3.65057	0.766284	0	-2.01633	3.45076	0.455238	0	5.49852	2.24337	0.145646	0	2.86771	2.2588	0.123238	0	1.17534	2.30632	0.701521	0	-1.4371	3.11239	0.461525	0	6.65743	5.76195	0.000114423	1	2.95811	6.97634	0.0905229	0	-4.87664
10	C9orf47	CL4	0	0	-5.03224	3.49037	8.9544e-06	1	1.33044	0.760691	0.394284	0	0.556937	1.10779	0.718537	0	-1.55442	1.818	0.132304	0	-0.257639	1.44678	0.882363	0	1.27807	1.31225	0.478328	0	0	0	0	0	3.11967	0.28749	0.0333051	1	0	0	0	0	5.39826	3.07772	4.89906e-05	1	2.70685	3.30463	0.0850993	0	-1.78595
19	C9orf72	0	0	0	1.82526	3.71634	0.00495823	1	0.475192	4.57773	0.572161	0	1.41822	4.1776	0.0313278	1	2.00646	3.82556	3.24899e-06	1	1.31166	4.35068	0.0505593	0	1.71318	4.2537	0.17239	0	0.345029	4.61206	0.545213	0	-0.509227	4.68827	0.47696	0	2.50044	2.96915	0.000816068	1	-1.10913	3.3454	0.146771	0	0.279883	3.0319	0.823803	0	-0.725368
13	CACNA1A	0	0	0	3.51647	4.96992	0.000124905	1	4.16559	5.36371	0.0032867	1	7.29885	3.71344	0.000256472	1	7.64389	2.35772	6.28223e-11	1	4.05097	5.37584	0.0440002	1	5.87988	5.7962	0.0112959	1	3.20347	5.66665	0.0458086	1	8.21264	4.25276	4.59584e-05	1	9.07171	0.67474	4.92205e-15	1	1.13994	2.98964	0.328911	0	5.0932	1.60072	0.00672267	1	0
4	CACNG2	0	CL4	CL5	0	0	0	0	-3.66553	0.0109438	0.00580782	1	0	0	0	0	0	0	0	0	0	0	0	0	0	0	0	0	0	0	0	0	0	0	0	0	0	0	0	0	-1.58205	1.20089	0.0878561	0	0	0	0	0	0
12	CALCA	CL7	0	0	-5.65544	3.27516	0.000162813	1	-4.84148	2.08404	0.145475	0	-7.23358	3.30946	0.0400328	1	0	0	0	0	0.296334	0.376981	0.943694	0	-0.921352	0.866357	0.818599	0	-4.74339	2.4788	0.125188	0	0	0	0	0	0	0	0	0	0.922163	5.00998	0.578195	0	-2.63107	5.99935	0.145738	0	-5.94327
11	CALML6	0	0	0	-2.27972	1.35866	0.00177029	1	0	0	0	0	0	0	0	0	-2.0628	1.04554	0.010826	1	-1.81943	0.643079	0.170671	0	1.27991	0.303651	0.457804	0	0	0	0	0	1.53598	-0.559769	0.281433	0	0	0	0	0	3.68525	0.757177	0.000101209	1	1.64894	1.07219	0.147115	0	-0.187134
24	CAMK2B	0	0	0	1.58863	4.75629	0.0255387	1	-0.880022	5.99983	0.36436	0	3.78299	4.22987	0.00721869	1	6.47964	2.23826	3.66341e-09	1	4.35589	4.32945	0.00759322	1	1.42613	5.20268	0.329926	0	0.860728	5.01964	0.498996	0	6.02409	3.79119	0.000352675	1	6.92953	1.37247	1.75157e-10	1	-2.4849	4.86041	0.00130749	1	2.02845	3.32052	0.16022	0	-4.67679
4	CAMK2N2	0	0	0	0	0	0	0	0.530328	1.98943	0.708024	0	4.92328	0.0484741	0.000182439	1	0	0	0	0	3.98175	0.807325	0.0095886	1	1.62702	1.81055	0.275252	0	1.6042	1.54708	0.0749232	0	4.09423	0.693311	0.000950319	1	0	0	0	0	0	0	0	0	0	0	0	0	0
24	CANX	0	0	0	2.09328	5.62862	0.000738872	1	-1.37473	7.58273	0.0530679	0	0.579623	6.85543	0.51464	0	0.709645	6.94637	0.129237	0	1.49676	6.6001	0.0855148	0	-1.14058	7.00984	0.240905	0	-0.654108	7.06562	0.314976	0	-1.34869	7.211	0.0897357	0	-0.633561	7.35965	0.257408	0	-3.77178	5.95517	4.28421e-06	1	-1.94941	5.36367	0.0269513	1	1.70574
21	CAPG	0	0	0	0.205749	4.45641	0.752111	0	1.79108	4.05733	0.0484747	1	-1.21462	5.05049	0.066411	0	-1.79319	5.8971	8.06929e-05	1	-1.74197	5.2088	0.0350746	1	-0.244381	4.83524	0.804105	0	-0.714477	5.24503	0.202558	0	-2.16447	5.05514	0.0013349	1	-2.22344	5.73326	0.00015437	1	1.53854	3.72353	0.0553049	0	-1.37072	4.62195	0.13088	0	2.1163
20	CARD16	0	0	0	-2.40269	5.03622	0.00179318	1	0.159713	3.43443	0.943046	0	-3.56225	5.00017	0.00416164	1	-2.78972	5.54633	5.45204e-05	1	-4.2323	5.01925	0.00541358	1	-0.0949874	3.89415	0.95629	0	-2.27914	5.0504	0.00615706	1	-3.37293	4.4124	0.00281619	1	-3.11126	5.17799	0.00382682	1	3.97316	4.89193	0.00023894	1	0.203956	6.23761	0.873115	0	-0.455233
13	CARTPT	0	0	0	-2.63065	1.31559	0.00482604	1	0	0	0	0	0	0	0	0	0	0	0	0	0	0	0	0	0	0	0	0	0	0	0	0	-3.78463	1.03775	0.023356	1	0	0	0	0	-0.0795208	2.60423	0.957017	0	3.56165	1.12471	0.00656917	1	0
28	CASC5	0	0	0	0.676854	4.78443	0.3952	0	4.0177	3.53655	0.000238911	1	-0.475205	5.06176	0.570529	0	2.00221	3.95587	0.000651561	1	-1.35016	5.40773	0.0883319	0	3.22221	4.67472	0.0193059	1	0.0788356	5.55767	0.917492	0	4.61072	3.46428	0.000228466	1	1.81482	3.32938	0.0099205	1	4.46803	3.08925	0.000247457	1	0.831276	4.46676	0.425121	0	-2.87534
18	CASP10	0	0	0	0	0	0	0	0	0	0	0	-1.54053	0.59912	0.187214	0	-2.55121	1.93759	0.000277968	1	-1.46038	0.444626	0.252472	0	-2.7471	0.281673	0.0754574	0	0	0	0	0	-2.85498	0.554643	0.012435	1	-1.96441	1.08892	0.0295272	1	0	0	0	0	-0.442417	1.75236	0.685536	0	1.3033
21	CASP4	CL6	0	0	-0.291783	4.13249	0.689601	0	-0.302562	4.18907	0.812265	0	-1.42657	4.55367	0.117441	0	-2.11856	5.48878	0.000128772	1	-1.55675	4.53822	0.108204	0	-0.605523	4.21197	0.624541	0	-1.46863	4.88798	0.0375215	1	-2.82659	4.61509	0.0025639	1	-1.80918	4.8944	0.00890854	1	0.265235	4.23696	0.728836	0	-0.385055	4.56053	0.683874	0	1.35325
27	CBFA2T2	0	0	0	4.13574	3.27257	1.58775e-06	1	0.5205	5.46938	0.692337	0	4.2248	4.16645	0.000616232	1	4.83861	3.47397	4.69787e-08	1	3.699	4.62837	0.0113834	1	-0.201437	5.31195	0.90726	0	1.06097	4.69672	0.277255	0	-0.731152	5.79075	0.508171	0	3.66955	3.6738	2.46434e-06	1	-3.92281	2.78217	1.03564e-05	1	-0.990289	1.71456	0.300364	0	0.315739
14	CBLC	0	0	0	-0.267618	2.27232	0.755225	0	-1.41022	2.96733	0.140567	0	-0.325332	2.5805	0.791191	0	-0.223921	2.56488	0.812437	0	0.460731	2.28589	0.741389	0	-1.95058	2.6764	0.143534	0	-1.48576	2.88906	0.0795202	0	2.14139	1.55031	0.0949761	0	-1.89869	3.55041	0.0820003	0	-1.68645	2.80591	0.0288852	1	-1.05415	2.46605	0.355114	0	0.555134
20	CCDC117	0	0	0	-0.834153	6.8116	0.119231	0	0.65013	6.1385	0.383756	0	-1.46	6.98422	0.0248642	1	-0.100323	6.73886	0.791718	0	-1.4521	6.90224	0.0407651	1	-0.989175	6.54711	0.247017	0	-1.35066	6.97644	0.0150223	1	0.469806	6.07241	0.532371	0	-0.55886	6.57346	0.333832	0	1.75602	6.62431	0.0126838	1	0.05647	7.36181	0.964841	0	-1.23621
20	CCDC125	0	0	0	1.7543	2.66955	0.0177025	1	-1.04319	4.22331	0.311428	0	0.207574	3.71561	0.854425	0	-0.00793505	3.988	0.990324	0	1.08184	3.47922	0.358635	0	-0.56045	3.87649	0.698765	0	0.0807661	3.74591	0.949491	0	-2.16142	4.27944	0.0348755	1	1.40591	2.81396	0.0482916	1	-2.99548	2.71834	0.000319443	1	-2.1031	2.31853	0.0300506	1	2.217
25	CCDC18	0	0	0	0.317556	3.27329	0.569223	0	3.40879	2.2534	0.00145922	1	0.0602297	3.323	0.940303	0	1.0185	2.96222	0.0283754	1	-0.577663	3.62585	0.470513	0	2.90162	3.16943	0.0176659	1	0.544119	3.73627	0.283265	0	1.4943	2.85302	0.0700256	0	1.70273	2.00378	0.0068966	1	3.3363	1.80943	0.000421497	1	0.305401	2.78003	0.750015	0	-1.0337
11	CCDC23	0	0	0	1.2936	3.15213	0.0732194	0	1.18192	3.5499	0.0991777	0	1.55137	3.17338	0.0309321	1	1.48197	3.13849	0.00117518	1	1.19123	3.53287	0.140025	0	0.704677	3.93084	0.527081	0	1.48193	3.59706	0.0133718	1	0.144104	3.67388	0.872524	0	-0.74526	4.03889	0.2029	0	-0.311271	2.4479	0.751345	0	-0.17233	2.15082	0.924065	0	0.148344
17	CCDC88B	0	0	0	-2.04933	3.03518	0.0127531	1	1.00715	1.52	0.531721	0	-3.51197	2.98166	0.0230354	1	-2.70077	3.44086	0.00124533	1	-3.13873	2.71979	0.0576547	0	-0.618358	2.42428	0.691922	0	0.449148	2.31774	0.645888	0	-1.0523	1.80337	0.506591	0	-3.20663	3.13325	0.0402097	1	3.5047	2.67717	0.000459521	1	-0.422696	3.94065	0.737591	0	0.124557
23	CCNA2	0	0	0	0.920891	6.18473	0.125552	0	3.48958	5.45931	4.38558e-05	1	0.330444	6.58281	0.64881	0	2.44557	5.43389	9.5079e-06	1	-0.429526	6.87566	0.555759	0	0.599172	6.48956	0.499346	0	-0.27158	6.8098	0.61749	0	4.60696	5.19543	7.10652e-06	1	0.117425	6.35548	0.861836	0	3.05014	4.96698	0.00051438	1	0.382139	5.98744	0.733325	0	-2.43559
18	CCND1	0	0	0	-2.12617	5.06373	0.0569917	0	-0.699268	4.49187	0.724823	0	-3.6564	5.72352	0.0106103	1	-3.33725	6.15638	7.29217e-05	1	-1.56578	4.75453	0.249555	0	-1.36186	4.31702	0.464982	0	-2.00274	4.91903	0.0730759	0	-3.38397	4.93192	0.00893007	1	-3.26236	6.21417	0.00624047	1	0.835988	5.636	0.574573	0	-2.85189	6.69457	0.111015	0	1.86281
19	CCNE1	0	0	0	1.06906	3.67084	0.119249	0	3.284	3.2186	0.0176425	1	1.92104	3.52593	0.07325	0	1.896	3.20215	0.00621667	1	0.592762	4.20401	0.616249	0	0.207628	4.60023	0.893786	0	1.53621	4.16836	0.0822723	0	4.74758	2.86486	0.0031211	1	1.2129	3.50712	0.128604	0	2.02659	2.11006	0.0282152	1	0.314575	2.4238	0.820764	0	-0.408205
29	CCNE2	0	0	0	2.40443	5.3476	0.00223113	1	4.77599	4.95691	2.40495e-05	1	2.25802	5.78359	0.0076497	1	4.61375	4.10819	1.03682e-08	1	2.19553	5.97739	0.0360216	1	1.58834	6.4001	0.15038	0	0.978659	6.41537	0.140393	0	4.6383	5.10911	0.000220888	1	3.29978	4.31243	1.90751e-06	1	3.54161	3.39667	0.000350933	1	1.85091	4.19025	0.0333972	1	-4.06006
14	CCNK	0	0	0	0.511453	5.85041	0.366254	0	0.492418	6.10676	0.504854	0	-0.298243	6.26769	0.653557	0	-0.465399	6.31061	0.350643	0	-1.41348	6.66897	0.0504226	0	-0.488636	6.39722	0.582967	0	-0.334207	6.54236	0.496971	0	1.90481	5.43357	0.0118133	1	-0.617582	6.31442	0.251153	0	0.0664337	5.53497	0.92872	0	-0.216198	5.69883	0.840651	0	0.286393
17	CCNL1	CL9	0	0	-0.62494	5.82927	0.299731	0	1.11012	5.33093	0.156605	0	-0.804182	5.98224	0.327647	0	-0.730246	6.07149	0.135006	0	-1.81352	6.31467	0.0358656	1	-0.983053	5.95737	0.354323	0	-0.488795	5.97776	0.462072	0	0.492751	5.34241	0.57216	0	0.979914	5.09323	0.0841125	0	1.52264	5.34344	0.0205428	1	-0.463422	5.92426	0.67948	0	0.198933
17	CCNT2	0	0	0	1.82943	2.67827	0.00517482	1	-0.208429	3.8353	0.847653	0	2.01063	3.01093	0.0140872	1	1.70159	3.18462	0.000520215	1	2.08755	3.18835	0.0210909	1	-0.404844	3.59805	0.742737	0	0.172801	3.5484	0.844352	0	-0.239175	3.68914	0.793973	0	1.39614	2.94505	0.0153483	1	-2.04594	2.63223	0.00568423	1	0.337442	1.9389	0.788497	0	0.107198
16	CCNY	0	0	0	2.06691	5.4836	0.00470149	1	-0.240629	6.90536	0.696874	0	-0.364673	6.84164	0.611083	0	0.531923	6.56813	0.117384	0	0.519587	6.58167	0.405824	0	-1.05227	6.96363	0.152481	0	0.116895	6.77234	0.809637	0	-1.03525	6.81406	0.0737253	0	-0.0620068	6.4939	0.919459	0	-2.28472	5.27791	0.00659621	1	-1.83584	5.27889	0.110675	0	1.05016
19	CCT7	0	0	0	2.08405	4.84122	0.000954676	1	-0.467625	6.32642	0.657356	0	0.766669	5.90387	0.440559	0	1.32282	5.76572	0.0110763	1	0.8145	5.92779	0.398803	0	-0.420095	5.96744	0.737515	0	0.00184359	5.88837	0.999206	0	-0.815674	6.16994	0.347387	0	0.14468	6.05666	0.837918	0	-2.66053	4.86561	0.000136032	1	-1.28918	4.54024	0.146683	0	0.728616
13	CD101	CL6	0	0	0	0	0	0	0	0	0	0	0	0	0	0	0	0	0	0	-1.88081	0.248875	0.242775	0	0	0	0	0	0	0	0	0	-3.97076	0.592945	0.00250645	1	-1.58397	0.160636	0.244866	0	0	0	0	0	1.86185	1.07835	0.0408247	1	0
17	CD300A	0	0	0	-2.19628	3.49213	0.000918515	1	0.857364	2.22589	0.269406	0	-1.14082	2.92166	0.112543	0	-0.984984	3.26153	0.021589	1	-1.34238	2.95403	0.0744218	0	-1.32366	2.69202	0.200631	0	-1.20723	2.96386	0.0236898	1	-2.50368	3.00496	0.000204165	1	-1.29392	3.08018	0.0905507	0	2.64622	3.47035	0.00192874	1	0.381199	4.04687	0.752939	0	-0.686046
16	CD300LF	0	CL4	CL6	-3.71511	1.70198	2.49467e-05	1	0	0	0	0	-0.800069	0.469847	0.453816	0	-1.32238	1.00033	0.0634461	0	-0.472654	0.291924	0.728029	0	-0.688633	-0.0473186	0.697683	0	0	0	0	0	-3.60866	0.927169	0.000407643	1	-0.0698607	0.273135	0.959998	0	4.76442	1.43413	3.06058e-06	1	0.746407	2.41513	0.486959	0	-0.860418
22	CD33	0	0	0	-3.26838	3.46137	4.17239e-05	1	-0.556244	1.89096	0.706347	0	-4.3905	3.25604	0.00375542	1	-3.59844	3.78797	2.50744e-06	1	-3.96514	2.89369	0.0204583	1	-0.564385	2.13346	0.724492	0	-0.587743	2.35291	0.532124	0	-3.6568	2.33557	0.0118162	1	-2.19555	2.70849	0.0570331	0	3.40897	3.63871	0.000180184	1	-0.0701321	4.79486	0.958233	0	-0.341507
19	CD3D	CL6	0	0	-1.84531	3.03697	0.00285106	1	0.623605	1.91429	0.708118	0	-1.85355	2.82611	0.0367674	1	-2.11287	3.64046	0.000773547	1	-1.351	2.56651	0.252869	0	-1.52824	2.46814	0.216079	0	-2.10903	3.12362	0.0184956	1	-3.92222	3.06975	7.12097e-05	1	-1.51575	2.82343	0.0724707	0	2.23522	2.95581	0.00722533	1	-0.710298	3.73248	0.406546	0	0.875716
23	CD52	CL6	0	0	-1.93923	5.17309	0.0095792	1	0.254792	4.1791	0.883425	0	-2.2182	5.24941	0.0119081	1	-2.84033	6.12358	1.03172e-05	1	-2.7504	5.22627	0.0204583	1	-1.84849	4.3972	0.143319	0	-2.90396	5.30191	0.00367646	1	-6.10335	5.83599	7.86582e-07	1	-1.04633	4.9222	0.282823	0	2.14526	5.42151	0.0225461	1	-0.398793	6.33252	0.777923	0	0.786458
17	CD63	CL6	0	0	0.574405	6.23367	0.31819	0	-0.135963	6.82243	0.894169	0	-0.485182	6.96008	0.512642	0	-1.13554	7.60209	0.0056852	1	-0.200642	6.84158	0.81675	0	-0.909293	6.76964	0.280201	0	-1.04997	7.07232	0.0821076	0	-2.19935	7.16496	0.0027444	1	-0.0772716	6.74122	0.90005	0	-0.94077	6.2522	0.162914	0	-1.42291	6.39521	0.111252	0	1.92616
17	CD68	CL6	0	0	-0.631288	3.3048	0.267702	0	-0.404536	3.3925	0.678104	0	-1.71629	3.80065	0.0304331	1	-2.18566	4.30509	0.000148659	1	-2.04358	3.82882	0.0379379	1	-1.30507	3.43457	0.243816	0	-1.20226	3.64481	0.119346	0	-4.4918	4.24554	1.02832e-06	1	-1.55263	4.01525	0.107482	0	-0.0326628	3.42385	0.965713	0	-1.32447	3.78689	0.100186	0	1.4809
22	CD84	0	0	0	-1.74414	3.54076	0.00717369	1	0.711011	2.4938	0.591268	0	-2.6714	3.75155	0.00791929	1	-2.94467	4.45531	1.71262e-05	1	-2.90923	3.6643	0.0339737	1	-1.6909	3.0251	0.168788	0	-2.2915	3.71916	0.0169454	1	-4.00492	3.63745	0.000422893	1	0.0185705	2.53032	0.990744	0	2.17664	3.4956	0.00559638	1	-1.2924	4.58255	0.128732	0	1.30937
24	CD9	0	0	0	1.46136	5.26751	0.0219864	1	-1.42126	6.87664	0.204178	0	0.901301	5.99496	0.373142	0	-0.365302	6.80081	0.546366	0	0.0977559	6.30801	0.940559	0	-2.67536	6.54526	0.0405581	1	-0.827992	6.34327	0.385218	0	-2.18482	6.70722	0.0222729	1	-2.34855	7.74484	0.00108568	1	-3.20231	5.73826	0.000118684	1	-0.780861	4.99145	0.408782	0	1.94477
20	CD99	0	CL6	CL2	-0.108878	3.7475	0.907541	0	0.44983	3.86814	0.761436	0	-1.19135	4.18391	0.295245	0	-1.74264	4.92693	0.00420047	1	-0.819257	4.10596	0.489053	0	-0.248029	4.22579	0.85963	0	-0.172764	4.43224	0.871557	0	-3.37253	4.58943	0.00146097	1	-3.72057	5.67682	4.83688e-06	1	0.228615	3.4749	0.830757	0	-1.23588	3.77063	0.345378	0	1.84527
31	CDC20	CL10	0	0	1.63291	6.02934	0.00213549	1	3.93043	5.57791	1.5138e-05	1	1.36848	6.55502	0.047678	1	3.94825	5.05333	1.47309e-08	1	1.10668	6.75393	0.228755	0	-1.87327	7.28895	0.0381898	1	0.190405	6.82633	0.759759	0	5.19281	5.38334	3.77949e-06	1	2.03124	5.6977	0.000325785	1	2.33092	4.53071	0.00139068	1	-0.166445	5.44027	0.887764	0	-2.413
21	CDC25C	0	0	0	0.75118	3.36796	0.304127	0	3.85163	2.3544	0.00175179	1	0.888905	3.28818	0.317644	0	2.76797	2.23753	0.000298463	1	-0.0573961	3.72036	0.966634	0	1.91155	3.48335	0.187563	0	0.509354	3.8264	0.497915	0	3.56219	2.49089	0.00686107	1	2.10995	1.97449	0.00514529	1	3.22653	1.83931	0.00160218	1	0.410746	2.69119	0.756525	0	-2.19477
27	CDC6	0	0	0	2.47307	3.24577	0.000227175	1	4.96797	2.80965	3.10184e-05	1	1.75392	3.87062	0.0156535	1	2.8109	3.22131	4.6706e-06	1	1.39142	4.21246	0.0835228	0	0.892553	4.50291	0.370957	0	0.700206	4.51652	0.263452	0	4.6934	3.08709	0.000212087	1	2.2432	3.06426	0.00114396	1	2.68131	1.19679	0.00299312	1	0.0629646	2.20144	0.962778	0	-0.898546
13	CDC7	0	0	0	2.12168	3.0169	0.00361544	1	2.74052	3.16712	0.00810925	1	2.06716	3.31743	0.0467114	1	2.45444	2.91993	5.53356e-05	1	0.970161	3.83034	0.290222	0	1.53373	3.86479	0.2601	0	0.637443	4.12223	0.42053	0	2.49324	3.21269	0.0196774	1	2.03036	2.51378	0.00491527	1	0.730993	1.78243	0.448567	0	0.270649	1.96584	0.881526	0	-0.553507
25	CDCA2	0	0	0	2.12006	3.97693	0.000618518	1	4.96344	3.29114	1.36352e-05	1	1.57483	4.40424	0.0147619	1	3.41925	3.27349	1.15174e-07	1	0.99333	4.76781	0.208656	0	2.46356	4.69272	0.0318213	1	1.75778	4.69487	0.00479226	1	6.05742	3.15759	1.01639e-05	1	0.800244	4.22048	0.228505	0	3.26589	1.98129	0.000182285	1	0.751631	3.02166	0.359528	0	-2.34385
25	CDCA7L	0	0	0	3.24733	4.66494	0.000153486	1	3.93464	5.14549	0.0073023	1	2.2152	5.82061	0.0521926	0	2.29988	5.65294	0.00176519	1	1.70046	6.13264	0.16336	0	-1.15256	6.59555	0.420553	0	-0.727539	6.63946	0.443458	0	0.825077	6.17463	0.490771	0	1.97263	5.32482	0.00921337	1	0.547366	3.03691	0.56861	0	-1.30149	3.71474	0.233447	0	1.12281
23	CDCA8	0	0	0	0.994756	3.38559	0.0990573	0	3.76242	2.61405	0.000116937	1	2.19406	2.97522	0.00811712	1	3.05898	2.30333	2.97206e-06	1	1.11876	3.62415	0.143804	0	-0.324893	4.13094	0.778155	0	1.05158	3.7401	0.116635	0	5.33194	2.24448	4.43272e-05	1	1.7465	2.58185	0.00514857	1	2.59531	1.89339	0.00377067	1	0.885383	2.24135	0.436099	0	-1.73126
28	CDH2	0	0	0	3.62369	5.408	5.24064e-06	1	0.293026	7.40125	0.819584	0	3.01362	6.3547	0.0093362	1	6.83677	3.8993	2.57009e-12	1	3.45923	6.44099	0.00560089	1	3.31713	6.62656	0.0634247	0	0.648755	7.00688	0.412922	0	5.03281	5.8586	5.16307e-05	1	7.82161	2.54728	8.44801e-12	1	-2.91939	4.95111	0.00044562	1	1.11463	4.10393	0.293504	0	-4.69828
21	CDH24	0	0	0	0.817689	4.98715	0.194418	0	4.23467	4.04056	7.63542e-05	1	-0.272688	5.52458	0.76946	0	1.00282	4.70586	0.0290694	1	0.501497	5.38517	0.490499	0	0.77009	5.65871	0.345407	0	1.8311	5.1423	0.00306836	1	4.71659	3.99667	0.000158979	1	0.64248	4.86701	0.266085	0	3.26585	3.17922	0.00130111	1	-1.33792	4.53475	0.233447	0	-0.134196
22	CDK11B	0	0	0	-0.903382	7.9046	0.190874	0	0.383158	7.19717	0.688289	0	-2.04104	7.9956	0.0178603	1	-0.732429	7.7272	0.11928	0	-2.4115	8.04788	0.0193121	1	-0.511485	7.61053	0.656992	0	-0.718343	7.96328	0.276878	0	1.52926	6.61581	0.102264	0	0.111655	6.84902	0.889102	0	1.72652	7.71135	0.0277432	1	0.219381	8.40561	0.882436	0	-1.2404
26	CDK14	CL5	0	0	2.73937	3.66913	1.69947e-05	1	-1.147	5.82208	0.0752225	0	2.46508	4.4132	0.000608715	1	1.73478	4.7343	0.000129345	1	2.57631	4.63676	0.00403327	1	-0.571959	5.22685	0.534998	0	0.713831	4.7711	0.262891	0	-0.175595	5.23789	0.81358	0	1.20968	4.69884	0.0359699	1	-4.00386	3.82968	2.08801e-06	1	-0.0204332	2.64266	0.98817	0	0.907573
18	CDKN2D	0	0	0	2.04862	2.53676	0.00402741	1	1.13076	3.36805	0.281268	0	1.99211	2.85106	0.0373957	1	2.80744	2.13253	5.48543e-05	1	3.15233	2.66257	0.030543	1	0.265758	3.8155	0.847508	0	2.21207	2.95614	0.0167828	1	0.918007	3.25492	0.383267	0	-0.177607	3.42887	0.855529	0	-0.931958	1.79011	0.246431	0	0.0933493	1.38461	0.954198	0	0
26	CDKN3	0	0	0	2.05893	4.93835	0.0102296	1	4.46328	4.48123	8.00759e-06	1	1.87785	5.5129	0.0232324	1	3.75859	4.38388	1.42218e-07	1	0.947198	5.95039	0.249572	0	0.256113	5.79227	0.841015	0	-0.369674	6.01972	0.456632	0	4.65692	4.61826	4.14253e-05	1	2.1417	4.84792	0.00066314	1	2.39171	3.3307	0.0270374	1	-0.0275455	4.29266	0.989263	0	-1.74518
14	CDS1	CL6	0	0	1.34238	3.2235	0.0909173	0	-0.93382	4.44721	0.146143	0	-0.693849	4.33775	0.347357	0	-0.518335	4.65439	0.27607	0	-0.156286	4.13717	0.860677	0	-1.36933	4.2792	0.148842	0	-0.616661	4.34297	0.264106	0	-2.13095	4.46657	0.00363065	1	-1.04462	4.47477	0.0685027	0	-2.25696	3.35159	0.0100583	1	-1.66197	3.29274	0.163019	0	1.63179
21	CDT1	0	0	0	2.42236	2.2901	0.00118005	1	3.67957	2.41844	0.000741668	1	1.88029	2.95267	0.0305922	1	2.92009	2.18681	3.20249e-05	1	1.795	3.21238	0.0959084	0	0.062265	3.75053	0.962918	0	1.67171	3.10933	0.0359959	1	5.61405	1.93821	0.000111595	1	1.15138	2.86033	0.065344	0	0	0	0	0	0	0	0	0	0
22	CEACAM5	0	0	0	-3.58442	5.49886	0.0011585	1	-0.26995	3.1642	0.949052	0	-5.13511	5.22346	0.0453906	1	-4.18339	5.11474	0.0244549	1	-4.44624	4.69137	0.0972419	0	-2.89359	4.25155	0.213287	0	-5.05854	6.09097	0.00615706	1	1.11277	2.77725	0.705186	0	0.312003	2.54575	0.902369	0	5.04186	5.53744	0.000305347	1	0.107502	7.29106	0.961783	0	-1.38465
23	CEACAM6	0	0	0	-2.93065	5.27067	0.000945423	1	0.502316	3.6039	0.788347	0	-3.60965	5.27967	0.0136156	1	-5.52012	7.09573	2.11108e-07	1	-3.1073	4.82102	0.0642182	0	-5.3729	4.75556	0.00327847	1	-3.93971	5.46776	0.0097058	1	-2.94648	4.41293	0.0268714	1	-0.390765	4.02334	0.803392	0	3.54272	5.54705	0.000658535	1	-0.440863	6.97363	0.799978	0	2.14035
14	CELF3	CL5	0	0	2.75764	2.91883	0.000681079	1	-1.72182	5.33203	0.0110905	1	3.4612	3.22399	0.00904834	1	6.04487	1.33553	5.64371e-10	1	5.59867	2.84943	0.00194348	1	2.56702	4.03823	0.116238	0	1.78368	3.68218	0.0803856	0	3.8469	3.33432	0.00092866	1	8.33354	-0.825567	2.69476e-18	1	-4.75966	3.13861	9.61016e-06	1	-0.0439351	1.33452	0.987473	0	0
11	CELF4	0	0	0	-1.65143	2.60141	0.0333946	1	0.459339	1.74618	0.720915	0	3.15182	0.580082	0.0106745	1	0	0	0	0	2.70267	1.00796	0.063326	0	5.06811	0.884319	0.00832593	1	2.18542	1.11045	0.0191734	1	4.3489	0.394659	0.000797022	1	2.0338	0.225016	0.0398874	1	1.59658	2.5285	0.0839723	0	3.54864	1.45914	0.0144656	1	0
24	CELSR1	0	0	0	-0.401436	3.11991	0.710966	0	0.715399	2.56487	0.658966	0	-4.36333	3.85916	0.00548496	1	-2.71767	4.87499	0.00436951	1	-3.62437	3.47446	0.0309391	1	-1.66665	3.71779	0.119239	0	0.53423	3.54473	0.541933	0	-3.13733	3.08102	0.0215351	1	-4.34878	4.65417	0.000200226	1	2.01584	2.59064	0.0579141	0	-1.0815	3.74508	0.32337	0	1.885
20	CELSR2	0	0	0	2.85063	2.93533	6.39724e-05	1	1.0534	4.21733	0.224288	0	2.26828	3.27764	0.0245889	1	2.05943	3.19937	0.000376059	1	1.44552	3.90487	0.118057	0	2.3145	4.37593	0.0377312	1	2.99971	3.73917	0.000426226	1	3.21776	3.27052	0.00411205	1	-0.071785	3.86998	0.93383	0	-1.67316	1.99472	0.0294936	1	0.39222	1.23483	0.801526	0	0.17457
23	CENPA	0	0	0	2.86111	2.94944	0.00025872	1	4.65792	2.83399	0.000719069	1	2.05307	3.633	0.0486351	1	4.37871	2.14028	1.89802e-06	1	1.13456	4.17716	0.277863	0	0.933612	4.3967	0.512431	0	1.07606	4.23265	0.166271	0	5.66659	2.72298	0.000570812	1	2.37903	2.773	0.000612755	1	0	0	0	0	-0.91828	1.69546	0.50002	0	0
24	CENPE	0	0	0	0.357201	4.0435	0.711085	0	2.4268	3.30058	0.104886	0	-1.33076	4.13454	0.349647	0	1.36571	3.34922	0.133478	0	-2.42068	4.62169	0.134722	0	4.3431	3.91011	0.0434517	1	0.914539	4.821	0.287826	0	4.38631	2.43683	0.0259955	1	0.874673	2.6839	0.492541	0	3.02111	2.73082	0.000376896	1	0.842188	3.49552	0.260868	0	-2.20292
26	CENPF	0	0	0	2.68042	5.22917	0.000285471	1	4.69805	4.94227	2.59798e-06	1	1.0901	5.96875	0.0761506	0	3.72637	4.49435	2.70189e-07	1	0.568525	6.35631	0.489217	0	3.322	6.25592	0.00565686	1	1.30851	6.56902	0.0155406	1	5.74186	4.72654	7.10652e-06	1	0.757721	5.58367	0.208875	0	2.68925	3.10703	0.00262188	1	0.0760602	4.08881	0.956978	0	-2.22237
17	CENPI	0	CL1	CL10	2.99512	1.81989	9.10111e-05	1	3.73239	2.15023	0.000511711	1	2.18007	2.4276	0.0807323	0	2.53814	2.0223	6.05145e-05	1	1.51207	2.92051	0.117235	0	0.577535	3.61501	0.570679	0	1.95214	3.08381	0.00491881	1	1.96596	2.67395	0.0379908	1	0.635744	2.69554	0.295411	0	0	0	0	0	0	0	0	0	0
17	CENPN	0	0	0	2.23447	4.07716	0.000454561	1	2.64868	4.38856	0.000601393	1	2.12028	4.48201	0.00301034	1	2.42387	4.24047	1.86842e-06	1	0.94582	5.09014	0.226821	0	0.801214	5.09506	0.421535	0	0.205151	5.2131	0.737453	0	1.80505	4.65126	0.013178	1	0.0899	5.15135	0.900828	0	0.629819	2.91069	0.417757	0	0.415376	3.04665	0.710559	0	-0.53275
19	CEP152	0	0	0	-0.22197	4.22649	0.719867	0	2.24044	3.30944	0.0317779	1	-0.59272	4.00982	0.549939	0	0.365955	3.94107	0.49852	0	-1.37566	4.39225	0.135796	0	2.04349	4.06271	0.0872787	0	0.976036	4.26275	0.122172	0	1.80443	3.23965	0.0947905	0	0.969531	2.85909	0.216917	0	2.97042	3.22035	0.000286449	1	0.870305	3.84861	0.27777	0	-1.18883
20	CEP41	0	0	0	2.77573	2.59454	0.000102405	1	0.601024	4.02201	0.49831	0	3.45059	2.9559	0.00033861	1	3.06885	2.94736	4.3451e-07	1	3.93388	3.11483	0.00541358	1	1.71582	3.72027	0.223356	0	0.95254	3.60178	0.183072	0	1.80034	3.67341	0.0325377	1	3.21986	2.35466	6.94528e-08	1	-2.48549	2.03169	0.00214148	1	0	0	0	0	0
17	CEP57	0	0	0	0.646989	6.74908	0.358373	0	0.930968	6.74296	0.161686	0	0.0766882	7.01013	0.924093	0	0.60416	6.93276	0.0895978	0	-0.797427	7.34895	0.263103	0	0.86546	6.93448	0.284544	0	0.0613471	7.19389	0.928617	0	1.9085	6.3289	0.00515031	1	0.815143	6.30253	0.154507	0	0.726465	6.28992	0.410717	0	0.675171	6.5444	0.566967	0	-0.897611
19	CES1	0	0	0	-2.56218	3.21316	0.00179441	1	-1.18465	2.25969	0.413837	0	-1.67775	2.54373	0.232103	0	-3.1977	4.28026	0.000856352	1	-4.04042	3.2229	0.0431132	1	-3.62556	2.68186	0.0468394	1	-1.9523	2.92164	0.111986	0	-6.18647	3.47328	2.06043e-05	1	-4.76962	4.20108	0.033724	1	1.59692	3.72711	0.0505586	0	0.610399	3.92805	0.633365	0	1.25594
18	CFH	0	0	0	-0.741111	3.74711	0.293666	0	-0.139276	3.56553	0.928146	0	-1.69901	4.11119	0.0536839	0	-2.75076	5.2044	9.72911e-06	1	-1.84037	4.07574	0.0629719	0	-0.447625	3.52937	0.735506	0	-1.61666	4.21849	0.0155406	1	-3.26501	4.17952	0.000172352	1	-1.39961	4.18518	0.166801	0	0.660027	3.86209	0.442716	0	-0.472683	4.33843	0.689407	0	1.59918
25	CHAF1A	0	0	0	0.850154	5.4967	0.0824344	0	2.86044	4.97407	3.10184e-05	1	0.0817376	5.55696	0.912953	0	1.04171	5.23586	0.00810902	1	-0.735397	6.03332	0.34771	0	1.85544	6.03336	0.0217333	1	1.73449	5.88511	0.000973478	1	3.9539	4.50044	8.73504e-05	1	1.16156	4.55326	0.033516	1	2.30694	4.09647	0.000305388	1	0.37185	4.648	0.679238	0	-0.811175
26	CHGA	CL5	0	0	3.46767	3.85413	0.000324742	1	-2.62684	6.86009	0.026716	1	8.23302	2.74978	0.000548104	1	8.35436	1.41567	3.66341e-09	1	4.71918	4.48834	0.0206617	1	5.0086	4.61768	0.10468	0	-0.0397425	5.57564	0.982543	0	6.71885	3.82144	0.0030778	1	9.05088	0.232032	9.08103e-12	1	-6.28766	4.32125	2.39026e-07	1	3.96244	0.741749	0.0137664	1	0
28	CHGB	0	0	0	0.95655	6.88443	0.368302	0	-2.99298	8.62389	0.00273673	1	1.80923	6.9139	0.259828	0	7.8948	3.34272	9.8572e-10	1	2.81923	6.75342	0.0316628	1	4.59469	6.24545	0.0377434	1	-2.2544	8.21888	0.0259173	1	-1.63535	7.85565	0.216286	0	7.8385	2.78549	6.40787e-10	1	-3.96387	7.8813	0.00258869	1	0.994422	6.3808	0.671743	0	-6.84463
21	CHIT1	CL6	0	0	-3.52728	2.79634	4.94062e-05	1	1.13207	0.568918	0.562313	0	-1.46836	1.7488	0.318242	0	-3.33868	3.3349	0.00241233	1	-2.35871	1.99984	0.156585	0	-3.15755	1.44581	0.0642032	0	-3.74737	2.3589	0.00725994	1	-5.24565	2.48488	0.00138747	1	1.36717	0.35051	0.333082	0	4.28992	2.87071	6.27677e-05	1	0.687602	3.84171	0.609086	0	0.68163
18	CHP1	0	CL3	CL2	-0.713757	5.13786	0.155731	0	-1.013	5.25104	0.113202	0	-1.4539	5.28876	0.0359149	1	-1.74538	6.07226	0.000518497	1	-1.47581	5.26846	0.0645337	0	-0.180317	5.03298	0.871526	0	-0.652261	5.45188	0.228002	0	-1.15155	4.86211	0.136347	0	-2.04144	5.74181	0.000128317	1	-0.222453	5.39885	0.706027	0	-0.295752	5.427	0.718064	0	0.898441
27	CHRNB2	0	0	0	1.69203	4.19223	0.00290443	1	-0.669081	5.55095	0.22463	0	5.14101	3.24655	0.000548104	1	6.83919	1.49913	1.52383e-14	1	2.77966	4.4197	0.00613126	1	4.58326	4.23664	0.00386118	1	0.352447	5.00519	0.621801	0	5.74909	3.38932	4.65793e-06	1	6.96741	0.669692	2.94143e-15	1	-2.57725	4.18871	0.000251102	1	3.02961	2.1796	0.0485598	1	-4.82901
15	CIITA	0	0	0	-1.97966	4.50941	0.00153574	1	1.28195	3.04614	0.306064	0	-2.59377	4.28383	0.0255281	1	-3.10836	5.34998	2.18271e-06	1	-2.84524	4.29918	0.0359571	1	-0.472656	3.81238	0.711194	0	-1.25197	4.42451	0.0814326	0	-2.24564	3.83631	0.0215351	1	-2.01249	4.16731	0.149806	0	3.53814	4.13357	5.60371e-05	1	0.169252	5.19956	0.890869	0	0.768646
24	CKAP2L	0	0	0	1.83884	3.12208	0.000980871	1	4.70584	2.44125	1.1349e-05	1	1.24304	3.44192	0.0616019	0	2.7409	2.62808	5.48168e-05	1	0.52813	3.85417	0.524992	0	3.0099	3.77349	0.0172622	1	1.36375	4.11329	0.0137849	1	5.85328	2.17343	5.58529e-06	1	1.07548	2.84736	0.0945052	0	0	0	0	0	0.195756	2.07304	0.861563	0	-1.44473
15	CKAP4	CL2	0	0	-0.0464802	3.16163	0.949228	0	0.0862453	3.24378	0.953337	0	-0.0274678	3.25518	0.980785	0	0.135937	3.41065	0.810477	0	0.324512	3.20232	0.759422	0	-0.568887	3.27961	0.622291	0	0.036733	3.22802	0.972023	0	1.82511	2.53943	0.0723239	0	-2.17419	4.44036	0.00164151	1	-0.0399717	3.17196	0.962067	0	-0.0935605	3.18444	0.945667	0	-0.0588936
23	CLCN2	0	0	0	-2.16113	4.44034	0.000483825	1	0.972719	3.01085	0.253725	0	-0.79872	3.40531	0.304354	0	-0.239259	3.21584	0.559684	0	-1.32716	3.63939	0.180088	0	-0.386115	3.69383	0.626066	0	0.826495	3.43486	0.0694726	0	1.79356	2.49565	0.0568486	0	-2.57993	4.24528	0.000901329	1	3.13852	4.13794	0.000391614	1	1.50235	4.44963	0.117615	0	-2.14401
19	CLDN1	CL2	0	0	-1.07625	4.63771	0.313619	0	-0.0818264	4.21969	0.965559	0	-2.78481	4.93079	0.0255551	1	-3.47827	5.74429	6.12847e-05	1	-3.976	5.2101	0.0256389	1	-1.7842	4.73117	0.163993	0	-0.861304	4.97084	0.348476	0	-1.19235	4.09344	0.288083	0	-6.90322	7.91037	4.96486e-07	1	1.19996	4.64851	0.327212	0	-0.510162	5.26785	0.804345	0	1.3117
19	CLDN23	0	0	0	-3.27201	3.31458	1.73439e-06	1	1.69543	1.10143	0.180667	0	-3.68595	2.78216	0.00202353	1	-3.34353	3.50064	6.28142e-06	1	-2.42378	2.29169	0.070283	0	-0.374066	2.33694	0.762612	0	0.0319719	2.43909	0.971989	0	-1.79502	1.91077	0.100652	0	-0.22061	1.72763	0.836398	0	4.84551	2.56216	3.54082e-06	1	-0.618733	4.01039	0.508484	0	0.705372
22	CLEC2B	0	0	0	-1.16421	4.70891	0.204846	0	0.687882	4.019	0.6296	0	-2.57752	5.25234	0.0113775	1	-2.33489	5.65229	9.85976e-05	1	-2.82488	5.14523	0.00855948	1	-1.44467	4.4101	0.169475	0	-2.82514	5.4038	0.0181219	1	-4.63053	5.3251	1.27301e-05	1	-3.40089	6.16736	0.00122857	1	1.70961	4.65914	0.154401	0	-1.45962	5.73722	0.346098	0	0.993807
0	CLEC4G	CL4	0	0	0	0	0	0	0	0	0	0	0	0	0	0	0	0	0	0	0	0	0	0	0	0	0	0	0	0	0	0	0	0	0	0	0	0	0	0	0	0	0	0	0	0	0	0	0
19	CLIC2	0	0	0	-1.60468	3.01454	0.0591484	0	0.500814	2.01514	0.762189	0	-1.52023	2.95737	0.138031	0	-2.33252	3.89795	8.19172e-05	1	-1.33115	2.72977	0.226602	0	-1.92237	2.44189	0.0995747	0	-2.01736	2.94808	0.0127042	1	-3.0596	2.93326	0.000531337	1	-0.0650383	2.23005	0.956377	0	2.47815	3.04725	0.0273043	1	0.309494	3.8514	0.849184	0	0.430761
22	CLIP3	0	0	0	1.86343	6.01997	0.0021627	1	-0.157053	7.231	0.878795	0	1.52889	6.50539	0.0180708	1	1.78706	6.25426	0.000116216	1	0.611981	6.97471	0.401767	0	1.08173	6.86735	0.2489	0	0.436059	6.97518	0.48861	0	3.40854	5.91253	0.000249957	1	1.65573	5.92014	0.00118129	1	-1.92719	5.8026	0.00814777	1	0.15695	5.20549	0.902685	0	-0.309939
28	CLSPN	0	0	0	2.41934	4.97149	0.00388711	1	4.95603	4.46279	1.40536e-06	1	2.18628	5.41824	0.00134144	1	3.89837	4.06526	4.40098e-10	1	0.955845	5.99674	0.218012	0	1.24957	6.09201	0.0848127	0	0.644476	6.18107	0.209889	0	4.99849	4.61805	4.15395e-06	1	2.39226	4.49315	2.90884e-05	1	2.90337	2.92754	0.0154445	1	0.550133	3.8352	0.735742	0	-2.25087
6	CMKLR1	CL4	0	0	-4.1954	1.20282	2.1957e-06	1	0	0	0	0	0	0	0	0	0	0	0	0	0	0	0	0	0	0	0	0	0	0	0	0	0	0	0	0	0	0	0	0	4.27106	1.3512	2.66624e-05	1	1.94614	1.8092	0.0614893	0	0
17	CMTM3	0	0	0	-0.358574	5.08056	0.525526	0	0.80911	4.78141	0.331648	0	-1.38388	5.4894	0.0415932	1	-1.40384	5.94515	0.0100255	1	-1.22892	5.3899	0.153233	0	-0.369133	5.16657	0.723815	0	-0.390217	5.38762	0.533776	0	-2.24704	5.41444	0.00416752	1	-1.37058	5.58794	0.0134597	1	1.00945	4.78289	0.0929371	0	-1.03417	5.41471	0.169766	0	1.07372
16	CMTM6	0	0	0	-0.80041	5.60518	0.153597	0	-0.589017	5.43902	0.45118	0	-1.07677	5.69143	0.100708	0	-0.576129	5.86464	0.172386	0	-1.36738	5.70276	0.0656846	0	0.0975819	5.0104	0.943842	0	-1.83081	5.92811	0.00268754	1	-1.90925	5.57112	0.0115938	1	-1.00871	5.74686	0.118141	0	0.345835	5.96701	0.623269	0	0.230162	6.17326	0.826558	0	-0.628784
22	CNBP	0	0	0	1.88018	5.66219	0.000180507	1	-0.172756	6.8773	0.818048	0	1.12347	6.35322	0.039459	1	0.661289	6.73665	0.036867	1	0.351037	6.71711	0.593648	0	-0.3456	6.73048	0.711284	0	-0.661179	6.99997	0.112764	0	-0.92047	6.85368	0.121432	0	-0.70308	7.04591	0.130673	0	-1.93611	5.52867	0.000696801	1	-0.128796	5.10865	0.888191	0	0.805098
22	CNIH2	CL1	0	0	3.49081	4.17035	6.41144e-07	1	3.84401	4.69968	0.00122794	1	4.9473	3.98167	0.000532155	1	4.31916	3.62016	5.7002e-08	1	2.36187	5.315	0.0291543	1	1.61395	5.8682	0.18649	0	1.96469	5.48208	0.0143942	1	6.20183	4.09383	0.000123502	1	4.03892	3.14147	1.89306e-05	1	0.39074	2.32008	0.63462	0	1.743	1.76373	0.13088	0	-0.970807
28	CNKSR2	0	0	0	3.46137	2.43331	0.00102889	1	-0.522123	4.64297	0.704473	0	5.79222	2.17695	0.000698272	1	3.58772	2.82504	7.66069e-06	1	1.5426	4.0266	0.128608	0	0.22579	3.998	0.90859	0	0.0270943	4.05336	0.984648	0	0.267871	4.15799	0.815466	0	5.02872	1.20751	1.92922e-05	1	-4.33894	2.44477	0.000169192	1	1.4389	0.321227	0.513218	0	0.693979
24	CNN2	0	0	0	-2.49723	5.78758	9.21859e-05	1	-0.0053754	4.59113	0.998317	0	-3.84611	5.95385	0.000391373	1	-3.79331	6.83032	6.38238e-08	1	-4.02523	5.80603	0.00444708	1	-2.20302	5.24194	0.0644283	0	-1.7888	5.70401	0.0172562	1	-2.42295	4.97926	0.0218748	1	-3.48285	6.57239	3.67753e-06	1	2.4625	5.82918	0.000483491	1	-1.32728	7.00142	0.0890609	0	1.39723
19	CNTD1	CL4	0	0	-4.18042	2.57055	4.99892e-06	1	-2.52591	1.28328	0.0109363	1	0	0	0	0	0	0	0	0	0.645322	0.10239	0.632872	0	0.366298	0.453034	0.846499	0	0	0	0	0	-2.76869	0.892613	0.00952653	1	0	0	0	0	1.64237	3.6329	0.0612761	0	3.45258	2.81251	0.00795285	1	-4.50356
16	CNTLN	0	0	0	1.44215	5.36248	0.0922498	0	2.01767	5.42949	0.0392179	1	0.657804	5.6598	0.502458	0	1.44966	5.37419	0.0236725	1	-1.26116	6.46216	0.197459	0	2.48011	5.95984	0.0651558	0	0.788118	6.31098	0.334858	0	1.00323	5.56434	0.392279	0	1.95026	4.40135	0.00943931	1	1.14977	4.21672	0.258795	0	0.432368	4.46541	0.784231	0	-0.757715
21	CNTNAP2	0	0	0	2.96265	5.39933	0.000179883	1	1.56527	6.49376	0.254436	0	5.08547	4.80623	0.00380793	1	7.0281	2.97688	6.54588e-09	1	4.14477	5.54132	0.0536161	0	1.75502	6.80223	0.247704	0	0.743607	6.93545	0.621333	0	6.89657	4.85388	9.88902e-05	1	9.12507	0.899367	2.2404e-15	1	-0.819553	4.33308	0.420452	0	3.79028	2.90327	0.0151218	1	-5.30084
19	COL13A1	0	0	0	-2.43814	3.09967	0.00157277	1	-0.0357926	1.64225	0.989168	0	-3.51551	2.71545	0.0367589	1	-2.39875	3.3804	0.00542956	1	-3.38434	2.50798	0.0533849	0	2.18321	1.66031	0.278223	0	0.153954	2.42533	0.888961	0	-2.63183	2.02839	0.0797196	0	-1.86233	2.08315	0.0935096	0	3.23725	3.02592	9.16372e-05	1	0.410145	3.93446	0.682475	0	-0.268995
23	COL27A1	0	0	0	-2.70014	2.17981	8.16392e-05	1	0.0409292	0.798314	0.988136	0	-3.01746	1.662	0.0209962	1	-3.02189	2.25855	0.000244739	1	-2.70519	1.44616	0.0827198	0	-1.41736	1.44342	0.288419	0	0	0	0	0	0.573787	0.244992	0.744322	0	-3.58387	2.67427	0.00544249	1	2.96095	2.19022	0.000501379	1	0.448357	2.91141	0.595826	0	-0.234462
3	COL6A5	0	0	0	0	0	0	0	0	0	0	0	0	0	0	0	0	0	0	0	0	0	0	0	0	0	0	0	0	0	0	0	0	0	0	0	0	0	0	0	4.21388	0.622699	3.22976e-05	1	1.77401	1.06037	0.175448	0	0
19	COLEC12	0	0	0	-3.00785	3.03081	0.000823377	1	0.0120115	1.63229	0.996935	0	-3.67232	2.97702	0.0103228	1	-4.43841	4.30934	1.76223e-06	1	-4.08744	2.86998	0.0261451	1	-2.1704	2.05373	0.139966	0	-2.57749	2.81085	0.0191466	1	-4.53763	2.63343	0.000869682	1	-2.84196	3.00312	0.113158	0	2.84321	3.3337	0.00203456	1	-0.830372	4.47333	0.437995	0	1.58782
25	COPS5	0	0	0	1.66273	4.36872	0.000807456	1	-0.163042	5.45431	0.860754	0	0.912598	5.03074	0.173779	0	1.5482	4.72975	0.000503891	1	1.71137	4.85175	0.0334157	1	-0.741328	5.38901	0.400303	0	0.180258	5.21868	0.791279	0	-0.900553	5.42473	0.197152	0	0.299913	4.9902	0.621833	0	-1.88931	4.29603	0.000449145	1	-0.80025	3.95896	0.239796	0	0.164397
19	COPS7A	0	0	0	0.998743	4.08261	0.0536679	0	-1.24455	5.23102	0.0188042	1	0.577553	4.59605	0.238401	0	0.437841	4.8386	0.15077	0	0.934102	4.52383	0.094185	0	-1.10953	4.74181	0.101663	0	-0.540832	4.72645	0.213445	0	-0.95526	4.8319	0.0560031	0	-1.27444	5.47188	0.00864678	1	-2.30122	4.48872	0.000599928	1	-0.335582	3.94804	0.727668	0	0.482273
16	COPS7B	0	0	0	1.21111	3.60891	0.0514997	0	-0.0143108	4.43745	0.993679	0	0.88738	4.04633	0.302258	0	0.584977	4.40242	0.27362	0	1.21436	4.05714	0.207788	0	-0.934124	4.47765	0.442449	0	-0.251736	4.46078	0.779931	0	0.922844	3.97176	0.371425	0	1.08613	3.6282	0.0879182	0	-1.36998	3.51185	0.0101051	1	-0.442083	3.19543	0.567477	0	0.803861
23	COPZ2	0	0	0	0	0	0	0	0	0	0	0	-2.54528	1.64581	0.0242822	1	-2.25126	2.33411	0.00563583	1	-2.39161	1.43854	0.138746	0	-1.631	0.941016	0.312053	0	-1.87207	1.45718	0.0496487	1	-3.72294	1.47809	0.00175977	1	-4.01459	2.99793	0.000585487	1	1.7508	1.08374	0.122619	0	-1.63106	2.15544	0.154156	0	1.3831
18	COQ10A	CL5	0	0	2.32804	1.54504	0.00512897	1	-1.39764	3.51059	0.155589	0	2.44801	2.07449	0.0450656	1	3.17834	1.49807	3.87438e-05	1	3.10311	2.03743	0.0367499	1	-0.754084	2.91591	0.635216	0	0.189901	2.63703	0.884762	0	1.02079	2.54291	0.382083	0	2.7026	1.27585	0.00452383	1	-3.97301	1.78369	3.00237e-05	1	0	0	0	0	0
25	COX15	0	0	0	2.20933	2.28153	0.00238732	1	-0.769886	3.88974	0.447266	0	1.43841	3.13854	0.101419	0	1.35779	3.24716	0.0179809	1	3.16714	2.69365	0.0334685	1	-1.15062	3.66841	0.364493	0	0.281941	3.24663	0.801405	0	-1.18085	3.83601	0.184987	0	0.67597	3.35112	0.341097	0	-3.06967	2.28123	0.000104537	1	-1.06425	1.66771	0.258659	0	1.14418
21	COX7A1	0	0	0	-2.87327	3.73106	1.94832e-06	1	-0.273096	2.39904	0.808339	0	-0.320112	2.49684	0.728911	0	-1.45978	3.35171	0.00633814	1	-0.157937	2.39509	0.886321	0	1.13547	1.85398	0.425136	0	-0.538138	2.34201	0.446685	0	-3.33238	3.05857	8.12833e-05	1	-0.983569	2.67737	0.224481	0	2.38004	4.2395	0.000307036	1	2.06651	4.26083	0.00781271	1	-1.21936
22	COX8A	0	0	0	2.15519	4.50607	0.00321539	1	-0.454435	6.07162	0.738192	0	1.68183	5.30273	0.107053	0	1.88442	5.04457	0.00720551	1	2.23489	5.22798	0.0721533	0	-1.73394	5.95968	0.219756	0	0.220622	5.48346	0.85956	0	-0.620925	5.86699	0.603272	0	-1.06582	6.50082	0.17827	0	-2.89618	4.55367	0.000119365	1	-1.03752	3.92112	0.231022	0	0.697447
5	CPLX2	CL5	0	0	0	0	0	0	-3.89285	2.97482	0.000319317	1	0	0	0	0	0	0	0	0	5.44122	-0.0148795	0.00376579	1	2.45212	0.489598	0.280008	0	0	0	0	0	2.36529	0.766141	0.0693756	0	0	0	0	0	-5.82099	1.87418	7.31723e-06	1	0	0	0	0	0
19	CPM	CL6	0	0	-1.45462	1.53718	0.0705971	0	-1.06232	1.11923	0.561467	0	-2.15687	1.62721	0.162974	0	-2.64686	2.92984	0.00314105	1	-1.14484	1.21617	0.53252	0	-0.935252	1.01342	0.654516	0	-2.19227	1.82623	0.124999	0	-4.70908	1.98643	0.000741368	1	-0.734598	1.15115	0.550607	0	0.894316	1.90761	0.269872	0	-0.352426	2.33275	0.754377	0	1.3872
13	CPZ	0	0	0	-4.04323	1.40635	3.07512e-05	1	0	0	0	0	-3.96557	0.682646	0.0382978	1	-4.56383	1.77898	3.58567e-06	1	-4.07999	0.540849	0.0388207	1	-2.97746	0.0795762	0.0642581	0	0	0	0	0	0	0	0	0	-4.96583	1.79551	0.0242941	1	4.08742	1.74537	0.000214473	1	0.398993	2.86841	0.804345	0	0.164794
25	CRMP1	0	0	0	3.79577	5.57496	2.42989e-06	1	-0.191048	7.94139	0.824428	0	5.91077	5.56869	3.08956e-07	1	6.30325	4.37433	2.86652e-15	1	3.64148	6.7098	0.000951373	1	3.98168	6.74265	0.00301256	1	0.943992	7.19327	0.100081	0	5.0262	6.20729	2.53578e-07	1	4.35832	4.78971	1.83388e-06	1	-4.264	5.26667	2.85248e-05	1	1.42832	3.24346	0.299103	0	-1.96662
20	CRTAP	0	0	0	-0.0745546	5.85513	0.883639	0	-0.0665293	5.92888	0.938767	0	-1.36194	6.25333	0.00845566	1	-1.6398	6.95385	5.50965e-06	1	-1.31042	6.21035	0.045865	1	-0.0896892	5.99678	0.915342	0	-0.336333	6.28422	0.464991	0	-2.22027	6.2133	0.000386631	1	-2.07186	6.66755	2.71253e-05	1	0.141535	5.77945	0.807911	0	-0.619643	6.07423	0.371935	0	1.16396
23	CRY2	0	0	0	0.142376	4.05398	0.824263	0	-2.45479	5.37833	0.000220605	1	0.156835	4.21069	0.856662	0	-1.23041	5.14772	0.00337537	1	-0.117173	4.43106	0.891291	0	-1.47901	4.74636	0.114306	0	-0.479442	4.68775	0.368956	0	-1.51308	4.57632	0.0341509	1	1.26537	3.52772	0.0340115	1	-2.93807	4.7328	5.74392e-05	1	-0.442063	3.71307	0.669654	0	1.74536
15	CSDA	0	0	0	-1.82552	5.52879	0.0372334	1	-0.37701	4.95119	0.860932	0	-1.57443	5.58967	0.183446	0	-2.20357	6.36924	0.0109484	1	-2.2003	5.60865	0.116998	0	-4.0114	5.23013	0.0362892	1	-2.74166	5.53424	0.0340773	1	-2.332	5.30585	0.0942768	0	-2.86671	6.78099	0.000801137	1	1.03246	6.07555	0.192537	0	-0.414992	6.60522	0.700429	0	0.690708
13	CSE1L	0	0	0	2.07819	4.14076	7.49886e-05	1	1.09474	4.98107	0.0508529	0	0.910196	4.82431	0.133957	0	1.75485	4.44811	5.89539e-05	1	0.216793	5.25091	0.761865	0	0.28535	5.36625	0.747205	0	0.849916	5.19493	0.0840313	0	1.11868	4.79024	0.0915278	0	-0.0876503	5.10788	0.89529	0	-0.881132	3.41463	0.110134	0	-0.527802	3.33036	0.522583	0	-0.0401502
24	CSF2RA	CL6	0	0	0	0	0	0	0	0	0	0	-2.61396	0.948786	0.0176957	1	-3.16944	2.22052	3.48682e-06	1	-2.53139	0.855777	0.0735385	0	-0.263957	0.33766	0.894822	0	0	0	0	0	-4.80667	1.21308	3.05772e-05	1	-2.11537	1.08745	0.047432	1	2.23965	1.1578	0.00611375	1	-1.13203	1.95751	0.222195	0	1.7869
21	CSF2RB	0	0	0	-2.30052	3.24925	0.00272719	1	1.45042	1.51295	0.347656	0	-4.21804	3.3898	0.00423206	1	-3.87404	4.34016	1.59965e-06	1	-4.74672	3.37149	0.00786	1	0.57574	2.22121	0.741313	0	-1.92001	3.42367	0.0460808	1	-2.18049	2.29531	0.0510079	0	-3.25689	3.29626	0.00433511	1	4.23757	2.78725	0.00014639	1	-0.677087	4.41724	0.521279	0	1.06494
2	CSH1	0	0	0	0	0	0	0	0	0	0	0	0	0	0	0	0	0	0	0	0	0	0	0	0	0	0	0	0	0	0	0	0	0	0	0	0	0	0	0	0	0	0	0	0	0	0	0	0
18	CST3	0	0	0	0.519642	7.64997	0.452257	0	-1.70998	8.78315	0.0205584	1	-0.189524	8.22048	0.825541	0	-0.999934	8.90457	0.0321442	1	-0.228147	8.22648	0.82181	0	-0.718931	8.0736	0.475152	0	-1.13078	8.45396	0.0593985	0	-1.66936	8.386	0.0430145	1	-0.442177	8.24943	0.518068	0	-2.44713	8.23297	0.00310642	1	-1.06199	7.74998	0.34432	0	1.70626
25	CSTA	0	0	0	-3.74001	2.86983	1.32379e-05	1	-0.118662	0.890391	0.966427	0	-3.32747	2.16885	0.0178569	1	-2.88865	2.86291	5.2392e-05	1	-5.04577	2.46704	0.0269581	1	-0.180807	0.967371	0.93491	0	-2.42469	2.11977	0.00947023	1	-5.43954	2.18482	4.43654e-05	1	-7.09218	4.97293	0.000221581	1	3.88775	3.20413	0.000639582	1	0.474877	4.26273	0.696055	0	-0.712256
25	CSTB	0	0	0	-0.245683	7.74782	0.717239	0	-0.543567	7.85484	0.39769	0	-1.59994	8.2777	0.0108474	1	-1.20216	8.58878	0.00383637	1	-2.10092	8.3234	0.016391	1	-0.638214	7.6472	0.537491	0	-1.10848	8.08828	0.0295492	1	-0.528849	7.56501	0.473883	0	-3.30794	9.38146	3.44165e-06	1	-0.177436	8.03161	0.828069	0	-0.752888	8.4026	0.505782	0	0.48362
2	CT45A5	CL9	0	0	0	0	0	0	0	0	0	0	0	0	0	0	0	0	0	0	0	0	0	0	0	0	0	0	0	0	0	0	0	0	0	0	0	0	0	0	0	0	0	0	0	0	0	0	0
19	CTDSP2	CL2	0	0	1.31532	3.08719	0.007827	1	0.157559	3.91439	0.85595	0	0.805767	3.4388	0.164129	0	-0.340985	4.12195	0.353535	0	1.59192	3.38198	0.0462316	1	0.00638634	4.05951	0.99485	0	0.785656	3.79992	0.0912186	0	0.0100896	3.6839	0.991787	0	-1.12112	4.36109	0.015107	1	-1.2249	2.71105	0.0423098	1	-0.338154	2.32913	0.727537	0	1.58201
20	CTNND2	CL7	0	0	-2.44742	2.34125	0.094519	0	-4.25066	2.759	0.0107674	1	-5.82335	3.19966	0.0113775	1	0.0804265	1.25294	0.965786	0	-0.537296	1.08823	0.88009	0	0.798275	1.04697	0.835798	0	-0.542594	1.63543	0.838291	0	-0.897249	0.913895	0.763263	0	0	0	0	0	-1.65018	4.07454	0.134941	0	-2.01865	4.42075	0.157101	0	-3.21625
17	CTSC	0	0	0	-0.575972	4.9763	0.380591	0	-0.365764	4.87166	0.729704	0	-2.88504	5.60369	0.00301034	1	-2.61606	6.22999	6.77944e-06	1	-3.09103	5.54961	0.00828691	1	-1.80913	5.3001	0.121542	0	-1.28726	5.68997	0.053132	0	-4.15635	5.5505	5.01524e-05	1	-2.621	5.7692	0.00389168	1	0.599728	4.99575	0.390574	0	-0.972694	5.64466	0.253302	0	1.18085
22	CTSH	CL6	0	0	-0.788834	3.23296	0.289263	0	-0.49772	3.19928	0.676773	0	-1.05228	3.48644	0.197145	0	-2.53755	4.86515	7.57273e-05	1	-0.42763	3.21231	0.723571	0	-2.67525	3.30237	0.0408404	1	-1.76899	3.52043	0.0417154	1	-5.5782	4.41237	8.83062e-07	1	-1.67606	4.13949	0.0399276	1	0.0895485	3.59233	0.922419	0	-0.648488	3.83443	0.550938	0	2.07003
22	CTSL1	CL9	0	0	-1.81184	6.07456	0.00986064	1	-1.12292	5.59845	0.193696	0	-2.73654	6.18215	0.00523842	1	-2.79041	6.78094	3.94678e-05	1	-4.18481	6.46936	0.00208734	1	-0.315164	5.20518	0.828489	0	-2.58548	6.40301	0.00192161	1	-2.44901	5.59133	0.0085126	1	-1.49123	5.82473	0.0751562	0	0.759857	6.6361	0.334847	0	-0.344971	7.11995	0.801043	0	0.407181
3	CTXN2	0	0	0	0	0	0	0	-2.04151	0.701659	0.0588105	0	0	0	0	0	0	0	0	0	0	0	0	0	1.48789	-0.720917	0.409829	0	0	0	0	0	0	0	0	0	0	0	0	0	-2.02929	0.918682	0.0402663	1	0	0	0	0	0
16	CXCL14	0	0	0	-0.683294	2.85832	0.525451	0	2.88554	1.53202	0.0363656	1	-1.70648	3.20794	0.0827699	0	-2.52945	3.9047	0.00789696	1	-2.55887	3.41218	0.102862	0	-2.91281	3.07838	0.0364041	1	-1.95178	3.54983	0.132708	0	-1.29637	2.73905	0.177132	0	-4.52153	5.23304	0.00305428	1	3.31572	1.98999	0.0170146	1	-1.42242	3.46974	0.349479	0	1.89222
18	CXCL16	0	0	0	-2.75699	5.04114	2.97358e-06	1	-0.931244	4.02686	0.235597	0	-2.82512	4.67352	0.00205296	1	-3.46705	5.67627	1.47309e-08	1	-3.26964	4.65159	0.00376579	1	-1.58518	3.98461	0.201063	0	-1.70573	4.54115	0.0336207	1	-3.3518	4.33044	9.72977e-05	1	-3.58041	5.57939	2.27495e-06	1	1.80701	5.62717	0.0028139	1	0.196411	6.14714	0.847728	0	0.429166
19	CXCL2	0	0	0	-4.23343	3.57833	3.07323e-05	1	-0.941399	1.97925	0.511243	0	-2.5997	2.79094	0.0126021	1	-3.75339	4.06955	5.02307e-05	1	-2.28873	2.45751	0.0761067	0	-1.28429	1.67001	0.51568	0	-2.25668	2.43839	0.0142575	1	-3.62355	2.45144	0.00198668	1	-1.63662	2.68607	0.154356	0	2.62708	4.40689	0.0128135	1	-0.0196645	5.04466	0.99085	0	0.620116
6	CXXC4	0	0	0	0	0	0	0	-1.21571	1.83666	0.290295	0	2.74814	0.472703	0.0337842	1	0	0	0	0	5.0904	-0.104105	0.00821506	1	2.44734	0.51609	0.290649	0	0	0	0	0	1.49585	0.842147	0.287202	0	0	0	0	0	0	0	0	0	0	0	0	0	0
19	CYBB	CL6	0	0	-0.913869	4.60638	0.134121	0	-0.0589889	4.33842	0.965901	0	-2.0838	4.98016	0.00571715	1	-2.41383	5.79596	1.79962e-06	1	-2.21901	4.9326	0.0379005	1	-0.882236	4.51144	0.400885	0	-1.73633	5.18314	0.0169454	1	-4.34786	5.24894	7.85585e-07	1	-1.5866	4.88181	0.0995444	0	0.729229	4.62762	0.355261	0	-1.16935	5.19001	0.227469	0	1.59141
21	CYBRD1	CL6	0	0	0.276369	3.66694	0.630486	0	-0.43973	4.21831	0.631507	0	0.122063	4.00438	0.889498	0	-1.64116	5.18424	0.000218344	1	-0.534764	4.24063	0.50041	0	-1.78801	4.20981	0.0754574	0	-0.770213	4.24243	0.194618	0	-4.35472	5.06208	3.58515e-07	1	-2.16658	5.23851	0.000151482	1	-0.974118	3.83898	0.156871	0	-0.434142	3.66126	0.673327	0	2.06673
17	CYC1	0	0	0	1.60863	5.34351	0.0309877	1	-0.0836544	6.35466	0.938767	0	0.516515	6.0044	0.477362	0	0.600701	5.891	0.157484	0	0.859915	6.00164	0.279751	0	-1.0535	6.46827	0.202756	0	-0.0851837	6.3105	0.922716	0	-0.809719	6.2897	0.249139	0	-0.739074	6.60712	0.160946	0	-1.6754	5.13449	0.0490519	1	-0.57126	4.86508	0.683319	0	0.512553
24	CYFIP2	CL5	0	0	2.82889	3.92514	0.000228805	1	-1.611	6.23475	0.0445879	1	2.85385	4.5645	0.00845566	1	2.29321	4.68764	0.00031235	1	2.06808	5.03457	0.0392586	1	0.67708	5.12102	0.657462	0	0.350484	5.1167	0.693749	0	0.523131	5.28408	0.594405	0	4.39264	2.93043	4.83401e-06	1	-4.68502	4.30969	6.47474e-07	1	-0.334066	2.8869	0.816378	0	0.880722
19	CYP21A2	0	0	0	-5.92784	4.39951	3.66066e-08	1	1.1206	0.939321	0.497267	0	-1.40129	1.70227	0.362699	0	-3.59811	2.90677	0.000123925	1	-2.23261	1.97303	0.160369	0	1.16483	1.77173	0.489085	0	0	0	0	0	1.90058	0.608874	0.222573	0	2.62446	-0.137103	0.0146456	1	7.01405	3.96514	6.47474e-07	1	3.75676	4.53802	0.00491671	1	-2.13007
14	CYP4V2	CL5	0	0	-0.598926	4.40287	0.356021	0	-2.20475	5.03325	0.00150408	1	-1.18345	4.53863	0.165256	0	-1.3888	5.2143	0.00561495	1	-0.768781	4.39206	0.469912	0	-0.0607771	4.29621	0.967604	0	-0.856772	4.76036	0.199352	0	-1.79332	4.42107	0.0450277	1	-0.722276	4.29846	0.314937	0	-1.5245	5.06706	0.0157667	1	-0.213861	4.62398	0.850154	0	0.668697
20	CYR61	CL6	0	0	-1.69651	6.19841	0.0189556	1	-1.58351	6.0469	0.073536	0	-2.53867	6.40989	0.00454001	1	-2.9558	7.25263	1.7106e-05	1	-2.66198	6.29944	0.0181459	1	-2.21477	5.89186	0.0735931	0	-1.25585	6.02162	0.0993218	0	-4.68832	6.55286	2.23723e-05	1	-0.998257	5.95227	0.262008	0	0.079489	6.8048	0.935423	0	-0.707387	7.10158	0.587519	0	1.11308
14	DAG1	0	0	0	1.37933	4.27984	0.00444838	1	-0.284275	5.22543	0.81754	0	0.668931	4.7649	0.249023	0	0.466052	5.02112	0.230341	0	0.922307	4.79069	0.158822	0	-0.0832265	5.16033	0.930041	0	0.286432	5.13784	0.575209	0	-0.446513	5.00219	0.494294	0	-0.641767	5.15117	0.201742	0	-1.61445	4.12093	0.022473	1	-0.377446	3.74893	0.646181	0	0.721033
20	DAPP1	0	0	0	-1.90276	1.96331	0.0119674	1	0.0534262	0.914284	0.981366	0	-2.66266	1.81742	0.0300988	1	-3.00954	3.05627	2.15243e-05	1	-3.18463	1.83998	0.0220888	1	-1.63644	1.31596	0.225741	0	-1.58335	1.92446	0.0591619	0	-3.29447	1.57196	0.0031562	1	-4.20287	3.07531	0.000194548	1	2.07519	2.16976	0.015759	1	-0.420756	2.93104	0.726581	0	1.2813
21	DAXX	0	0	0	2.1038	1.49509	0.00592943	1	-0.147583	2.84218	0.934002	0	3.40163	1.53718	0.00693159	1	2.60599	1.70688	0.000671754	1	3.37434	1.89052	0.0263185	1	-0.931886	2.87394	0.543458	0	0.545025	2.43123	0.649986	0	0.123352	2.7329	0.928146	0	1.1795	2.22992	0.0956717	0	0	0	0	0	0	0	0	0	0
15	DAZAP1	0	0	0	0.54453	6.98027	0.40531	0	0.997403	6.96883	0.0780653	0	-1.22021	7.61296	0.0273999	1	-0.747127	7.70353	0.0235956	1	-1.37182	7.65484	0.0450556	1	0.0896192	7.41128	0.918656	0	0.0153753	7.57248	0.980477	0	1.34016	6.60292	0.0292453	1	-0.969232	7.41271	0.0161191	1	0.666066	6.46937	0.385956	0	-0.857864	7.06206	0.432384	0	0.574538
3	DBC1	CL5	0	0	0	0	0	0	-1.91811	0.582579	0.0985334	0	0	0	0	0	0	0	0	0	0	0	0	0	0	0	0	0	0	0	0	0	0	0	0	0	0	0	0	0	0	0	0	0	0	0	0	0	0
12	DCDC2	0	0	0	-0.935142	1.301	0.319054	0	-1.5892	1.47885	0.240667	0	-0.080042	0.827071	0.966657	0	0	0	0	0	1.37855	0.391009	0.464573	0	-0.737122	0.926464	0.704975	0	-1.52069	1.56239	0.250506	0	-2.1138	1.22783	0.0920206	0	0	0	0	0	-0.973135	1.97419	0.298316	0	0.425585	1.3743	0.804731	0	0
19	DCN	CL6	0	0	-1.11949	5.76578	0.114819	0	-1.06089	5.79108	0.321616	0	-1.28641	5.95754	0.149802	0	-2.6093	7.2335	6.25451e-05	1	-1.79259	6.01522	0.0994204	0	-1.86637	5.56773	0.114896	0	-1.95311	6.04279	0.0133326	1	-5.57032	6.77737	2.44103e-06	1	-2.36026	6.83013	0.00606022	1	-0.222261	6.29786	0.813835	0	-0.66174	6.42812	0.600419	0	1.88784
20	DCP1B	0	0	0	-0.364273	6.15941	0.627263	0	-0.760823	6.31045	0.384979	0	-0.722014	6.33099	0.431373	0	-0.454827	6.39896	0.399301	0	-1.63265	6.59731	0.0923975	0	0.802003	5.76893	0.552047	0	-1.37387	6.6043	0.0455557	1	1.40992	5.40984	0.138157	0	0.257069	5.70341	0.760162	0	-0.191556	6.40315	0.824906	0	0.277783	6.41792	0.835528	0	-0.539811
18	DCTN2	0	0	0	2.22508	5.97107	0.000205533	1	0.146959	7.24177	0.847024	0	1.105	6.77597	0.0312539	1	1.45334	6.5761	2.23332e-05	1	1.62266	6.73145	0.0132405	1	0.288554	7.07386	0.712878	0	0.493358	6.9682	0.296193	0	0.22876	6.95235	0.717403	0	0.563196	6.63929	0.162052	0	-2.067	5.71362	0.00228331	1	-0.570399	5.35204	0.553165	0	0.319556
25	DCTN3	0	0	0	2.2916	3.36894	0.000235337	1	-0.164928	4.77345	0.890024	0	2.56174	3.7567	0.00160596	1	2.29641	3.72126	1.49684e-05	1	2.23375	4.07461	0.0179866	1	-0.541146	4.60785	0.653011	0	0.536815	4.2919	0.478015	0	-0.926738	4.83772	0.209628	0	1.07211	3.99195	0.039338	1	-2.47514	3.21651	0.000502869	1	0.199152	2.36405	0.856869	0	0.128761
22	DDC	0	0	0	2.36341	4.87073	0.0121839	1	-1.62467	6.96724	0.100422	0	4.84005	4.78076	0.00444892	1	8.67375	2.09803	1.93237e-10	1	8.32546	3.77484	0.00313646	1	4.01126	4.93102	0.116114	0	1.13172	5.04508	0.447921	0	3.35179	5.23125	0.0095	1	9.76202	0.450333	7.20459e-14	1	-4.47539	5.57342	6.62336e-05	1	1.00532	3.67074	0.624421	0	-5.08666
18	DDIT4	0	CL6	CL2	0.957913	5.45602	0.179222	0	0.415668	6.17194	0.69844	0	1.49048	5.8112	0.0571842	0	0.338181	6.35172	0.626215	0	0.595198	6.21395	0.55554	0	-0.873042	6.21177	0.428005	0	0.27541	5.87162	0.72952	0	-1.53923	6.59342	0.0598234	0	-1.72003	7.60818	0.0118221	1	-1.069	5.25473	0.198743	0	-0.705688	4.96515	0.534429	0	1.48816
23	DDX11	0	0	0	1.07814	5.2122	0.0786815	0	2.09591	5.0859	0.00775961	1	-0.784094	5.85598	0.329902	0	1.00513	5.20333	0.0565577	0	-0.519499	5.85912	0.526454	0	-0.0436921	6.15449	0.971445	0	0.828035	5.96814	0.108339	0	2.7961	4.68026	0.0063692	1	1.13626	4.54852	0.0486142	1	1.41061	4.10331	0.0437368	1	-0.670487	4.82572	0.49746	0	-0.632242
16	DDX11-AS1	0	0	0	1.07515	3.17895	0.0966413	0	2.07338	3.08929	0.0200385	1	1.51936	3.06455	0.0769311	0	1.35596	3.00921	0.00662005	1	1.10824	3.36395	0.26864	0	0.687924	3.88498	0.488387	0	0.838478	3.81265	0.193103	0	3.43775	2.58022	0.00352637	1	1.42092	2.50101	0.0188516	1	1.08803	2.15575	0.194482	0	0.801362	2.16675	0.499438	0	-0.528315
24	DDX54	0	0	0	-1.11631	6.23069	0.0404294	1	0.242903	5.56939	0.79995	0	-2.06851	6.28562	0.00589067	1	-0.981667	6.1954	0.021092	1	-1.99637	6.18582	0.0259095	1	0.250103	5.71826	0.822287	0	-0.708455	6.25571	0.219243	0	2.44423	4.56029	0.0709842	0	-1.43046	6.05162	0.01749	1	1.64518	6.17106	0.00488927	1	0.0265194	6.78882	0.981195	0	-0.889054
1	DEFA3	0	CL4	CL6	0	0	0	0	0	0	0	0	0	0	0	0	0	0	0	0	0	0	0	0	0	0	0	0	0	0	0	0	0	0	0	0	0	0	0	0	0	0	0	0	0	0	0	0	0
9	DEFB110	CL4	0	0	-5.34216	1.84997	2.87973e-07	1	0	0	0	0	0	0	0	0	0	0	0	0	0	0	0	0	0	0	0	0	0	0	0	0	0	0	0	0	0	0	0	0	4.68429	2.29044	4.67294e-05	1	3.13531	2.58738	0.0165112	1	-3.97451
17	DENND3	CL6	0	0	0.378417	4.18096	0.518499	0	0.928625	4.16369	0.255258	0	-0.835549	4.63806	0.196624	0	-0.836841	5.04619	0.033661	1	-0.307437	4.50617	0.7174	0	-0.00353751	4.59835	0.998153	0	0.340116	4.56156	0.59358	0	-2.66839	4.96811	0.000730477	1	-0.619302	4.4165	0.459506	0	0.661226	3.68557	0.32333	0	-0.74807	4.12594	0.356255	0	0.988154
25	DENR	0	0	0	-1.27564	8.69827	0.0344567	1	0.416693	7.86765	0.656214	0	-1.04813	8.42797	0.167259	0	0.164329	8.0847	0.720277	0	-1.37694	8.51499	0.0895062	0	0.902334	7.9296	0.378458	0	-0.82482	8.56351	0.127005	0	1.59103	7.39807	0.0404819	1	0.161459	7.71638	0.800068	0	1.90253	8.5256	0.00989021	1	0.613072	9.00213	0.59534	0	-1.74254
27	DEPDC1	CL4	0	0	-1.60968	7.13325	0.0103891	1	2.57184	5.50401	0.00147614	1	1.27317	5.81875	0.0199531	1	1.07672	5.50349	0.0889246	0	-0.347601	6.53694	0.556239	0	0.642038	6.49739	0.381623	0	0.167405	6.63354	0.761606	0	4.82107	4.81599	1.01863e-05	1	1.51061	5.17756	0.0108137	1	3.91978	6.17404	5.60458e-05	1	2.15767	6.43087	0.0367238	1	-2.43657
22	DEPDC1B	0	0	0	0.791056	4.55694	0.176535	0	3.57194	3.69004	0.000739263	1	1.51105	4.29957	0.0447435	1	3.61503	3.00241	8.71257e-08	1	1.17607	4.60595	0.158038	0	1.70146	4.71281	0.142618	0	1.47965	4.60304	0.0366911	1	5.79496	3.13	0.000149087	1	2.4141	3.18592	0.00663334	1	2.97145	3.15051	0.000577403	1	1.10851	3.71375	0.210815	0	-3.11962
19	DGKA	0	0	0	-2.03642	4.19784	0.000831983	1	-0.997413	3.72704	0.279428	0	-2.94174	4.16617	0.00432211	1	-3.40372	4.79453	5.17753e-07	1	-3.49591	4.2445	0.0110958	1	-1.55816	3.87447	0.13132	0	-0.984789	4.12226	0.122072	0	-1.10987	3.24714	0.339402	0	-2.44041	4.58032	0.00573947	1	0.798285	4.51405	0.190595	0	-0.798086	4.87777	0.322528	0	1.00787
20	DGUOK	0	0	0	2.71399	3.34252	0.000234357	1	-0.817742	5.33311	0.359578	0	1.38876	4.46921	0.0627754	0	1.92948	4.21859	0.000139882	1	1.38421	4.62178	0.101241	0	-0.904776	5.00843	0.383241	0	0.204168	4.72691	0.833082	0	-0.0646206	4.8572	0.950307	0	0.552505	4.57021	0.40524	0	-3.66254	3.32033	4.39667e-05	1	-1.53783	2.62061	0.122029	0	1.01575
27	DHDDS	CL6	0	0	1.70467	3.93	0.00130337	1	-0.284041	5.11427	0.739208	0	1.49435	4.40775	0.028204	1	1.11978	4.58172	0.00991592	1	2.00245	4.40209	0.0303149	1	-0.415207	4.92186	0.686554	0	0.428876	4.65806	0.509579	0	-1.92923	5.35875	0.0116481	1	0.182199	4.69731	0.786876	0	-1.95368	3.8397	0.000471102	1	0.0505321	3.25414	0.959001	0	0.397598
14	DHRS3	CL6	0	0	0.211445	4.00884	0.850829	0	0.678121	3.91713	0.727526	0	-0.642769	4.65785	0.659349	0	-1.06888	5.14799	0.202558	0	-0.65396	4.58007	0.658155	0	-3.07873	4.687	0.0848784	0	-0.967416	4.43625	0.45202	0	-3.54793	5.13752	0.00804464	1	-1.1052	5.00731	0.320696	0	0.224231	3.73751	0.855328	0	-1.48188	4.40502	0.239742	0	1.61687
16	DIRAS3	CL5	0	0	-2.02574	1.66445	0.0369899	1	-5.18975	2.85709	0.00358004	1	0	0	0	0	0	0	0	0	3.15444	0.1208	0.0269675	1	0.995385	0.0891707	0.635395	0	0	0	0	0	0.169277	0.79173	0.893302	0	0	0	0	0	-4.10175	3.9058	0.00078412	1	1.33182	1.74361	0.318177	0	0
19	DLGAP3	0	0	0	3.14778	2.08969	2.11498e-05	1	1.94062	3.20703	0.0412598	1	4.56496	1.78414	0.000182439	1	4.16883	1.35813	8.93101e-08	1	2.55522	2.9315	0.0411932	1	1.18471	3.9105	0.247017	0	1.08581	3.89387	0.0936743	0	4.49666	2.28293	0.000671683	1	4.49078	0.452434	2.36703e-06	1	0	0	0	0	0	0	0	0	0
25	DLGAP5	0	0	0	2.1124	6.56558	0.00348841	1	6.02034	5.43741	1.40536e-06	1	1.00337	7.20755	0.09864	0	3.13159	5.90227	5.93557e-07	1	-0.179483	7.746	0.834726	0	1.36428	7.55489	0.0972632	0	0.804881	7.61485	0.144136	0	6.65664	5.58949	7.03814e-07	1	0.921488	6.72366	0.137887	0	4.59071	4.11686	3.06939e-05	1	0.316766	5.74426	0.811048	0	-2.23479
9	DLK1	0	0	0	5.19069	2.33117	0.00165762	1	1.46118	4.98074	0.599549	0	11.6232	1.30299	0.000182439	1	0	0	0	0	8.50988	3.04064	0.0193121	1	5.31697	3.214	0.29355	0	1.79792	3.12007	0.556515	0	8.32353	3.06636	0.00897998	1	9.75968	0.250898	1.74829e-08	1	-4.83809	1.91196	0.00120207	1	0	0	0	0	0
19	DLL3	0	0	0	2.91614	3.25647	0.00339322	1	1.35956	4.50559	0.350818	0	3.07526	3.81462	0.02423	1	6.17068	1.81101	2.38048e-08	1	2.66416	4.21433	0.0720825	0	-0.317439	4.8015	0.872513	0	-0.279505	4.72522	0.821334	0	7.99549	2.58863	3.84729e-05	1	6.27305	1.18365	2.57587e-08	1	-1.69815	2.4865	0.161489	0	-0.0305151	1.94141	0.990807	0	0
9	DLX6	0	0	0	1.04166	1.46528	0.232456	0	3.96944	0.722195	0.0134594	1	4.66564	0.392105	0.00379393	1	0	0	0	0	0.913974	1.98281	0.570547	0	1.44112	1.74551	0.542126	0	-0.828354	2.37458	0.541835	0	5.14299	0.605504	0.00369473	1	2.3572	0.61514	0.022119	1	0	0	0	0	0	0	0	0	0
16	DNAJB11	0	0	0	0.334954	7.31225	0.596219	0	0.771894	7.33171	0.167505	0	-0.471243	7.72208	0.409755	0	0.417117	7.43948	0.23658	0	-1.11723	7.93064	0.0778549	0	-0.444159	7.62417	0.557349	0	-0.725264	7.93788	0.0683523	0	1.59501	6.882	0.00771835	1	-0.944407	7.89356	0.0291318	1	0.440209	7.01802	0.569614	0	-0.511635	7.37751	0.674097	0	-0.375097
18	DNAJB2	0	CL6	CL5	1.63218	3.26721	0.00148188	1	-1.60643	4.94416	0.0187419	1	-0.176862	4.28645	0.803242	0	0.378015	4.23006	0.298692	0	0.599759	4.08084	0.406119	0	0.183843	4.26256	0.840452	0	0.0286483	4.34835	0.968706	0	-1.42935	4.43433	0.0158353	1	0.514146	3.66154	0.412156	0	-3.30594	3.56239	1.05979e-05	1	-1.66518	3.02425	0.030598	1	1.18193
24	DNAJB7	CL4	0	0	-3.60634	5.41293	2.14287e-06	1	0.565844	3.36796	0.764252	0	-1.63461	4.10155	0.218566	0	-1.83116	4.43622	0.0181862	1	-2.21936	4.34555	0.12316	0	2.05898	3.59834	0.281123	0	0.106822	4.06068	0.935963	0	2.35054	2.76403	0.172396	0	0.644351	3.15114	0.508996	0	4.14618	5.1055	3.09771e-06	1	1.33208	5.69818	0.110449	0	-1.46611
24	DNAJC6	0	0	0	1.98545	3.75531	0.00358422	1	-0.236541	5.134	0.843607	0	2.58719	3.90388	0.00634406	1	3.4386	3.27846	2.01204e-07	1	2.84117	4.141	0.0119381	1	2.59215	4.37108	0.0774146	0	0.146072	4.85815	0.864057	0	3.40352	3.86187	0.00270755	1	4.62225	1.87855	1.46215e-07	1	-2.26766	3.56077	0.0034546	1	0.759303	2.51838	0.542708	0	-1.4682
10	DOC2GP	CL4	0	0	-5.23173	2.30512	1.34098e-07	1	0	0	0	0	0	0	0	0	0	0	0	0	0	0	0	0	0	0	0	0	0	0	0	0	0	0	0	0	0	0	0	0	5.18366	2.52879	9.18342e-06	1	2.72398	3.07335	0.0233916	1	-3.82243
19	DPF1	0	0	0	2.5471	3.08676	0.00671349	1	4.13914	2.8951	0.000607796	1	4.57282	2.52183	7.03751e-05	1	4.31202	1.92525	5.31914e-08	1	1.3955	3.91863	0.216057	0	0.903213	4.37732	0.381119	0	1.78352	3.94298	0.0139037	1	6.03661	2.4732	2.00599e-05	1	3.54855	1.80831	3.49844e-05	1	0	0	0	0	0	0	0	0	0
19	DPP3	0	0	0	2.21023	1.41418	0.00193648	1	0.0262531	2.73045	0.989448	0	1.9507	1.8132	0.0798229	0	1.58671	1.91589	0.0191116	1	2.5278	1.91441	0.0620599	0	-0.559658	2.89254	0.675612	0	0.94904	2.48231	0.292732	0	-0.0918526	2.53493	0.945006	0	-0.839425	2.95258	0.272153	0	0	0	0	0	0	0	0	0	0
14	DPP8	0	0	0	0.823769	3.03001	0.141461	0	-1.21797	4.0601	0.0752225	0	-0.425596	3.70451	0.571551	0	-0.12613	3.84939	0.797186	0	-0.199177	3.63553	0.818425	0	-0.463719	3.68064	0.599292	0	-0.711137	3.98748	0.141179	0	-2.28793	3.98023	0.00138625	1	-0.458198	3.50253	0.537064	0	-1.92993	3.27998	0.00290646	1	-0.684038	2.99009	0.440073	0	0.574058
10	DPYSL5	CL1	0	0	4.07188	1.90055	1.91127e-07	1	5.73472	2.15935	1.92471e-05	1	5.25957	1.96269	0.00010896	1	6.49291	0.408487	7.69253e-13	1	3.47379	3.07417	0.021743	1	3.38662	3.70861	0.0285695	1	3.62513	2.95729	0.00171424	1	6.46789	2.1423	1.19237e-05	1	6.74222	-0.495825	8.87742e-14	1	0	0	0	0	0	0	0	0	0
19	DRAM1	CL6	0	0	-1.34478	3.81219	0.0527181	0	-0.324757	3.35776	0.83538	0	-1.58019	3.9924	0.0705024	0	-2.35566	4.94314	0.00152919	1	-1.18323	3.69859	0.275577	0	-3.32466	3.5693	0.0190135	1	-2.24563	3.81325	0.0187303	1	-4.48329	4.33963	4.23451e-05	1	-1.5692	4.37222	0.0419311	1	0.890364	4.26611	0.215318	0	-0.289587	4.80006	0.768609	0	0.928223
20	DRD2	0	0	0	2.15724	3.2872	0.00203053	1	0.434573	4.31003	0.817258	0	4.66637	2.65983	0.00114096	1	5.6507	1.327	7.90303e-10	1	2.49333	3.60552	0.0708125	0	0.996376	4.3148	0.42289	0	2.61485	3.37701	0.0211682	1	6.7346	2.3111	1.92449e-05	1	5.48975	0.729572	1.36246e-09	1	-1.8204	2.78192	0.0860089	0	2.02982	1.36285	0.182352	0	0
7	DSC3	0	0	0	0	0	0	0	0	0	0	0	0	0	0	0	0	0	0	0	-6.06022	1.03434	0.137621	0	2.44704	-0.458225	0.300424	0	0	0	0	0	0	0	0	0	-8.93533	3.68582	0.0100659	1	0	0	0	0	0	0	0	0	0
4	DSCAM	0	0	0	0	0	0	0	-0.829031	1.75171	0.672955	0	0	0	0	0	0	0	0	0	2.71557	0.71752	0.172901	0	-0.212105	1.16523	0.944408	0	0	0	0	0	4.08795	0.155029	0.034078	1	0	0	0	0	-1.62592	1.1719	0.0539962	0	0	0	0	0	0
14	DSCAML1	0	0	0	2.4212	1.90092	0.010309	1	0.0545391	3.29462	0.980413	0	3.37424	1.9232	0.024903	1	3.17379	1.48185	0.000364997	1	3.92173	1.98689	0.0361258	1	5.17294	2.32946	0.0345872	1	2.18093	2.58273	0.0690845	0	4.35845	1.78739	0.010463	1	5.96171	-0.756076	2.16201e-08	1	-2.60185	1.51217	0.0134335	1	0	0	0	0	0
1	DSCR4	0	0	0	0	0	0	0	0	0	0	0	0	0	0	0	0	0	0	0	0	0	0	0	0	0	0	0	0	0	0	0	0	0	0	0	0	0	0	0	0	0	0	0	0	0	0	0	0
11	DSCR6	CL1	0	0	2.91159	2.40983	9.37679e-05	1	5.99411	1.83257	0.000181589	1	3.55202	2.4998	0.0129522	1	0	0	0	0	2.83962	3.12699	0.073372	0	1.21841	3.79242	0.47954	0	2.45711	2.95736	0.0336207	1	5.34256	2.36735	0.00140055	1	5.57403	0.345822	2.17585e-08	1	0	0	0	0	0	0	0	0	0
22	DSN1	0	0	0	2.3607	4.68422	5.97646e-05	1	2.21107	5.29737	0.00145922	1	1.4388	5.38663	0.0352126	1	1.81654	5.07616	0.000123942	1	0.522216	5.87516	0.504673	0	-0.671791	6.33875	0.418705	0	0.902253	5.9143	0.105397	0	1.22519	5.47841	0.0911599	0	1.10159	5.03629	0.0267379	1	0.111127	3.50973	0.866953	0	-0.123091	3.65302	0.908142	0	-0.057919
25	DTL	CL1	0	0	2.52627	3.10352	0.000132576	1	5.45481	2.50759	4.76887e-06	1	2.13258	3.50523	0.0485493	1	2.95397	2.88119	1.70321e-06	1	1.13986	4.07014	0.158203	0	1.77414	4.22114	0.116415	0	1.24136	4.14261	0.0401167	1	5.74063	2.60547	4.28688e-05	1	1.55554	3.17472	0.00452383	1	0	0	0	0	0.250285	1.85193	0.890869	0	-0.843442
16	DUSP1	CL6	CL3	CL6	-0.23521	4.95615	0.727804	0	-1.07317	5.42816	0.14218	0	-0.381599	5.14397	0.684687	0	-2.0576	6.46864	0.000349717	1	-1.23795	5.4319	0.194068	0	-1.21788	5.14286	0.258981	0	-0.735963	5.28634	0.35969	0	-3.84628	5.89245	3.45846e-05	1	-0.563176	5.18014	0.591909	0	-0.949536	5.34822	0.155126	0	-0.160536	5.09709	0.906293	0	1.89916
19	DUSP11	0	0	0	1.20988	4.73765	0.0952649	0	-0.729614	5.78694	0.180285	0	0.114221	5.48426	0.866766	0	0.187453	5.61069	0.614912	0	0.187364	5.47414	0.801635	0	-1.74867	5.69552	0.037034	1	-0.164625	5.41409	0.767793	0	-1.36025	5.67856	0.0189696	1	-0.968319	5.95743	0.0334741	1	-1.96149	4.89273	0.0210418	1	-0.94913	4.65417	0.43174	0	0.838346
10	DUSP26	0	CL1	CL5	2.30249	1.89409	0.00882899	1	-0.0638647	3.26154	0.967832	0	5.85351	1.14757	6.35861e-05	1	5.07646	0.826836	1.19896e-07	1	3.79688	2.21164	0.0121854	1	2.81157	2.41661	0.180778	0	2.45694	1.86763	0.0400406	1	3.92532	2.05531	0.00395584	1	0	0	0	0	-2.75038	1.6928	0.00524632	1	0	0	0	0	0
21	DUSP7	CL2	0	0	-1.27177	4.56849	0.0148521	1	0.0010137	4.00192	0.99983	0	-1.37747	4.30949	0.0627959	0	-1.88701	4.93893	8.73936e-05	1	-1.70089	4.41417	0.0573319	0	0.00261763	4.157	0.998241	0	0.114019	4.25154	0.859239	0	0.108461	3.6283	0.924484	0	-3.26109	5.5411	7.91322e-05	1	1.2286	4.53895	0.0501553	0	-0.000116291	4.79413	0.999896	0	0.510596
20	DVL3	0	0	0	2.00216	5.5129	0.000152538	1	1.0201	6.36869	0.0763547	0	-0.17127	6.5399	0.745622	0	0.452573	6.40871	0.0826088	0	-0.332329	6.69074	0.57602	0	-0.056994	6.89472	0.93365	0	0.720444	6.71661	0.0300328	1	1.47109	5.93239	0.0211369	1	-1.11785	6.82164	0.00447529	1	-0.740202	4.76139	0.190419	0	-0.937904	4.9714	0.180029	0	0.688406
29	E2F1	0	CL1	CL10	2.08613	4.26147	0.000313043	1	4.21737	4.07916	3.89043e-05	1	2.37076	4.51084	0.00500021	1	2.59325	4.02488	1.20064e-05	1	1.37975	5.12992	0.152636	0	-0.401791	5.89067	0.668389	0	1.65735	5.18007	0.00688183	1	5.35116	3.88308	3.84729e-05	1	2.09718	4.00607	0.000652386	1	1.85665	2.33834	0.019333	1	-0.354581	2.78569	0.772539	0	0.0569296
25	E2F7	CL1	0	0	3.43111	3.54561	0.000128387	1	6.47801	3.05236	8.00759e-06	1	2.41184	4.2703	0.00640309	1	4.19809	2.87428	3.37898e-08	1	1.17939	4.92453	0.217353	0	1.54067	5.33261	0.143674	0	2.61175	4.79576	0.00397735	1	6.52901	3.27694	3.84729e-05	1	1.01472	4.30038	0.113592	0	0	0	0	0	0.330007	1.93564	0.844176	0	0
22	E2F8	0	0	0	1.69257	2.89081	0.0149049	1	5.49925	1.86298	4.86806e-06	1	0.96974	3.43951	0.198865	0	2.07622	2.84097	0.000229137	1	0.773107	3.58971	0.381228	0	0.203634	3.89943	0.862449	0	0.325547	3.95907	0.628802	0	4.36989	2.38428	0.000232104	1	1.5203	2.61177	0.058437	0	3.89338	0.788923	0.000350507	1	-0.153073	2.23464	0.92372	0	-0.823792
21	EBLN2	0	0	0	-2.76486	5.40674	6.69774e-05	1	0.286294	3.92046	0.837236	0	-2.68484	4.79454	0.0171574	1	-1.8257	4.77046	0.00266335	1	-2.00289	4.52757	0.0535399	0	1.35247	4.15648	0.237917	0	0.691283	4.3204	0.268002	0	0.208134	3.6652	0.876874	0	-1.36886	4.49225	0.0815973	0	3.10055	5.19474	0.000321117	1	0.115134	5.92941	0.941154	0	-1.01579
25	ECI1	0	0	0	2.53905	2.50182	0.000656239	1	-0.280117	4.2063	0.817258	0	2.09584	3.39959	0.0340593	1	1.86049	3.39302	0.00195499	1	2.40632	3.40357	0.0359571	1	-0.411222	3.91296	0.786879	0	-0.0454796	3.79747	0.971855	0	-0.669973	4.15413	0.465962	0	1.43262	3.2645	0.0281249	1	-3.19442	2.37539	5.32498e-05	1	-1.49435	1.72026	0.173613	0	1.58785
22	EDARADD	0	0	0	-5.90611	2.39821	5.5533e-07	1	0	0	0	0	-2.93627	0.567885	0.0668631	0	0	0	0	0	-2.08176	0.0651917	0.212979	0	0	0	0	0	0	0	0	0	0	0	0	0	-2.79844	1.07326	0.0603444	0	4.9065	3.09293	0.000151587	1	2.0883	3.89587	0.0810104	0	-3.85225
17	EDC3	0	0	0	1.39212	3.28202	0.0333507	1	-0.62956	4.42679	0.323338	0	0.348322	3.85684	0.646901	0	0.311667	4.07924	0.432344	0	-0.0489683	4.12381	0.959521	0	0.241129	4.17669	0.814125	0	0.66533	4.10229	0.215362	0	1.05143	3.56916	0.205772	0	-0.855197	4.27094	0.0873695	0	-1.78589	3.21596	0.00986249	1	0.0423382	2.75006	0.972339	0	0.34222
19	EDEM1	0	0	0	-0.140827	4.86107	0.79156	0	-0.873603	5.26622	0.0716342	0	-1.80825	5.53445	0.00129529	1	-1.80432	6.05803	2.97206e-06	1	-1.58086	5.3853	0.0126005	1	-1.18293	5.23784	0.117235	0	-0.873681	5.48556	0.0542005	0	-2.60905	5.3985	0.00010978	1	-1.66674	5.65521	0.000194623	1	-0.67804	5.04483	0.219623	0	-1.24849	5.29197	0.0706943	0	1.36832
24	EDN1	CL6	0	0	-1.17601	1.73167	0.20382	0	-0.681056	1.592	0.680427	0	-0.671402	1.49668	0.645761	0	-2.84865	3.2633	0.000753668	1	-3.19704	2.27878	0.0540226	0	-2.82662	1.78548	0.0462198	1	-1.06093	1.84706	0.301657	0	-5.75029	2.67257	2.54285e-05	1	-3.04872	2.8831	0.0154667	1	-0.00726927	2.1431	0.994908	0	-0.34914	2.03805	0.833881	0	2.4289
12	EFR3A	0	0	0	-0.315032	5.66214	0.664847	0	-1.48094	6.13961	0.0140044	1	-1.1966	6.0501	0.0955595	0	-0.996826	6.33851	0.0181116	1	-1.14977	5.95685	0.135067	0	-1.10039	5.69183	0.243757	0	-1.50647	6.19135	0.0130909	1	-2.10147	5.94913	0.00590582	1	-1.46418	6.28214	0.0093652	1	-0.936704	6.23036	0.209218	0	0.0120157	6.14694	0.9933	0	-0.0960641
23	EHBP1L1	0	0	0	-1.58877	4.90658	0.0258222	1	0.58918	4.04836	0.542634	0	-2.32327	5.0393	0.00982263	1	-2.66819	5.74718	1.5187e-05	1	-1.93387	4.82126	0.0317118	1	-2.44298	4.94081	0.0336274	1	-0.253484	4.63248	0.685368	0	-0.907562	4.25568	0.298626	0	-2.71271	5.55802	0.000627831	1	2.04418	4.6631	0.0199089	1	-1.05139	5.52566	0.396811	0	1.28068
14	EIF3F	0	0	0	0.660637	6.28149	0.306133	0	0.333786	6.78731	0.66545	0	0.353186	6.60118	0.556504	0	-0.173425	6.81693	0.679592	0	0.819506	6.55731	0.217257	0	-0.884532	7.10789	0.252369	0	0.655508	6.72381	0.144737	0	0.272878	6.52456	0.710943	0	-1.10061	7.24854	0.00568774	1	-0.658329	5.96064	0.422943	0	-0.942075	5.82373	0.392914	0	1.1757
22	EIF4G1	0	0	0	1.55511	6.87875	0.0135409	1	1.0012	7.34825	0.0976081	0	-0.0126702	7.34288	0.987342	0	-0.43006	7.78353	0.321126	0	-0.808847	7.75705	0.303518	0	0.280118	7.97493	0.767092	0	0.490965	8.04031	0.355496	0	0.966118	7.04062	0.187843	0	-2.16907	8.26787	4.31055e-05	1	-0.0737101	6.087	0.924926	0	0.232305	6.12699	0.831673	0	0.738058
19	ELAVL3	CL1	0	0	4.97083	4.53707	0.000249182	1	1.4106	6.87963	0.51757	0	8.67754	4.12112	0.00523647	1	10.0717	1.98137	3.41619e-07	1	4.87464	5.86957	0.0791082	0	2.53875	6.56008	0.392251	0	2.02551	6.11163	0.265182	0	7.32424	5.15851	0.0166269	1	10.3337	0.994076	7.14681e-09	1	-3.84167	3.55072	0.000649289	1	0	0	0	0	0
9	ELAVL4	0	0	0	3.42666	2.18452	0.000708722	1	1.13686	3.56751	0.548851	0	7.39307	1.32064	0.000223725	1	0	0	0	0	5.9505	2.31391	0.0126005	1	6.47527	2.39364	0.0431979	1	2.36784	2.63831	0.135013	0	5.9936	2.24469	0.00352921	1	0	0	0	0	-2.45716	1.5137	0.0497908	1	0	0	0	0	0
14	ELK3	0	0	0	0.872669	3.86174	0.0911097	0	-0.0442594	4.58259	0.967752	0	-0.586724	4.70891	0.359373	0	-1.35631	5.45451	0.000741311	1	-0.101857	4.56006	0.912063	0	-0.778781	4.68524	0.329302	0	-0.310656	4.74264	0.57817	0	-1.03529	4.6071	0.150071	0	-1.69291	5.36069	0.00422479	1	-1.09951	3.69899	0.064126	0	-1.65573	3.84308	0.0265439	1	2.38218
19	ELOVL2	0	CL1	CL8	3.24527	3.33585	0.000291833	1	1.75655	4.50678	0.115075	0	4.95757	3.07614	0.00143511	1	4.7881	2.4844	3.03613e-07	1	2.3168	4.41168	0.0594002	0	2.73959	4.51137	0.171525	0	0.00835913	5.0963	0.995926	0	5.70441	3.31299	0.0013375	1	4.48029	2.11554	6.86664e-06	1	-1.48391	2.26519	0.113368	0	1.75088	1.06764	0.291316	0	0
21	EML5	0	0	0	1.46348	4.10532	0.0425037	1	1.57419	4.35243	0.124435	0	2.6496	3.43877	0.0240877	1	2.59416	3.21584	0.000324472	1	0.690099	4.46542	0.584595	0	3.93909	4.45503	0.0293687	1	2.19592	4.60657	0.0092085	1	4.55253	3.2169	0.00350825	1	2.59732	2.50945	0.00368189	1	0.276617	3.11583	0.752403	0	1.98584	2.34397	0.0891714	0	-1.62097
18	ENTPD7	0	0	0	-0.31976	5.31143	0.675715	0	0.307335	5.10117	0.70986	0	-1.87515	5.83155	0.00432211	1	-0.685842	5.6167	0.0487833	1	-1.40881	5.60829	0.0563374	0	-0.421669	5.37589	0.59329	0	-0.560533	5.64767	0.219801	0	0.505685	4.76949	0.469521	0	-1.62665	5.86437	0.00225692	1	1.02438	5.11085	0.237566	0	-0.53158	5.76238	0.683237	0	-0.483184
17	EOGT	0	0	0	-1.12782	4.19017	0.0603634	0	-0.420412	3.92688	0.615527	0	-1.91715	4.3785	0.0117238	1	-1.86852	4.79381	2.47292e-05	1	-2.1374	4.37527	0.0164553	1	-0.562298	3.92676	0.521297	0	-0.187147	4.00943	0.788938	0	-1.98573	4.02206	0.00614204	1	-1.41757	4.23716	0.0137721	1	0.964707	4.3679	0.165738	0	0.0646484	4.75513	0.957425	0	0.000683247
20	EP300	0	0	0	-1.0896	6.55226	0.0347858	1	0.355072	6.05784	0.646629	0	-0.953301	6.72935	0.0991222	0	1.36613	5.78274	0.0128769	1	-1.21126	6.69742	0.0761067	0	-1.52716	6.15449	0.0684366	0	-0.00658615	5.77039	0.994494	0	1.00658	5.74997	0.183693	0	0.445024	6.0154	0.478267	0	1.13913	6.70528	0.0524236	0	-0.463674	7.28146	0.632425	0	-2.03911
17	EPAS1	CL6	0	0	-0.202341	5.95286	0.834085	0	-1.69445	6.70735	0.012327	1	-0.786397	6.5077	0.244079	0	-1.484	7.27564	0.00370785	1	-0.0385473	6.16718	0.970005	0	-0.93892	5.91767	0.384306	0	-1.28943	6.3016	0.0381755	1	-5.16453	7.36612	4.86387e-07	1	-0.763607	6.51408	0.375769	0	-1.74227	6.72366	0.0924159	0	-1.07448	6.54457	0.485074	0	1.5221
21	EPSTI1	0	0	0	-1.64706	4.01576	0.0122351	1	1.60484	2.60152	0.259845	0	-2.67605	4.01565	0.0148123	1	-2.74132	4.81243	0.000100437	1	-3.53785	4.1858	0.00759322	1	-0.729077	3.49406	0.531495	0	-2.57287	4.65248	0.00142597	1	-2.13999	3.43134	0.0336996	1	-2.23483	3.97021	0.0913975	0	3.48378	3.56246	0.000309453	1	-0.301312	4.7905	0.785619	0	0.69343
16	ERCC6L	0	0	0	1.42809	1.79642	0.0410265	1	3.65442	1.33951	0.00397732	1	-0.0317523	2.45391	0.981145	0	2.16725	1.4991	0.00931601	1	-0.690527	2.74145	0.570889	0	2.01247	2.45296	0.246775	0	1.24552	2.60178	0.113172	0	3.83464	1.23773	0.00900412	1	0.249733	1.97354	0.817492	0	0	0	0	0	-0.853039	1.25849	0.390668	0	0
19	ESCO2	0	0	0	2.72911	3.97188	0.000378902	1	4.38182	3.80638	6.2451e-05	1	2.34928	4.57909	0.0191869	1	4.05808	3.31338	3.48315e-08	1	0.859413	5.22608	0.288424	0	1.12285	5.17586	0.241665	0	1.06347	5.06644	0.0659373	0	3.32272	4.33965	0.000741368	1	1.83139	4.03106	0.01094	1	1.77225	2.15812	0.0810155	0	-0.112062	2.90665	0.956435	0	-1.53963
18	ESD	0	CL6	CL5	2.028	3.15048	0.00101557	1	-1.237	4.84817	0.0563254	0	0.254709	4.22835	0.746033	0	0.560738	4.37276	0.194293	0	0.572402	4.18965	0.467699	0	0.693641	4.07571	0.556526	0	-0.603014	4.54408	0.298235	0	-1.2517	4.51627	0.0868834	0	0.462987	3.92006	0.475546	0	-3.41604	3.33123	6.76356e-06	1	-2.10933	2.83174	0.0127811	1	1.70326
26	ESPL1	0	CL1	CL10	2.02151	2.89208	0.00252431	1	4.16236	2.54715	9.17024e-05	1	1.43993	3.26051	0.0917519	0	2.93589	2.30155	4.1033e-07	1	1.45168	3.48772	0.0969808	0	0.401696	4.22515	0.654123	0	2.09303	3.62885	0.00367646	1	5.25005	2.25894	4.95914e-05	1	1.58138	2.52529	0.0107254	1	2.1109	1.03972	0.0338067	1	-0.473232	1.73023	0.755181	0	0
25	EVI2B	0	0	0	-2.42375	3.58014	0.00406904	1	-0.295984	2.19599	0.873626	0	-3.84716	3.60894	0.00952796	1	-3.17173	4.47835	4.96845e-05	1	-4.19884	3.55067	0.0144485	1	1.08563	2.27087	0.523957	0	-2.25176	3.64762	0.0240198	1	-3.214	2.92737	0.00780965	1	-1.15689	2.43485	0.407539	0	3.29083	3.53483	0.00239849	1	-0.235152	4.74832	0.869212	0	0.456762
19	EXO1	0	0	0	1.48731	3.49304	0.0527847	0	4.69686	2.6334	0.00113283	1	0.0304375	4.18417	0.981586	0	3.3153	2.38426	8.39971e-05	1	0.447177	4.1473	0.70796	0	1.04089	4.39872	0.392113	0	1.20341	4.30311	0.144136	0	4.02337	2.91963	0.00495143	1	0.857766	3.26603	0.339729	0	3.55361	1.5006	0.00148282	1	-0.305539	2.92542	0.837958	0	-2.79291
13	EXOSC7	0	0	0	1.29721	2.73599	0.126335	0	-0.932181	3.85252	0.214148	0	-0.72549	3.60446	0.365014	0	-0.712745	4.02908	0.103088	0	-0.888276	3.70544	0.301486	0	-1.38997	3.81601	0.114772	0	-0.237522	3.69861	0.732762	0	-2.3007	3.86978	0.00224061	1	-1.51624	4.04284	0.035753	1	-2.37829	2.8187	0.012873	1	-2.19208	2.63388	0.103859	0	2.24394
3	EXT2	CL4	0	0	0	0	0	0	0	0	0	0	0	0	0	0	0	0	0	0	1.05946	0.161464	0.431118	0	-1.37175	0.677018	0.259092	0	0	0	0	0	0	0	0	0	0	0	0	0	3.90021	1.13322	0.000407515	1	1.08472	1.44619	0.431629	0	0
21	EYA2	0	0	0	1.17441	4.94077	0.167332	0	4.78501	3.82438	0.0072807	1	1.71642	4.75572	0.216016	0	2.40199	4.10515	0.00403627	1	-0.937002	5.7834	0.488129	0	-0.183884	6.01164	0.904226	0	0.809936	5.75556	0.42384	0	4.32021	4.0685	0.00983052	1	1.73337	4.0319	0.0520819	0	3.98775	2.83278	0.00246919	1	1.50096	3.69949	0.333528	0	-1.94018
31	EZH2	0	0	0	2.00615	7.66513	0.00651405	1	4.40342	7.04422	2.64759e-07	1	-0.368835	8.56286	0.504676	0	1.62277	7.67285	0.000140332	1	-0.380634	8.67243	0.564267	0	2.36803	8.46523	0.0095253	1	0.898189	8.74611	0.0927848	0	4.18559	7.14412	4.93417e-06	1	2.88331	6.23906	6.31049e-07	1	3.20996	5.70334	0.000911129	1	-0.594182	7.10691	0.650202	0	-0.889918
14	F8A1	0	0	0	0.49918	5.73142	0.351343	0	0.771543	6.00048	0.180877	0	0.283023	5.98929	0.704616	0	0.201986	6.00402	0.649878	0	0.979703	5.90243	0.177037	0	-0.258818	6.44253	0.794289	0	0.435226	6.26028	0.395996	0	2.82867	5.15897	0.00186049	1	2.47709	4.50282	8.41526e-05	1	-0.028206	5.15986	0.968421	0	-0.807293	5.17963	0.377489	0	0.720791
12	FAIM	0	0	0	2.71826	1.62078	0.00255478	1	0.212172	3.34712	0.877155	0	4.80087	1.61951	0.000199596	1	0	0	0	0	5.28706	1.77215	0.00295757	1	2.99182	2.43419	0.108503	0	0.282461	2.84888	0.796345	0	2.00702	2.64886	0.0630792	0	5.6801	-0.169407	3.10756e-10	1	-3.15774	1.34316	0.00136461	1	0	0	0	0	0
21	FAM100B	0	0	0	0.802882	6.67584	0.260526	0	1.96547	6.4937	0.000149744	1	-0.1879	7.24352	0.708543	0	0.0455223	6.96992	0.935136	0	-0.644807	7.41281	0.246598	0	0.69077	6.98785	0.303494	0	0.721171	6.86719	0.0555498	0	2.73647	6.18831	0.000128919	1	0.624716	6.58382	0.190589	0	1.32994	5.91975	0.126718	0	-0.306874	6.60948	0.838243	0	-0.103148
16	FAM104B	0	0	0	-2.03758	6.71391	0.000256108	1	0.0204211	5.86012	0.986529	0	-0.847588	6.06518	0.216419	0	-0.123307	5.94161	0.795519	0	-0.970968	6.12926	0.152962	0	0.650761	5.85936	0.461672	0	0.286083	5.92718	0.578543	0	0.69565	5.40749	0.323521	0	0.193448	5.48795	0.726622	0	1.76343	6.6663	0.00540333	1	0.343362	6.82034	0.753807	0	-1.23324
25	FAM111A	0	0	0	0.419846	5.599	0.4419	0	2.39121	4.99719	0.00164819	1	0.0807712	5.65739	0.931903	0	-0.804869	6.29011	0.0409777	1	-1.18011	6.18883	0.116387	0	1.48114	5.72455	0.0938011	0	-0.455227	6.38658	0.328648	0	1.79245	5.12228	0.0212702	1	0.442898	5.12189	0.407463	0	2.39004	4.56189	0.000553958	1	0.670324	5.16665	0.435855	0	0.497945
26	FAM111B	CL1	0	0	2.54688	5.69635	0.00144681	1	4.37714	5.44378	4.00372e-05	1	2.14312	5.99597	0.007812	1	3.57998	5.0534	4.88675e-07	1	0.905076	6.66758	0.299965	0	3.08979	6.60876	0.0183628	1	1.19749	6.93782	0.0798383	0	4.77697	5.43016	0.00024681	1	1.18443	5.6698	0.113739	0	2.94361	3.73443	0.00236712	1	1.64997	4.28826	0.0714612	0	-2.61201
26	FAM127C	0	0	0	-2.21534	6.15829	0.000140786	1	1.3692	4.39589	0.213137	0	-1.42804	5.29826	0.141643	0	-0.873306	5.32964	0.103936	0	-0.99393	5.23186	0.347801	0	2.38911	4.9487	0.0815855	0	2.15792	4.70404	0.00643247	1	2.42274	4.02876	0.0540152	0	-1.32485	5.38446	0.0652306	0	3.95873	5.41933	4.28421e-06	1	1.08601	6.18822	0.167817	0	-1.48551
16	FAM129B	0	0	0	1.24724	5.64368	0.0478971	1	0.180926	6.46672	0.866294	0	-0.904593	6.76742	0.144952	0	-0.738852	7.04773	0.0615687	0	-0.134374	6.50784	0.882387	0	-1.30517	6.75762	0.11364	0	0.0704034	6.52536	0.925351	0	-1.90621	6.78558	0.00629152	1	-0.711199	6.64574	0.152125	0	-1.2046	5.36355	0.12046	0	-2.15097	5.67118	0.0269971	1	2.00236
29	FAM133B	0	0	0	-3.72838	8.02846	1.38818e-06	1	0.936618	5.60337	0.447739	0	-3.5829	7.10881	0.00340049	1	-2.78833	7.23747	0.000114254	1	-3.28967	6.92413	0.0170555	1	0.433188	6.46567	0.789178	0	1.27496	6.20858	0.139362	0	0.494443	5.55761	0.743758	0	-0.668182	5.86964	0.443754	0	5.121	7.58188	1.54315e-07	1	0.761644	8.85511	0.415022	0	-1.45664
25	FAM133CP	0	0	0	-4.4013	4.39394	2.87243e-07	1	0.64794	1.75607	0.736361	0	-3.34152	3.31112	0.0247182	1	-3.73429	3.9668	1.00413e-05	1	-3.39092	3.17227	0.0272978	1	0.120446	2.62528	0.954575	0	0.152727	2.65706	0.896152	0	1.76274	1.40819	0.300125	0	1.64539	1.24281	0.0925339	0	5.39103	3.99484	1.29247e-06	1	0.733269	5.30306	0.468755	0	-0.67389
13	FAM155A	0	CL1	CL5	2.70989	2.49702	0.000731268	1	-1.26621	4.51061	0.23807	0	3.77544	2.25176	0.010402	1	2.62114	2.53576	0.000912055	1	1.71186	3.34409	0.222294	0	4.64126	3.25283	0.0507376	0	2.41734	3.10439	0.062399	0	3.02815	2.88925	0.0447476	1	4.99794	0.37982	1.07224e-07	1	-3.84199	2.29941	3.83536e-05	1	0	0	0	0	0
30	FAM157B	CL4	0	0	-5.25068	8.63541	3.06063e-08	1	-0.684998	5.98317	0.619563	0	-3.33881	6.90124	0.0112662	1	-2.80375	7.25517	0.000200489	1	-2.64995	6.60407	0.0441486	1	-0.370106	6.47639	0.818113	0	1.00291	6.15975	0.279831	0	0.338014	5.48896	0.818927	0	7.50522	0.419845	2.57587e-08	1	5.00281	8.82631	6.47474e-07	1	1.60437	9.54422	0.129727	0	-2.12779
14	FAM171B	0	0	0	2.18254	2.81115	0.0020643	1	-1.17428	4.49789	0.306064	0	3.2364	2.56627	0.0117238	1	2.91636	2.37209	9.44213e-05	1	0.885066	3.67096	0.451688	0	2.21122	3.59717	0.186085	0	0.852119	3.93239	0.390185	0	1.9858	3.18565	0.103928	0	1.23028	2.82065	0.0836995	0	-3.36191	2.89078	0.000139888	1	1.26902	1.22325	0.322957	0	0
19	FAM178A	0	0	0	2.4929	3.22594	3.22725e-05	1	0.647318	4.48974	0.336935	0	1.46085	4.01491	0.0204356	1	0.838046	4.46234	0.0281517	1	1.72585	4.12605	0.0217788	1	0.535404	4.63734	0.516205	0	1.11898	4.34558	0.021843	1	-0.372736	4.60392	0.652621	0	0.847044	3.89642	0.0719602	0	-1.8245	2.5928	0.00593089	1	-0.675436	2.23633	0.475061	0	1.45913
6	FAM209B	0	0	0	0	0	0	0	0	0	0	0	-3.4873	0.526836	0.023489	1	0	0	0	0	-2.90515	0.214543	0.0707347	0	1.33787	-0.171962	0.483769	0	0	0	0	0	0	0	0	0	-2.4227	0.417293	0.0656591	0	4.25811	1.15806	0.000562477	1	1.85619	2.09573	0.112552	0	0
0	FAM35B	0	0	0	0	0	0	0	0	0	0	0	0	0	0	0	0	0	0	0	0	0	0	0	0	0	0	0	0	0	0	0	0	0	0	0	0	0	0	0	0	0	0	0	0	0	0	0	0
15	FAM48A	CL4	0	0	-2.4892	3.04984	0.00012989	1	-0.594447	1.96838	0.633305	0	-0.676393	1.72197	0.624853	0	-0.634358	1.935	0.30599	0	-1.83656	2.14628	0.125775	0	0.172965	1.87537	0.914246	0	0.0604279	2.04544	0.954985	0	1.94893	0.825536	0.138326	0	-0.614638	1.69213	0.530198	0	2.01625	3.35463	0.00359465	1	2.20803	3.08486	0.015859	1	-2.15327
13	FAM57B	CL1	0	0	1.61906	2.85394	0.0144745	1	1.33769	3.29222	0.347656	0	3.07077	2.36382	0.0347121	1	4.30667	0.989668	3.08516e-06	1	2.76987	2.74675	0.0616423	0	4.4349	3.17218	0.0259502	1	3.68863	2.76385	0.00293745	1	5.45036	1.89537	0.000687899	1	3.69043	0.745946	1.40812e-05	1	-0.328749	1.87697	0.737851	0	1.14457	1.09833	0.439407	0	0
2	FAM5B	0	0	0	1.45658	1.4485	0.145467	0	3.38045	1.1718	0.0670614	0	2.16569	1.6072	0.221084	0	0	0	0	0	5.25487	0.782891	0.0132405	1	2.90915	1.80368	0.246544	0	1.77571	1.69973	0.240372	0	5.11352	0.765119	0.00580023	1	0	0	0	0	0	0	0	0	0	0	0	0	0
20	FAM64A	0	0	0	1.79542	4.08532	0.0101028	1	4.22003	3.50022	0.000193649	1	2.12767	4.30382	0.0346723	1	4.80018	2.48261	6.83437e-09	1	1.80483	4.4934	0.0961518	0	-0.143217	5.02563	0.90663	0	1.23113	4.55007	0.0696519	0	5.88821	3.19912	5.32899e-05	1	1.89849	3.65214	0.0163137	1	2.24247	2.45206	0.026241	1	-0.272589	3.20674	0.879973	0	-2.53525
19	FAM73A	CL6	0	0	0.30411	2.04165	0.624355	0	-0.912949	2.63392	0.261463	0	1.26187	1.76894	0.125813	0	1.11141	1.87841	0.0190728	1	1.81076	1.72872	0.0758756	0	1.09946	1.98725	0.400022	0	0.0882785	2.21055	0.925351	0	-2.38611	2.78688	0.00864569	1	2.6254	0.457008	0.000116124	1	-1.29113	2.26199	0.0384339	1	0	0	0	0	0
16	FAM83A	0	0	0	0	0	0	0	0	0	0	0	-5.94583	0.38071	0.00346041	1	-5.04911	1.11096	7.91194e-05	1	0	0	0	0	-2.37199	-0.753804	0.101702	0	0	0	0	0	0	0	0	0	-5.20379	1.17839	0.0111937	1	3.52245	0.104772	0.00264391	1	-2.59608	1.87478	0.0943605	0	1.8108
13	FAM83B	CL2	0	0	0	0	0	0	0	0	0	0	0	0	0	0	-0.370122	0.455027	0.781726	0	-3.37451	1.1506	0.116803	0	-0.00912717	0.509652	0.998153	0	0.855608	0.574265	0.647341	0	1.43284	-0.571083	0.48966	0	-4.94996	2.84926	0.000691218	1	0	0	0	0	0	0	0	0	0
28	FAM83D	0	0	0	1.78015	4.4411	0.0265675	1	4.35195	3.84192	2.72264e-05	1	0.188156	5.37291	0.847831	0	1.84468	4.55555	0.000126833	1	-1.39126	5.91741	0.0478003	1	-1.38422	5.80115	0.0658127	0	-0.238906	5.72416	0.62986	0	3.18951	4.32298	0.000453383	1	0.0370441	5.21966	0.96698	0	3.19472	2.66233	0.00326398	1	-0.159284	4.07116	0.92624	0	-1.35602
16	FAM83F	0	0	0	1.61287	3.61136	0.0469818	1	-0.185672	4.68362	0.873982	0	1.88968	3.95369	0.126283	0	4.19567	2.46239	1.15174e-07	1	1.64329	4.04966	0.184806	0	-0.644075	4.60174	0.589987	0	-0.00366656	4.49383	0.998511	0	3.80086	3.29476	0.00227183	1	0.858524	3.96402	0.492675	0	-1.94053	3.51568	0.0264026	1	0.00741292	2.90542	0.996751	0	-2.43162
18	FAM84A	0	0	0	0.45752	4.6481	0.504563	0	2.94745	3.98554	0.00397222	1	-0.425184	5.18588	0.71042	0	2.07919	4.02186	0.000899211	1	0.648547	4.83535	0.614793	0	1.61067	4.66112	0.254129	0	0.350654	4.84031	0.751028	0	4.77203	3.43872	0.000622939	1	-0.673886	5.19122	0.432894	0	2.34203	3.60146	0.00509198	1	-1.0268	4.68666	0.38266	0	-1.53614
21	FANCA	0	0	0	2.89513	2.86325	0.00080108	1	4.82498	2.64794	0.00048424	1	2.4863	3.08963	0.0537898	0	3.36343	2.26836	2.43348e-05	1	0.888166	3.9724	0.411694	0	1.42642	4.4283	0.232159	0	1.58262	4.2482	0.0276051	1	4.11117	2.92211	0.00443564	1	1.48592	2.88322	0.0590987	0	0	0	0	0	1.3499	1.0751	0.403201	0	0
17	FANCE	0	0	0	0.840399	4.67249	0.132936	0	1.37885	4.78054	0.106632	0	1.11151	4.83129	0.145856	0	1.46535	4.53577	0.0070199	1	0.164336	5.23647	0.890036	0	-0.398151	5.23388	0.739508	0	0.357331	5.09477	0.64688	0	2.39691	4.36048	0.0177702	1	-0.320935	5.27072	0.680887	0	0.352278	4.1471	0.54521	0	0.0923916	4.21478	0.929503	0	-0.529184
17	FANCG	0	0	0	2.18115	4.14605	6.34126e-05	1	2.11569	4.70096	0.00160481	1	1.08924	4.76945	0.0610663	0	1.80633	4.23731	1.22664e-05	1	0.488214	5.19179	0.531688	0	0.972682	5.46295	0.186746	0	1.29918	5.22156	0.0100176	1	2.62244	4.41149	0.00125955	1	1.27868	4.213	0.0359353	1	-0.0142885	2.92447	0.984785	0	-0.627176	3.04881	0.473108	0	0.078202
19	FANCI	0	0	0	0.804117	5.77069	0.177684	0	2.92291	5.09872	9.64475e-05	1	1.47266	5.52844	0.0392135	1	2.71255	4.63292	1.54882e-07	1	0.664674	5.92415	0.34994	0	0.444234	6.13862	0.59526	0	0.907032	5.9634	0.155426	0	2.41108	5.21221	0.00327829	1	0.788186	5.28795	0.236904	0	2.43469	4.63948	0.00154556	1	1.35393	5.03931	0.168426	0	-2.54616
21	FARSB	0	0	0	1.71464	3.17395	0.00689242	1	-0.819655	4.52807	0.389436	0	1.66524	3.60629	0.0622162	0	1.96833	3.34603	0.00115707	1	1.98421	3.64082	0.0850858	0	-1.03654	4.32562	0.379776	0	-0.116288	4.22486	0.915111	0	-1.47942	4.44556	0.0860887	0	0.912663	3.58398	0.268821	0	-2.58314	3.24808	0.000190486	1	-0.15158	2.47052	0.905784	0	-0.116252
19	FAS	CL6	0	0	-0.677636	2.33306	0.441033	0	-1.38345	2.59874	0.175272	0	-2.2363	2.87876	0.0475302	1	-3.16869	3.97282	4.60264e-06	1	-2.1768	2.71709	0.0909005	0	-2.5027	2.58061	0.0557644	0	-1.84755	2.89956	0.0235377	1	-4.88108	3.20403	5.11297e-05	1	-1.94861	3.15543	0.0324759	1	-0.587897	2.80788	0.484013	0	-1.03317	3.05019	0.341275	0	2.0671
6	FBLN1	CL6	0	0	0	0	0	0	0	0	0	0	0	0	0	0	0	0	0	0	0	0	0	0	0	0	0	0	0	0	0	0	0	0	0	0	0	0	0	0	0	0	0	0	0	0	0	0	0
22	FBP1	CL6	0	0	-0.480364	3.36699	0.531293	0	-1.40719	3.81956	0.269406	0	-0.835289	3.757	0.40547	0	-1.97085	4.64344	0.00293134	1	0.227428	3.30864	0.877046	0	-2.72775	3.56113	0.0457267	1	-1.81769	3.69485	0.0699971	0	-3.78339	4.21793	0.000233932	1	2.65111	1.65387	0.0063698	1	-1.18709	3.99254	0.129241	0	-1.0547	3.93024	0.25835	0	1.8016
18	FBXL2	CL5	0	0	0.357748	2.4898	0.659746	0	-2.14459	3.66996	0.0387177	1	-0.566383	2.74272	0.663825	0	-0.376164	2.88409	0.610481	0	0.991794	2.27012	0.544025	0	-0.588705	3.06026	0.671719	0	1.23045	2.53757	0.182159	0	-1.57157	2.88525	0.185745	0	0.677882	1.89054	0.517028	0	-2.70515	3.08109	0.000220692	1	-0.471472	2.27397	0.673117	0	0.503831
14	FBXO43	0	0	0	1.27192	2.91018	0.0788926	0	4.32122	2.0362	0.004063	1	3.18951	2.15813	0.0282918	1	3.55864	1.50604	6.94601e-05	1	1.41826	3.09861	0.302713	0	2.8196	3.2668	0.126531	0	2.4165	2.90867	0.0235377	1	5.12594	1.90157	0.0020831	1	2.59504	1.46639	0.00445359	1	3.27119	1.0544	0.000753782	1	2.56894	1.19808	0.0442682	1	0
24	FBXO5	0	0	0	2.62746	4.72577	0.00105687	1	3.17133	5.02856	2.12419e-05	1	1.60916	5.36881	0.0105326	1	2.59957	4.74688	4.84645e-08	1	0.343593	5.9954	0.579335	0	1.14517	6.10385	0.0904141	0	0.91871	6.11646	0.0919835	0	3.54214	4.83684	8.56868e-05	1	1.69804	4.67015	0.000466235	1	1.26548	3.19134	0.217932	0	0.512956	3.56049	0.712713	0	-1.10011
20	FCER1G	0	0	0	-1.59103	3.74189	0.00912331	1	0.262099	3.01042	0.833258	0	-2.58838	4.0547	0.00320723	1	-3.09383	4.96302	1.91362e-06	1	-3.06516	4.04682	0.0114428	1	-1.53495	3.32232	0.190406	0	-2.39035	4.16092	0.00310181	1	-3.73049	3.90303	5.09989e-05	1	-2.41729	4.43384	0.0163329	1	1.78644	3.83339	0.0100057	1	-0.865844	4.73614	0.296063	0	1.33653
20	FCGR2A	0	0	0	-1.83254	1.59336	0.00563062	1	-0.221866	0.673304	0.904238	0	-3.25116	1.681	0.00818775	1	-3.02289	2.54151	4.32919e-06	1	-2.57936	1.3977	0.0579796	0	0.49012	0.734716	0.780423	0	0	0	0	0	-3.55759	1.41548	0.000519069	1	0	0	0	0	2.1134	1.59075	0.0184581	1	-0.634286	2.45746	0.518757	0	0.926428
23	FCGR2B	0	0	0	-4.62433	5.05533	3.06063e-08	1	0.153349	2.88223	0.93909	0	-3.38801	4.13762	0.00216343	1	-3.15321	4.63194	4.72209e-05	1	-2.26484	3.6216	0.12185	0	-1.67664	3.49582	0.170631	0	-0.310974	3.19595	0.730706	0	-2.98805	3.5752	0.00427655	1	3.38582	0.779431	0.00168654	1	4.23028	5.12603	7.39411e-06	1	-0.101223	6.16653	0.932822	0	-0.480058
19	FCGR2C	0	0	0	-4.50767	4.96917	3.06063e-08	1	0.0817418	2.85258	0.966417	0	-3.45221	4.08104	0.00193774	1	-3.17506	4.59385	4.17696e-05	1	-2.48169	3.61989	0.087513	0	-1.44853	3.44417	0.227254	0	-0.0388196	3.10485	0.972365	0	-3.17213	3.56055	0.00273164	1	1.23866	2.19429	0.318188	0	4.10632	5.0387	5.20513e-06	1	-0.13841	6.05721	0.904301	0	-0.399375
20	FCGR3A	CL6	0	0	-1.88674	3.0468	0.00157438	1	0.604861	1.9199	0.628175	0	-1.88231	2.83193	0.0346723	1	-1.93385	3.46686	0.00377205	1	-2.66677	3.01895	0.0256389	1	0.00952857	2.11757	0.996494	0	-2.2806	3.16921	0.00725994	1	-3.86776	3.06512	3.23496e-05	1	-1.65383	2.95693	0.125132	0	2.58917	2.98776	0.000864702	1	0.0405615	3.76368	0.970653	0	0.100351
17	FCN1	CL6	0	0	-1.34953	1.34514	0.165744	0	-1.07304	1.165	0.497267	0	-3.62786	1.9698	0.0824466	0	-3.36127	2.55862	7.43447e-05	1	-4.13027	1.90112	0.0121854	1	-1.35861	1.08899	0.445357	0	-1.37688	1.53447	0.153263	0	-6.36034	2.1668	7.12097e-05	1	-2.12143	1.45101	0.201155	0	0.420859	1.75556	0.728972	0	-1.48355	2.45278	0.355886	0	1.47606
18	FGA	0	0	0	-0.956717	6.14833	0.10416	0	-0.380185	5.84044	0.622242	0	-2.54152	6.65645	0.00228939	1	-1.57335	6.71503	0.00298517	1	-1.79103	6.24951	0.0228231	1	-1.5063	5.92347	0.143434	0	-1.56327	6.36758	0.0104732	1	-0.0424499	5.41118	0.968612	0	-1.67252	6.49286	0.00437701	1	0.763783	6.38546	0.238268	0	-0.820396	7.09432	0.408942	0	-0.0426152
0	FGA	0	0	0	0	0	0	0	0	0	0	0	0	0	0	0	0	0	0	0	0	0	0	0	0	0	0	0	0	0	0	0	0	0	0	0	0	0	0	0	0	0	0	0	0	0	0	0	0
18	FGB	0	0	0	0.0875723	5.2968	0.880115	0	-0.52977	5.63755	0.324169	0	-1.51531	5.98269	0.00484554	1	0.103947	5.62502	0.766638	0	-1.03663	5.75448	0.0611865	0	0.267534	5.33902	0.74229	0	-0.83587	5.8507	0.0457722	1	0.529956	5.04084	0.362566	0	-0.506019	5.49933	0.249785	0	-0.502546	5.41243	0.418708	0	-1.13928	5.72838	0.147115	0	-0.304175
21	FGD1	0	0	0	-0.418072	4.11158	0.495598	0	2.12234	3.19208	0.0157962	1	-0.741962	3.9781	0.521927	0	1.22901	3.1046	0.0105918	1	-0.625551	3.98828	0.478065	0	1.8352	3.85462	0.0917032	0	0.944021	3.96988	0.0926992	0	2.65147	2.83288	0.0121908	1	0.71488	2.81687	0.344068	0	2.50219	3.23507	0.00244054	1	-0.190729	3.93509	0.902443	0	-1.67695
12	FGL1	CL7	0	0	-6.20877	2.66708	3.71187e-05	1	0	0	0	0	-7.59981	2.53938	0.0279044	1	0	0	0	0	-2.37978	0.217825	0.408986	0	-2.07331	-0.201824	0.358812	0	-4.76589	1.1485	0.0787298	0	0	0	0	0	0	0	0	0	3.76361	4.11937	0.0284734	1	-1.69731	5.91155	0.431574	0	-5.42615
11	FKBP14	0	0	0	-0.385252	2.25303	0.700853	0	-1.07539	2.63872	0.389436	0	-1.40313	2.6238	0.488778	0	-2.517	3.77778	0.000606485	1	-2.3407	2.8927	0.0814723	0	-1.78458	2.68708	0.186597	0	-1.65352	3.11796	0.0591619	0	-3.32085	2.87621	0.00600997	1	-1.97171	3.13225	0.0221761	1	-0.815342	2.5027	0.38299	0	-0.716422	2.49397	0.714427	0	2.09486
27	FKBP1AP1	CL4	0	0	-5.19003	4.60047	4.56327e-07	1	-0.788875	1.86132	0.685793	0	-3.63556	3.00799	0.0320118	1	-2.47043	2.76084	0.00631402	1	-3.25978	2.7206	0.0655694	0	-0.308569	2.18779	0.891645	0	-0.829884	2.59213	0.451839	0	1.67717	1.01094	0.432584	0	-4.37134	3.77919	0.00294828	1	5.26913	4.91379	3.87659e-06	1	2.037	5.82833	0.033173	1	-3.54083
29	FKBP8	0	0	0	2.89308	1.7177	0.000460019	1	-1.86321	4.09741	0.101093	0	2.6166	2.57587	0.0193606	1	2.20828	2.58269	0.00271896	1	3.89353	2.39654	0.0155954	1	-1.41607	3.56951	0.307381	0	2.18172	2.25907	0.0829268	0	-2.41724	4.07844	0.0285019	1	-0.903855	4.17143	0.402708	0	-4.77863	1.95383	3.68011e-05	1	0	0	0	0	0
3	FKBP9L	0	0	0	0	0	0	0	0	0	0	0	0	0	0	0	0	0	0	0	0	0	0	0	0	0	0	0	0	0	0	0	0	0	0	0	-2.03545	0.537358	0.131949	0	0	0	0	0	0	0	0	0	0
6	FKTN	0	0	0	1.18808	3.07745	0.0331129	1	0.132905	3.75528	0.918713	0	0.536024	3.50855	0.369234	0	0.144456	3.87595	0.683485	0	0.68121	3.58167	0.282397	0	-0.468997	3.95436	0.539423	0	-0.0693058	3.9992	0.899835	0	-0.524203	3.73102	0.455099	0	1.19604	2.66831	0.111405	0	-0.973609	2.78962	0.209024	0	-0.124255	2.60356	0.923155	0	0.709522
16	FLG2	0	0	0	-6.11222	3.44828	3.76685e-06	1	0.219537	-0.073104	0.949385	0	-2.84767	1.43635	0.190395	0	-0.825762	0.860519	0.502058	0	-2.24675	0.971918	0.254978	0	3.83563	-0.138727	0.137719	0	0	0	0	0	1.96785	-0.530953	0.352289	0	0	0	0	0	6.8238	3.38625	2.24678e-05	1	2.42199	4.61018	0.124511	0	-4.60961
20	FLJ43879	CL4	0	0	-5.6182	3.63716	1.91127e-07	1	-0.759627	0.417492	0.755674	0	-2.85602	1.71345	0.121278	0	-1.0146	1.09048	0.379202	0	-2.24592	1.32267	0.209983	0	3.95584	0.306275	0.0976149	0	0	0	0	0	2.09305	-0.203808	0.278333	0	0	0	0	0	6.02348	3.5443	6.92861e-06	1	2.3998	4.58949	0.0315049	1	-4.43368
12	FLJ45445	0	0	0	-1.60115	1.95357	0.0174912	1	-0.175495	1.27067	0.92201	0	-0.964102	1.5215	0.410879	0	-1.02553	1.84045	0.129054	0	-0.866814	1.46752	0.516278	0	0.65098	1.20856	0.717905	0	0	0	0	0	1.01441	0.684707	0.469195	0	-0.6881	1.4591	0.457383	0	1.36404	1.93191	0.044137	1	0.318538	2.13199	0.758403	0	-0.348529
16	FMN2	0	0	0	1.51856	3.05172	0.00916649	1	0.837392	3.66058	0.532877	0	5.03529	1.90961	0.000174954	1	5.2799	0.943191	3.17669e-09	1	5.05704	2.34161	0.00362991	1	6.23888	2.72603	0.00778747	1	2.51676	2.95099	0.0116372	1	4.24477	2.53164	0.00167863	1	5.06124	0.526902	9.13849e-09	1	-0.806532	2.42334	0.336744	0	0	0	0	0	0
23	FMO2	CL6	0	0	-2.48609	1.58399	0.00209717	1	-1.34175	0.980689	0.297628	0	-1.15731	0.946759	0.39652	0	-3.27667	2.68336	0.00014334	1	-1.73238	1.02986	0.228047	0	-2.53358	0.761398	0.0934725	0	-2.57181	1.44099	0.0096546	1	-6.7892	2.19329	1.17024e-06	1	0.110918	0.308622	0.93996	0	0.479203	2.41818	0.59546	0	0.0626283	2.33629	0.967568	0	1.71831
21	FNBP4	0	0	0	-0.318862	5.42166	0.552436	0	0.578617	5.0806	0.479251	0	-1.40697	5.60533	0.0846519	0	-1.30725	5.77935	0.00259195	1	-1.41952	5.6292	0.135586	0	0.896548	5.34052	0.369375	0	-0.0209861	5.70252	0.979323	0	2.30157	4.25191	0.0354802	1	-0.0587465	4.77635	0.931766	0	1.21259	5.04135	0.0240505	1	-0.1131	5.51101	0.912817	0	0.167244
21	FNDC3B	0	0	0	-0.171273	5.44766	0.745177	0	0.485239	5.35714	0.502464	0	-0.468241	5.60939	0.510744	0	-1.11593	6.16438	0.00361503	1	-0.0437039	5.48957	0.961617	0	-1.47363	5.80733	0.0645341	0	-0.479127	5.81221	0.345206	0	-1.86443	5.78216	0.00627687	1	-1.38576	6.07996	0.00275954	1	0.473184	5.26771	0.405592	0	-0.4348	5.49587	0.618137	0	0.981455
24	FOSL2	0	0	0	-0.694118	3.94923	0.391574	0	0.474898	3.43924	0.788381	0	-3.40616	4.35754	0.00566772	1	-3.45702	5.25202	5.20306e-05	1	-3.74656	4.40804	0.0197069	1	1.67063	3.67788	0.200564	0	0.623575	4.09646	0.390771	0	-0.0775314	3.04414	0.967985	0	-4.20934	5.19169	8.29637e-06	1	1.77229	3.59085	0.071272	0	-0.737098	4.4051	0.458966	0	1.64004
3	FOXA3	CL4	0	0	0	0	0	0	0	0	0	0	0	0	0	0	0	0	0	0	0	0	0	0	0	0	0	0	0	0	0	0	0	0	0	0	0	0	0	0	2.71877	0.967163	0.0125057	1	1.84875	1.03682	0.136621	0	0
23	FOXM1	0	0	0	2.54243	2.52959	0.000160026	1	3.59327	2.7089	0.00145922	1	1.65713	3.22934	0.0437513	1	3.41534	2.0194	1.73465e-05	1	1.43925	3.50802	0.197061	0	-0.0228214	4.13937	0.986455	0	0.961827	3.89046	0.169757	0	4.30002	2.57972	0.000840528	1	-1.05351	4.35424	0.102232	0	0	0	0	0	-1.09799	1.41543	0.284757	0	0
6	FOXN4	0	0	0	1.39666	1.88218	0.131342	0	3.95936	1.36506	0.0352971	1	5.32881	0.720463	0.00303168	1	0	0	0	0	2.18067	2.14942	0.246832	0	0.396686	2.77112	0.870515	0	2.30761	1.87396	0.126107	0	5.52837	1.09462	0.00469608	1	0	0	0	0	0	0	0	0	0	0	0	0	0
14	FOXP4	0	0	0	1.27256	2.31168	0.0286957	1	-0.466127	3.29462	0.591076	0	0.831324	2.49024	0.326975	0	-0.307225	2.94923	0.566827	0	1.84206	2.34563	0.0644806	0	1.71389	2.94497	0.137125	0	1.1247	2.91499	0.0562134	0	2.56744	1.99989	0.0112232	1	0.631572	2.10665	0.426977	0	-1.80524	2.14786	0.00709781	1	0	0	0	0	1.29276
20	FOXQ1	0	0	0	-4.09513	5.72285	4.69207e-06	1	2.3715	2.8531	0.107763	0	-3.04677	4.46481	0.0957131	0	-3.75258	5.60486	0.000441351	1	-3.48598	4.56586	0.0249647	1	1.74453	3.83553	0.178713	0	0.150091	4.44	0.915111	0	-1.24193	3.66842	0.265272	0	-2.97427	5.33195	0.0195394	1	6.23772	4.93935	1.55982e-05	1	0.92907	6.30361	0.565829	0	0.0709778
26	FTH1P3	0	0	0	-3.51719	5.44376	1.23049e-05	1	1.33009	2.97073	0.394284	0	-3.22942	4.42342	0.0211138	1	-2.1443	4.04267	0.00488821	1	-3.66648	4.49072	0.0179866	1	0.9398	3.86334	0.500422	0	0.0871151	4.22434	0.935963	0	1.6297	2.67724	0.326592	0	-0.681531	3.63132	0.516571	0	5.38533	4.87076	1.47694e-06	1	1.20513	6.0997	0.201622	0	-2.49518
8	FUT8-AS1	0	0	0	-2.75036	2.45097	0.00053925	1	0	0	0	0	0.0447226	1.12974	0.97714	0	-1.65531	1.91322	0.0291276	1	0.390528	1.22552	0.814845	0	-0.169972	1.84645	0.91196	0	0	0	0	0	1.38447	0.805409	0.249037	0	2.1234	0.410956	0.0134893	1	3.62487	1.72132	0.00131771	1	1.01501	1.91512	0.517011	0	-0.0931426
21	FYB	0	0	0	-2.96217	5.51565	5.5757e-05	1	0.645274	3.74126	0.639974	0	-4.1957	5.38993	0.000949559	1	-3.98038	5.97898	1.46095e-07	1	-5.04611	5.42596	0.00205453	1	-1.62846	4.45895	0.194016	0	-2.25495	5.3047	0.00696946	1	-1.64922	4.0492	0.15455	0	-3.88628	5.85692	0.00252417	1	3.84257	5.54117	1.18281e-05	1	-0.330008	6.94866	0.777859	0	0.107391
21	FYTTD1	0	0	0	1.38288	2.14835	0.0330823	1	0.0542573	2.99586	0.970615	0	2.60132	1.94337	0.00763811	1	1.55455	2.36986	0.00744218	1	1.48457	2.55642	0.13742	0	-0.476797	2.94226	0.749641	0	0.355412	2.8401	0.690516	0	-0.722011	3.03399	0.414155	0	-1.20145	3.55932	0.11703	0	-1.61473	2.02639	0.0209088	1	0	0	0	0	0
20	FZD7	0	0	0	-3.54161	5.18006	6.15887e-06	1	1.34799	3.19566	0.294589	0	-1.0016	4.0337	0.348204	0	-1.2375	4.24664	0.0655897	0	-1.98626	4.31897	0.17142	0	-1.08756	3.96218	0.376388	0	0.74108	3.44932	0.441394	0	-1.85584	4.00289	0.0587942	0	-2.09651	5.04648	0.0334158	1	4.13155	4.89736	1.14208e-05	1	0.801543	5.58458	0.432384	0	-1.21948
20	GAB3	0	0	0	-1.44286	3.65473	0.0168513	1	2.42625	2.0581	0.0523293	0	-1.58963	3.47773	0.0720156	0	-1.45624	3.89277	0.0052052	1	-2.1905	3.62762	0.0547768	0	0.405431	2.95249	0.776504	0	-0.696943	3.46425	0.371364	0	0.496536	2.56257	0.672924	0	-0.047989	2.54372	0.971892	0	4.04146	2.87738	2.96575e-05	1	0.0519407	4.1154	0.964118	0	-0.104638
8	GABARAPL1	0	0	0	-0.78019	3.58931	0.229205	0	-1.84318	4.0111	0.0401684	1	-0.596455	3.62542	0.509815	0	-1.21923	4.47658	0.0266789	1	-0.924658	3.69873	0.321045	0	-2.07287	3.49538	0.0897537	0	-2.36645	4.14664	0.00887959	1	-1.80283	3.65133	0.0458912	1	-1.10059	4.0498	0.131949	0	-1.26769	4.42837	0.0145627	1	-0.258662	4.06886	0.761963	0	0.87009
21	GALNT13	CL5	0	0	1.55909	1.72903	0.117516	0	-2.01973	3.46492	0.0514227	0	3.9104	1.2977	0.00674679	1	4.33753	0.920554	1.97463e-06	1	2.70065	1.97692	0.040658	1	1.46182	1.78043	0.515	0	-1.55586	2.8472	0.151203	0	0.167345	2.5152	0.890725	0	3.29197	0.676629	0.0157065	1	-4.06713	2.69022	7.52177e-05	1	0	0	0	0	0
10	GALNT4	0	0	0	-2.70914	4.86955	0.000435966	1	0.885736	3.47557	0.337629	0	-1.31145	4.06242	0.131313	0	-2.29073	4.64222	0.000285896	1	-1.20172	4.06534	0.210734	0	-0.683188	4.19491	0.479315	0	-0.0171293	4.10902	0.984967	0	-0.964726	3.77393	0.249027	0	-0.0795762	3.86217	0.934962	0	3.09864	4.45928	0.00187014	1	0.401001	4.94787	0.783735	0	0.0516355
23	GALNT6	0	0	0	-1.80082	3.83402	0.00620132	1	1.78998	2.26609	0.162314	0	-3.21824	3.99298	0.00969103	1	-2.07673	3.88089	0.00586663	1	-2.29934	3.5365	0.0536161	0	-2.67057	3.64927	0.018514	1	-0.749576	3.58332	0.307005	0	-0.622049	2.78761	0.59962	0	-1.29523	3.18656	0.123305	0	3.64864	3.31164	0.000111178	1	-1.02071	4.81591	0.30412	0	-0.176091
22	GATA6	0	0	0	-2.86201	5.39732	4.80145e-06	1	0.903775	3.76279	0.555449	0	-1.9091	4.82577	0.0502919	0	-2.31747	5.44758	0.000603547	1	-2.94858	5.06248	0.0212692	1	-0.47177	4.09723	0.75533	0	-2.11525	4.93403	0.00925877	1	-1.20062	4.187	0.217279	0	0.884985	3.66235	0.348129	0	3.50625	5.30628	7.17042e-05	1	0.546032	6.19999	0.525663	0	-0.385723
17	GBP1	0	0	0	-1.51066	5.2373	0.0142145	1	0.514744	4.30909	0.623687	0	-2.66697	5.3715	0.00465588	1	-2.61696	6.04673	0.000173047	1	-3.68802	5.58003	0.00426077	1	-0.976639	4.85964	0.321159	0	-2.23288	5.80727	0.00408023	1	-2.78478	4.97364	0.00250645	1	-2.37833	5.5115	0.0099205	1	2.44403	5.08155	0.000662092	1	-0.157017	6.00229	0.894903	0	0.439485
3	GCGR	0	0	0	0	0	0	0	0	0	0	0	0	0	0	0	0	0	0	0	0	0	0	0	0	0	0	0	0	0	0	0	0	0	0	0	0	0	0	0	3.79566	0.879687	0.00161748	1	0	0	0	0	0
3	GCSAM	0	0	0	0	0	0	0	0	0	0	0	0	0	0	0	0	0	0	0	0	0	0	0	0	0	0	0	0	0	0	0	0	0	0	0	0	0	0	0	0	0	0	0	0	0	0	0	0
26	GCSH	0	0	0	-2.15824	5.45073	0.00365951	1	1.24855	3.93269	0.359414	0	-1.95165	4.90299	0.0779082	0	-1.66735	5.38233	0.0181696	1	-2.71947	5.16044	0.0388207	1	4.18573	3.91739	0.0642581	0	1.94868	4.07756	0.0353448	1	0.192341	4.02876	0.913097	0	-1.46045	5.12675	0.117175	0	3.56568	4.7979	0.000106555	1	0.496101	5.63308	0.674916	0	-0.385029
30	GCSHP3	0	0	0	-1.95252	5.67202	0.00938747	1	1.17165	4.13425	0.446273	0	-2.67978	5.16394	0.0644285	0	-1.4752	5.4137	0.0782406	0	-2.62335	5.15879	0.105359	0	7.16257	3.72063	0.022661	1	4.00836	3.70788	0.00326531	1	0.730492	3.92173	0.711401	0	-0.505987	4.24679	0.659242	0	3.71443	4.92126	2.25022e-05	1	0.613764	5.81226	0.519942	0	-0.880956
26	GDAP1	0	0	0	1.96411	5.86562	0.000831983	1	-0.177341	7.12403	0.838995	0	2.07295	6.09002	0.0114531	1	2.74241	5.65388	5.48679e-08	1	0.973271	6.7337	0.173541	0	1.41845	6.7268	0.0939977	0	-0.452299	7.27949	0.390185	0	3.4505	5.8382	5.70918e-05	1	2.92832	4.96069	7.44818e-07	1	-1.93244	5.61108	0.00476973	1	1.14557	4.74163	0.223661	0	-1.44413
21	GGTLC1	0	0	0	0	0	0	0	0	0	0	0	0	0	0	0	-5.09281	1.88165	0.00036687	1	0	0	0	0	0	0	0	0	0	0	0	0	-4.50366	0.00283429	0.000950319	1	0	0	0	0	3.89551	0.887169	3.78214e-05	1	0.0081639	2.00209	0.996437	0	2.12715
16	GHITM	CL6	CL6	CL5	1.05619	5.46283	0.127222	0	-1.50598	6.66467	0.0143035	1	0.0902857	6.22413	0.91423	0	0.593614	6.21463	0.238107	0	0.631608	6.02498	0.407461	0	-0.902334	5.97522	0.375235	0	-1.14283	6.26977	0.0483928	1	-1.75287	6.46736	0.0173456	1	0.199762	6.09436	0.724256	0	-2.43863	5.98617	0.00257951	1	-0.490198	5.6168	0.678662	0	0.0387553
2	GHSR	CL5	0	0	0	0	0	0	0	0	0	0	0	0	0	0	0	0	0	0	0	0	0	0	0	0	0	0	0	0	0	0	0	0	0	0	0	0	0	0	-4.05541	1.99295	0.00405776	1	0	0	0	0	0
25	GINS1	0	0	0	1.22329	4.80442	0.0815028	0	3.9319	4.0957	0.000182337	1	1.03781	5.06778	0.124249	0	2.65909	4.17578	7.46217e-06	1	-0.584782	5.72102	0.464573	0	0.970545	5.3808	0.391432	0	-0.040063	5.73786	0.96284	0	3.62848	4.22815	0.00204467	1	1.85053	3.99595	0.0267379	1	3.24896	3.25651	0.000483491	1	1.01973	4.15416	0.259959	0	-2.43551
15	GINS3	0	0	0	1.84855	3.04617	0.00306326	1	2.83506	3.06701	0.0011684	1	1.16693	3.53837	0.319884	0	1.44097	3.41138	0.000670489	1	-0.132281	4.1047	0.898809	0	-0.227149	4.23864	0.81895	0	0.232761	4.22411	0.697657	0	2.55527	3.10441	0.00473081	1	0.626921	3.29469	0.533528	0	1.3453	1.72554	0.102975	0	0.381136	2.19405	0.819974	0	-0.319019
21	GJA1	0	0	0	-0.977215	5.31228	0.10719	0	-0.12613	5.11356	0.933787	0	-0.586804	5.15617	0.580091	0	-1.35969	5.7851	0.0242594	1	-1.38015	5.45218	0.265161	0	1.38412	4.85551	0.341454	0	-0.0893639	5.25116	0.939368	0	-2.87829	5.6155	0.00352977	1	-2.39166	6.33936	0.0094605	1	0.60398	5.21351	0.329273	0	-0.0891862	5.24773	0.944899	0	0.714475
12	GJA10	0	0	0	-5.04116	4.51921	3.46967e-06	1	2.06509	1.63474	0.28149	0	2.07331	1.94563	0.291313	0	-0.183105	2.0338	0.926544	0	0.222797	2.50937	0.917606	0	0.693539	2.33929	0.785153	0	1.47869	1.52459	0.31784	0	4.59514	1.03366	0.00810619	1	4.16638	0.343427	5.30064e-05	1	5.99395	3.95141	9.13945e-05	1	4.13939	4.14599	0.0149097	1	-3.39155
19	GKAP1	0	0	0	1.62093	4.01056	0.0178278	1	1.02357	4.62206	0.191461	0	0.531882	4.5928	0.483867	0	1.54149	4.01342	0.00240718	1	1.66458	4.35341	0.0735385	0	2.4647	4.72543	0.0373719	1	1.92101	4.50549	0.00479226	1	2.78211	3.89282	0.00728081	1	2.906	2.52951	1.46874e-05	1	0.213148	3.18982	0.803719	0	0.555326	3.21459	0.532707	0	-1.23281
13	GLB1	0	0	0	-0.337291	5.02474	0.482539	0	-1.24476	5.45025	0.0163226	1	-1.34327	5.41503	0.0207343	1	-0.772008	5.59833	0.0480478	1	-0.795549	5.17779	0.210133	0	-0.329033	4.99258	0.709123	0	-0.441407	5.19998	0.333553	0	-1.35169	5.08276	0.0254415	1	-0.016671	4.63934	0.979845	0	-0.9105	5.44996	0.0737827	0	-0.678657	5.41828	0.334497	0	0.235055
11	GLIPR2	CL6	0	0	-0.720383	3.01631	0.345156	0	-0.252437	2.88966	0.880886	0	-0.0146161	2.71556	0.994063	0	-1.26826	3.58711	0.0857263	0	-1.45989	3.21748	0.225922	0	-1.87223	3.03856	0.191407	0	-0.878838	3.1392	0.376937	0	-5.34443	4.04552	3.91975e-05	1	-0.736112	2.97345	0.498648	0	0.361195	3.25213	0.609886	0	0.782268	3.08348	0.51211	0	0.427359
14	GMNN	0	0	0	2.38933	3.43723	7.22708e-05	1	2.85305	3.6973	0.00258162	1	1.59866	4.05962	0.0221977	1	2.407	3.59947	2.26024e-06	1	0.997425	4.44171	0.155033	0	1.42761	4.5263	0.134708	0	0.407942	4.78559	0.451677	0	0.955741	4.25799	0.212309	0	2.1432	3.09456	0.000164351	1	0.613327	2.08745	0.467122	0	-0.363664	2.46819	0.742564	0	-0.285627
21	GMPS	0	0	0	2.34553	5.53774	0.000753208	1	1.55431	6.33063	0.00315401	1	1.41316	6.23796	0.0190023	1	1.67191	6.06013	7.75021e-06	1	0.498496	6.70364	0.44668	0	-0.0885254	6.96563	0.924561	0	0.013678	7.05643	0.984564	0	1.82716	6.10206	0.0035276	1	-0.491663	6.83969	0.47428	0	-0.435036	4.64074	0.615359	0	0.0808177	4.6181	0.957425	0	-0.0661237
22	GNAO1	0	0	0	2.82904	4.30946	0.000462717	1	-0.740517	6.26539	0.520575	0	4.94645	3.99187	0.000721135	1	4.40871	3.60149	6.39516e-07	1	3.21129	4.9652	0.0171596	1	2.04579	5.39504	0.201063	0	0.502721	5.53105	0.598913	0	4.44261	4.51441	0.00175004	1	5.50124	2.41403	7.32361e-09	1	-3.55741	4.20193	0.000116774	1	2.35175	2.24543	0.0747927	0	-1.81315
30	GNG11	CL6	0	0	-2.59464	5.42263	1.857e-05	1	-0.83971	4.52791	0.39857	0	-2.47388	5.32561	0.00380793	1	-2.19654	5.99242	1.28553e-05	1	-2.00542	4.96369	0.0193729	1	0.528693	3.86766	0.680518	0	-2.35225	5.07197	0.0011362	1	-4.14069	5.24938	4.93417e-06	1	0.578141	3.86828	0.40351	0	1.40058	6.04636	0.0322342	1	-0.880313	6.7041	0.35773	0	0.437678
0	GNG3	0	0	0	0	0	0	0	0	0	0	0	0	0	0	0	0	0	0	0	0	0	0	0	3.82642	0.249207	0.135451	0	0	0	0	0	3.26101	-0.179966	0.084894	0	0	0	0	0	0	0	0	0	0	0	0	0	0
29	GNG4	0	0	0	3.44788	6.20722	5.78127e-06	1	0.676294	8.02812	0.408472	0	3.33974	6.64764	0.0126159	1	7.82313	3.82111	3.34518e-14	1	2.4417	7.41301	0.00814798	1	1.76117	7.78197	0.0780595	0	0.976411	7.79087	0.11644	0	6.34099	6.08954	3.11631e-06	1	5.72553	4.21711	5.06496e-09	1	-2.81382	5.59349	0.000860359	1	0.72989	4.44761	0.683528	0	-4.80581
19	GOLGA1	0	0	0	0.13644	4.97692	0.78906	0	-1.037	5.58575	0.0602248	0	-0.0603151	5.26285	0.935974	0	-0.0848888	5.54015	0.816336	0	0.14549	5.18943	0.834561	0	-0.853397	5.21219	0.252153	0	-0.865829	5.44464	0.0460535	1	-1.588	5.44161	0.0293728	1	0.986082	4.46829	0.0327325	1	-1.21738	5.33653	0.0220717	1	-0.221031	5.05687	0.807853	0	0.202334
14	GOLGA2P5	0	0	0	0.312961	1.8888	0.676607	0	1.74126	1.36304	0.113395	0	0.733529	1.14439	0.612256	0	0.163572	1.91044	0.822221	0	0.954202	1.34714	0.519794	0	1.09981	2.30083	0.3106	0	1.17892	2.26994	0.0400271	1	2.08392	0.923371	0.0824831	0	1.71272	0.127693	0.101891	0	0	0	0	0	0	0	0	0	0
10	GOLGA6L1	0	0	0	-4.38325	4.54849	0.000277027	1	0.891176	2.48932	0.776291	0	1.53196	2.67914	0.438582	0	-0.217768	3.08881	0.899145	0	0.518838	2.90846	0.81401	0	3.54627	2.01433	0.251375	0	1.85245	1.61526	0.30921	0	5.19658	1.34687	0.0150785	1	1.72002	2.51234	0.129153	0	4.06537	4.32242	0.00243581	1	2.32255	4.42618	0.163019	0	-1.82859
28	GOLGA6L10	0	0	0	-2.75626	3.03493	0.00128858	1	-0.501846	1.45456	0.795057	0	-4.6417	2.643	0.0164809	1	-4.00012	3.58032	3.6496e-05	1	-3.57074	2.19413	0.0488936	1	2.3669	1.5484	0.235082	0	0.67947	2.06314	0.485159	0	1.40859	0.499493	0.493736	0	0	0	0	0	3.30468	2.92546	0.000681656	1	-0.0373235	3.93378	0.980541	0	0.593555
30	GOLGA6L5	0	0	0	-4.69242	6.55549	1.33856e-07	1	-0.165757	3.94881	0.936561	0	-3.42719	5.07622	0.0168494	1	-3.1268	5.68211	0.000115904	1	-2.74999	4.78495	0.0598968	0	1.28259	4.39695	0.367173	0	1.23364	4.33797	0.131263	0	3.20228	2.81518	0.0870688	0	1.48498	2.63139	0.12312	0	5.02885	6.46803	9.31047e-07	1	1.271	7.38441	0.18316	0	-1.30391
30	GOLGA6L9	CL4	0	0	-5.11248	6.10656	1.0246e-07	1	-0.264073	3.36973	0.888273	0	-3.55416	4.37809	0.0236313	1	-2.97894	4.97899	0.000431837	1	-3.2371	4.20271	0.0491606	1	1.50793	3.76856	0.323972	0	1.72687	3.54488	0.053794	0	2.59164	2.27465	0.18469	0	0.612245	2.55465	0.588146	0	5.23718	6.06344	9.04358e-07	1	1.64382	6.8673	0.0908378	0	-1.68108
21	GOLGA8B	0	0	0	-0.880002	6.40431	0.331709	0	0.310826	5.84636	0.873753	0	-2.0433	6.31805	0.20734	0	-2.86764	7.22796	0.00152585	1	-3.13432	6.71827	0.0683767	0	0.532209	6.40664	0.783241	0	0.419902	6.65479	0.731284	0	3.0937	4.6156	0.15732	0	0.877369	4.63052	0.448418	0	1.55169	5.95494	0.0398952	1	0.32228	6.37196	0.79914	0	0.963979
19	GPCPD1	0	0	0	-1.78269	7.17004	0.000910412	1	0.243469	6.24272	0.778945	0	-2.76146	7.28922	0.000154027	1	-2.06625	7.54628	1.33669e-05	1	-1.89632	6.88842	0.0101665	1	-1.32844	6.74635	0.109974	0	-1.47576	7.2064	0.00591676	1	-2.11897	6.67889	0.00310335	1	-0.460923	6.35557	0.405133	0	2.05563	7.06204	0.00187265	1	-0.770666	7.96691	0.421417	0	0.163421
21	GPNMB	0	0	0	-1.25695	5.49165	0.0593101	0	0.623608	4.75744	0.590925	0	-1.78114	5.6376	0.0501333	0	-2.72474	6.70411	9.81999e-06	1	-3.25612	5.99617	0.00919883	1	-1.27144	5.10296	0.285919	0	-2.44656	5.97771	0.00272465	1	-3.48866	5.71692	0.00015948	1	-4.53542	7.49053	9.77669e-07	1	2.03889	5.45837	0.0150235	1	0.233427	6.21894	0.869212	0	0.886723
20	GPR116	CL6	CL3	CL6	-1.86012	3.493	0.039619	1	-1.43625	3.2901	0.330637	0	-1.73248	3.62233	0.179455	0	-3.49388	5.31587	0.000167815	1	-1.06879	3.20088	0.496059	0	-3.22	2.97179	0.0904141	0	-2.17404	3.28962	0.109062	0	-4.93121	3.97899	0.000483928	1	-0.182223	3.00641	0.910297	0	-0.0975606	4.47411	0.902304	0	-0.919835	4.72821	0.306812	0	2.37419
17	GPR137C	0	0	0	2.19646	3.75389	0.00191166	1	1.84904	4.32931	0.00433421	1	2.29546	3.84857	0.0119081	1	3.08985	3.15885	1.02198e-07	1	1.77772	4.26754	0.108954	0	1.25761	4.94851	0.135451	0	2.29052	4.50687	0.0037409	1	2.75486	3.89107	0.000941584	1	3.56059	2.12358	6.20816e-08	1	0.245231	2.6415	0.804251	0	1.52913	2.2723	0.214965	0	-1.9564
19	GPR65	0	0	0	-2.46217	1.58778	0.00221181	1	0	0	0	0	-3.2447	1.58421	0.0183994	1	-2.81956	2.35373	0.000213275	1	-3.75199	1.58323	0.0212692	1	0.174825	0.312324	0.938058	0	-2.90371	1.67156	0.0100977	1	-3.56294	1.17725	0.0038956	1	-2.31603	1.41685	0.13116	0	3.21406	1.52422	0.000905564	1	-1.09531	2.8581	0.235934	0	0.800298
25	GPX1	CL6	CL6	CL2	0.0337324	4.15295	0.966934	0	0.0307181	4.42907	0.988606	0	0.798268	4.20498	0.444878	0	-0.410534	4.78209	0.566531	0	1.11251	4.20146	0.33981	0	-1.31372	4.61668	0.353272	0	0.209814	4.20841	0.863955	0	-2.98175	5.17547	0.00511663	1	-1.53175	5.56644	0.021758	1	-0.466998	4.03529	0.574442	0	-0.62222	3.84902	0.499246	0	1.37073
20	GPX3	CL6	0	0	-0.760749	5.11568	0.312174	0	-2.01242	5.72992	0.0445879	1	-0.015073	5.06453	0.988039	0	-1.15734	6.04791	0.0431899	1	-0.100245	5.06419	0.940559	0	-0.757872	4.78417	0.635395	0	-0.877035	5.02492	0.293353	0	-5.41438	6.3194	2.77643e-06	1	-0.164194	5.09426	0.894691	0	-1.6505	5.99158	0.0557089	0	-0.218002	5.38787	0.869296	0	1.12282
20	GRID1	CL5	0	0	1.69019	1.96161	0.0954326	0	-1.86303	3.88641	0.0680804	0	4.08514	1.8579	0.0028014	1	2.29558	2.43183	0.00153998	1	3.64669	2.18661	0.0186226	1	1.56375	2.32145	0.516205	0	1.65538	1.70893	0.244075	0	1.75974	2.63574	0.151594	0	4.06856	1.0363	9.74129e-06	1	-4.26966	2.59596	1.9502e-05	1	0	0	0	0	0.815826
1	GRM3	CL5	CL4	CL5	0	0	0	0	0	0	0	0	0	0	0	0	0	0	0	0	0	0	0	0	0	0	0	0	0	0	0	0	0	0	0	0	0	0	0	0	0	0	0	0	0	0	0	0	0
17	GRP	0	0	0	3.99476	4.02178	0.00163883	1	-1.31707	6.73156	0.67686	0	8.94978	3.32215	0.00143511	1	8.78837	2.11883	2.56899e-06	1	8.76607	3.78427	0.0165649	1	3.14327	4.90005	0.441238	0	1.26717	4.62521	0.605737	0	5.36623	4.82275	0.0197693	1	9.87894	0.871535	1.73353e-09	1	-5.42681	4.27356	0.000377345	1	0	0	0	0	0
27	GSDMD	0	0	0	0.37278	4.33618	0.498576	0	1.42785	4.19514	0.149361	0	-1.24585	4.99049	0.0429697	1	-1.4521	5.56566	8.55893e-05	1	-0.714951	4.8258	0.276447	0	-2.1973	5.30191	0.0137551	1	-0.254971	5.06325	0.629851	0	-2.32732	5.06498	0.000554871	1	-1.20865	5.02625	0.0252157	1	1.15184	3.6301	0.139565	0	-0.958111	4.36016	0.218436	0	1.45485
23	GSE1	0	0	0	1.69589	5.27599	0.0038617	1	-0.843168	6.65684	0.148923	0	0.720761	5.84168	0.280977	0	0.73313	5.92055	0.0731299	0	2.2513	5.47126	0.0087553	1	0.0962655	6.36268	0.918177	0	0.54145	6.23751	0.303143	0	2.00711	5.44275	0.00704127	1	2.80886	4.09731	4.83339e-08	1	-2.43656	5.23865	0.000436189	1	-0.118823	4.56122	0.92656	0	0.375786
13	GSTK1	0	0	0	0.59013	4.59832	0.245329	0	-1.03699	5.49191	0.0709092	0	0.282563	4.98362	0.694864	0	-1.02264	5.92739	0.0124852	1	0.319134	5.0211	0.641016	0	-1.44454	5.24496	0.0994424	0	-1.03704	5.40333	0.0831223	0	-1.62503	5.35021	0.00737493	1	-0.724219	5.43286	0.276444	0	-1.82324	4.90226	0.00225817	1	-0.642763	4.46923	0.455153	0	1.8729
12	GSTP1	0	0	0	0.221254	8.16067	0.742122	0	0.457375	8.22363	0.718221	0	-1.39637	8.87207	0.108106	0	-0.952384	9.12471	0.0863179	0	-1.22201	8.74444	0.217807	0	-2.19342	8.7581	0.0581931	0	-0.771312	8.69791	0.310729	0	-1.94027	8.68137	0.0289206	1	-2.17811	9.45862	0.00120521	1	0.290882	7.98121	0.727935	0	-1.1398	8.56858	0.2569	0	0.812737
19	GTF2IRD1	0	0	0	2.94863	2.75808	9.98892e-06	1	0.179948	4.41742	0.833546	0	0.47789	3.93392	0.590739	0	0.516876	4.14063	0.231962	0	1.22471	3.92193	0.100093	0	0.105697	4.6937	0.913341	0	1.50935	4.24519	0.00416549	1	2.12755	3.46776	0.018208	1	-0.326462	4.01396	0.614414	0	-2.78405	2.1071	0.000226746	1	-2.10383	1.75766	0.0587026	0	2.3252
28	GTSE1	0	0	0	2.59265	5.42709	0.000329087	1	5.75363	4.65883	6.54253e-07	1	1.64822	6.05444	0.00980585	1	4.05438	4.54739	1.78021e-10	1	0.8308	6.5469	0.208116	0	1.53149	6.6125	0.0424829	1	1.32036	6.48275	0.0167828	1	6.77805	4.66067	3.58515e-07	1	1.30519	5.65983	0.00184333	1	3.64019	3.01408	0.000344989	1	0.210005	4.31864	0.883236	0	-2.36227
6	GUCY2C	CL4	0	0	0	0	0	0	0	0	0	0	0	0	0	0	0	0	0	0	0	0	0	0	0	0	0	0	0	0	0	0	0	0	0	0	0	0	0	0	3.22709	1.1988	0.00111069	1	2.95042	1.03017	0.0152337	1	0
20	GUSB	0	0	0	-1.52329	7.3013	0.00965856	1	1.11546	6.287	0.174072	0	0.344188	6.5406	0.681428	0	0.478685	6.69351	0.288987	0	0.854536	6.45287	0.305246	0	1.46676	6.34766	0.238196	0	1.66997	5.94197	0.0104898	1	1.56465	6.03295	0.0564234	0	0.973061	5.88934	0.100124	0	2.31101	7.012	0.000475817	1	0.989781	7.21228	0.254865	0	-1.23432
15	GYLTL1B	0	0	0	0.0811045	4.30579	0.932825	0	0.698773	4.16362	0.569234	0	-2.6309	5.22088	0.00177574	1	-0.437681	4.6883	0.54065	0	-1.6978	4.85177	0.0550882	0	-0.690103	4.85095	0.365685	0	-0.988077	5.32087	0.0514788	0	2.45279	3.3901	0.0127462	1	-0.770701	4.33768	0.400599	0	0.968645	3.77844	0.38154	0	-1.51847	4.73592	0.232312	0	-0.133784
19	GYPC	CL6	0	0	-1.04669	3.88938	0.122945	0	0.172026	3.51329	0.894777	0	-1.55606	4.09583	0.0361903	1	-2.02064	4.90919	8.17025e-05	1	-1.70008	4.09366	0.0757606	0	-0.675672	3.69367	0.527989	0	-1.22538	4.18704	0.0904369	0	-3.22139	4.23802	9.81456e-05	1	-0.847219	3.79262	0.335142	0	1.02392	3.86171	0.205001	0	-0.875577	4.36914	0.412593	0	1.33187
22	H1FOO	CL4	0	0	-5.71422	4.021	2.19915e-07	1	0.642517	0.564628	0.779505	0	-1.95637	1.84511	0.262045	0	-0.242224	1.48545	0.817699	0	-1.56048	1.55956	0.320556	0	3.882	0.564349	0.0843024	0	0	0	0	0	2.53041	0.128278	0.146467	0	-1.26718	1.35709	0.28502	0	6.85768	3.8356	1.84178e-06	1	3.04097	4.86181	0.0155585	1	-4.74457
27	H2AFX	0	0	0	0.246632	6.48623	0.726749	0	2.87715	5.78849	0.00181559	1	0.599629	6.44268	0.538786	0	1.78656	5.53906	0.00365884	1	1.41977	6.30275	0.20188	0	0.458051	6.86163	0.719995	0	2.37487	6.03357	0.00741024	1	4.06889	5.3631	0.00187444	1	-0.130189	6.50326	0.8671	0	2.28071	5.31759	0.00186305	1	-0.516986	5.91826	0.656894	0	-1.08095
13	HBEGF	0	0	0	-1.62993	4.06463	0.0154086	1	-1.04802	3.61638	0.19192	0	-2.02878	3.98129	0.0164172	1	-2.96808	4.75453	5.43337e-05	1	-3.1844	4.26085	0.00444708	1	-0.102965	3.41957	0.93672	0	-1.1432	4.03287	0.0454505	1	-2.59836	3.66049	0.0196248	1	-2.28534	4.30505	0.0791996	0	1.09799	4.36993	0.189021	0	0.262166	4.66858	0.83814	0	0.458062
19	HBP1	CL6	0	0	2.76718	2.93854	0.000178642	1	-0.667482	4.84446	0.446849	0	1.4483	3.9295	0.105393	0	0.445462	4.51397	0.422307	0	1.25126	4.21319	0.16367	0	-0.885692	4.56619	0.481491	0	-0.0691356	4.46241	0.947152	0	-1.83298	4.9102	0.0290595	1	0.398204	4.24947	0.551531	0	-3.50701	2.90623	1.51198e-05	1	-1.07024	2.15827	0.315408	0	2.27543
15	HBS1L	0	0	0	2.00032	2.67415	0.000918701	1	0.0934162	3.8512	0.923206	0	1.05423	3.20231	0.138392	0	0.95253	3.50259	0.025329	1	-0.0683651	3.8262	0.93661	0	0.469639	3.86444	0.6444	0	0.489865	4.00012	0.392688	0	1.3119	3.23772	0.0871129	0	-0.242196	3.56005	0.742746	0	-1.72397	2.26108	0.0119156	1	-0.184035	1.73825	0.893639	0	0.618176
18	HCFC1	0	0	0	0.893038	6.30182	0.1005	0	0.842651	6.5802	0.0998763	0	-0.684059	6.92641	0.144054	0	0.0368511	6.66684	0.919633	0	-1.12997	7.12142	0.0558192	0	0.283025	6.97023	0.69352	0	0.19785	7.08612	0.614691	0	2.93405	5.70306	0.000343839	1	-0.161455	6.51794	0.740081	0	0.225875	5.73451	0.745649	0	-0.443046	6.07358	0.6348	0	-0.0831446
15	HCK	CL6	0	0	-0.34224	2.07609	0.698233	0	0.0457679	1.93137	0.985586	0	-1.08531	2.33965	0.44079	0	-1.56473	3.08582	0.021671	1	-2.50627	2.7777	0.0723389	0	-2.15816	2.33102	0.152127	0	-1.5205	2.55447	0.128916	0	-4.46946	3.01203	0.000190601	1	-1.75259	2.81031	0.151793	0	0.300017	2.08756	0.749575	0	-0.598369	2.44626	0.63668	0	1.19434
6	HCN1	0	0	0	-1.48688	1.40184	0.166672	0	-1.83232	1.34735	0.326655	0	0	0	0	0	0	0	0	0	3.57154	-0.30469	0.0755995	0	2.97459	-0.258668	0.259373	0	0	0	0	0	3.41179	-0.413048	0.0692246	0	0	0	0	0	-0.873849	2.31648	0.417845	0	0	0	0	0	0
13	HCN2	0	0	0	0.80379	1.91855	0.308064	0	-0.510147	2.80037	0.652832	0	2.6544	1.41317	0.0361578	1	3.42249	0.765567	1.67634e-05	1	2.90014	1.62668	0.0521074	0	4.11477	1.73909	0.0380359	1	1.36001	2.06205	0.17588	0	3.56693	1.31188	0.00614204	1	4.03498	-0.247101	5.27983e-06	1	-1.77831	1.89214	0.0310631	1	0.738822	0.685751	0.665948	0	0
7	HDAC11	CL5	0	0	-0.612133	2.48336	0.39319	0	-1.76516	3.01563	0.0220579	1	-0.379026	2.47122	0.679279	0	-0.874656	3.00112	0.129855	0	0.0410653	2.34837	0.973842	0	-1.21237	2.41101	0.297198	0	-1.14599	2.65894	0.166202	0	-1.11396	2.42961	0.209743	0	-0.653253	2.57669	0.447118	0	-1.49945	3.2369	0.0297676	1	-0.35692	2.74266	0.74728	0	0.668433
21	HDGF	0	0	0	1.70871	6.16035	0.000289009	1	1.41252	6.73742	0.00717943	1	0.166843	7.05418	0.803386	0	0.28679	7.09258	0.401443	0	0.090794	7.16159	0.905066	0	-0.180116	7.29864	0.830806	0	-0.194015	7.4419	0.683031	0	2.15614	6.32201	0.00122745	1	-0.516422	7.21163	0.185808	0	-0.296731	5.39696	0.605268	0	-1.16751	5.7274	0.103522	0	1.12703
17	HDLBP	0	0	0	1.05928	6.25684	0.050715	0	0.0997323	6.92703	0.8987	0	-0.333782	6.88036	0.583666	0	-0.685145	7.36924	0.0591573	0	-0.297199	6.93628	0.690664	0	-0.298451	7.12661	0.728638	0	-0.376903	7.37416	0.479929	0	0.752036	6.39151	0.238075	0	-1.96259	7.72243	0.000220818	1	-0.791658	5.9529	0.205594	0	-0.513285	5.94577	0.589269	0	1.14127
26	HELLS	0	CL1	CL8	1.86705	4.56763	0.00340973	1	3.47334	4.37328	0.000149008	1	0.391646	5.16119	0.606697	0	1.4316	4.80485	0.0023278	1	-0.50466	5.65043	0.522226	0	1.95306	5.59756	0.0397283	1	0.547187	5.96673	0.300462	0	5.10156	3.84006	8.96822e-05	1	1.59494	4.12739	0.0100682	1	2.25665	2.84745	0.00666869	1	0.0800237	3.60518	0.948737	0	-0.503434
12	HEPACAM2	0	0	0	2.90433	3.30184	0.0038007	1	1.67091	4.08135	0.347294	0	3.01162	3.66771	0.0538309	0	7.35771	1.03327	2.67865e-08	1	4.81067	3.48337	0.0474165	1	2.74552	4.40455	0.255452	0	1.13165	4.43733	0.439135	0	6.18096	3.06385	0.00489457	1	8.72119	-0.626291	1.23519e-12	1	-0.811992	2.12462	0.480328	0	0.656747	1.82493	0.737591	0	0
15	HEXB	CL6	0	0	-0.228988	5.04818	0.754671	0	-1.01395	5.35565	0.107161	0	-1.08515	5.40269	0.0601238	0	-1.08688	5.92339	0.00242457	1	-1.14556	5.37018	0.0800416	0	0.0836338	4.87613	0.941867	0	-1.37899	5.57786	0.00544786	1	-2.73528	5.55719	0.00016131	1	-0.985173	5.40459	0.0995223	0	-0.524363	5.37383	0.536187	0	-0.156453	5.41493	0.91579	0	0.397032
13	HEXIM1	0	0	0	-1.41275	5.74155	0.0077473	1	-0.124995	5.24253	0.889163	0	-1.1739	5.44571	0.0487241	1	-1.5456	5.82764	8.94005e-05	1	-0.950192	5.39036	0.152656	0	-0.0781287	5.36635	0.936567	0	0.642809	5.13814	0.131359	0	0.502998	4.67093	0.536131	0	-0.929356	5.45772	0.12599	0	1.10345	5.70528	0.104116	0	-0.101343	5.86992	0.939379	0	0.245801
17	HGS	0	0	0	0.806263	5.00717	0.167207	0	0.307824	5.45704	0.631507	0	-0.893986	5.67111	0.165854	0	-0.571933	6.00323	0.121146	0	-0.62335	5.63919	0.263965	0	0.102697	5.69861	0.902218	0	-0.0998192	5.90634	0.83312	0	0.659406	5.0438	0.279851	0	1.33869	4.20275	0.00849523	1	-0.263951	4.61724	0.722632	0	-0.69748	4.83812	0.478504	0	0.879149
23	HID1	0	0	0	0.761397	4.08827	0.241458	0	-1.51388	5.289	0.00813604	1	-0.456276	4.9874	0.493135	0	0.347444	4.76578	0.4581	0	1.65423	4.25219	0.0330214	1	-1.74521	4.80669	0.0469889	1	-0.987697	4.80698	0.113521	0	2.44507	3.81653	0.00566321	1	2.40425	3.25249	0.000325476	1	-2.53157	4.6131	0.000880885	1	-1.68327	4.3677	0.0688774	0	0.760592
19	HIGD2A	0	0	0	1.68297	3.94296	0.0446688	1	-1.40319	5.62393	0.217835	0	1.54027	4.62931	0.233578	0	0.796976	4.95639	0.262067	0	1.32636	4.76472	0.277392	0	-1.27116	5.01338	0.401786	0	-0.145493	4.74941	0.917248	0	-0.865825	5.16433	0.492034	0	0.13629	5.1434	0.884404	0	-3.42515	4.36947	0.000237704	1	-1.07541	3.52596	0.43015	0	1.57108
12	HIST1H1T	0	0	0	-2.28242	2.59267	0.00609213	1	0.366705	1.53626	0.85444	0	1.61524	0.967257	0.252167	0	-0.83232	1.80723	0.366724	0	0.22735	1.62782	0.908306	0	0.412011	2.01701	0.815469	0	0.684515	1.70007	0.509137	0	2.83219	0.749142	0.0474169	1	0	0	0	0	2.29529	2.0692	0.0265899	1	2.52974	1.54187	0.0825768	0	-0.718011
23	HIST1H2AB	0	0	0	-0.389505	6.55989	0.559949	0	3.80157	5.19726	1.1349e-05	1	0.727421	6.1961	0.277821	0	1.6991	5.60338	0.000703411	1	0.276383	6.48194	0.774853	0	2.10133	6.2018	0.0480141	1	1.31801	6.19291	0.0495512	1	3.29723	5.45111	0.000307981	1	0.631862	5.95644	0.215835	0	3.76537	5.14126	5.46875e-05	1	0.104465	6.03483	0.945764	0	-1.3275
23	HIST1H2AD	0	0	0	-0.76464	7.01764	0.223237	0	3.80252	5.40539	0.000204563	1	1.62068	6.10176	0.0841455	0	2.05548	5.67742	0.000414105	1	0.0461806	6.77536	0.968977	0	0.715129	6.61951	0.564797	0	0.858914	6.48985	0.323813	0	3.78289	5.52486	0.000841456	1	-0.381939	6.76133	0.661999	0	4.21869	5.77662	2.90432e-06	1	1.72452	6.38486	0.0856215	0	-2.35937
19	HIST1H2AE	0	0	0	0.637277	6.94832	0.321347	0	3.72828	6.18235	0.000735553	1	1.20649	7.02433	0.169368	0	2.214	6.39343	0.000207733	1	0.00848259	7.55931	0.994686	0	1.36302	7.21391	0.252796	0	0.240106	7.43858	0.83634	0	2.93458	6.52089	0.00311301	1	0.453938	7.19883	0.538837	0	2.66975	5.52577	0.000834467	1	-0.240278	6.30073	0.844813	0	-0.921053
20	HIST1H2AH	0	0	0	0.692495	7.27217	0.220684	0	5.12142	5.94021	1.40536e-06	1	0.487623	7.58545	0.411657	0	1.72499	6.93648	5.50315e-05	1	-0.708747	8.07375	0.396562	0	1.18908	7.63818	0.180982	0	0.191976	7.8637	0.744611	0	4.53372	6.34973	8.14502e-07	1	0.311942	7.42704	0.520246	0	4.1572	5.32015	3.18193e-05	1	-0.685874	6.811	0.521973	0	-0.632734
26	HIST1H2AI	0	0	0	0.277752	8.73885	0.69943	0	5.80254	6.80968	3.21437e-05	1	-0.206218	8.89456	0.866822	0	2.12119	7.68701	0.00148932	1	-0.300649	8.99591	0.826739	0	1.48953	8.77197	0.243381	0	1.00868	8.76746	0.263956	0	4.26697	7.49367	0.000538676	1	4.09213	6.04601	2.16662e-05	1	5.60002	6.61653	3.73296e-07	1	-0.181738	8.48468	0.897749	0	-2.1139
29	HIST1H2AJ	0	0	0	-0.852785	8.72871	0.161478	0	4.93788	6.4945	3.88637e-05	1	-1.7077	8.85907	0.0567505	0	1.07238	7.70567	0.0664253	0	-0.914909	8.5688	0.37939	0	1.7573	8.10763	0.110583	0	2.50758	7.47103	0.0037409	1	3.33078	7.14291	0.000718763	1	0.720309	7.59397	0.350132	0	5.94045	6.99529	3.385e-07	1	-0.481642	9.08837	0.699213	0	-2.19381
19	HIST1H2BB	0	0	0	-0.441138	5.20853	0.546964	0	4.08764	3.62117	0.0100902	1	-0.0927956	5.03924	0.940707	0	1.34707	4.27375	0.0765401	0	-0.306869	5.16526	0.849185	0	1.30888	5.08897	0.365806	0	2.92877	4.26116	0.0274517	1	2.71862	4.15091	0.0588321	0	0.901681	4.34919	0.299119	0	4.36182	3.57262	4.67023e-05	1	-0.0623031	4.84024	0.963487	0	-1.52676
32	HIST1H2BC	0	0	0	-0.541213	8.93842	0.422008	0	2.65642	7.63275	0.00801906	1	-1.44167	8.96925	0.14763	0	0.237313	8.53174	0.729234	0	-1.49905	8.99496	0.190737	0	3.96748	8.01163	0.0149071	1	2.28173	8.00654	0.00964026	1	2.37223	7.61987	0.0443143	1	0.458689	7.84235	0.625052	0	3.56994	7.87503	9.04845e-06	1	0.230352	9.05942	0.836959	0	-1.50573
24	HIST1H2BF	0	0	0	0.579016	6.79482	0.475017	0	3.87755	5.79924	0.00322296	1	0.579275	6.90021	0.637504	0	1.91287	6.3206	0.00548163	1	-1.20296	7.6082	0.306075	0	4.21614	6.47707	0.0390168	1	2.60183	6.39577	0.0193013	1	4.73731	5.68553	0.0026308	1	1.47549	6.11437	0.0993451	0	3.32144	5.19124	0.00060664	1	0.0608118	6.1957	0.971053	0	-1.24924
18	HIST1H2BG	0	0	0	0.527576	7.77803	0.468585	0	3.58029	7.02225	0.0024483	1	1.76645	7.62841	0.0720156	0	1.94373	7.26593	0.00307227	1	0.571997	8.18816	0.62566	0	0.0655852	8.23755	0.967255	0	0.84139	7.90539	0.409699	0	3.33104	7.21506	0.00241415	1	0.802656	7.77171	0.316435	0	2.55638	6.45216	0.00227128	1	0.101578	7.01348	0.946404	0	-0.636726
17	HIST1H2BH	0	0	0	-0.194235	7.25831	0.863365	0	4.08248	5.74116	0.0703035	0	0.169467	6.91088	0.937731	0	0.953645	6.57491	0.373995	0	-1.71806	7.67034	0.418675	0	0.872404	7.36166	0.736813	0	0.280881	7.60908	0.897328	0	1.97183	6.38179	0.334741	0	-0.541081	7.04078	0.677204	0	4.32261	5.62244	1.74415e-05	1	0.671596	6.67082	0.610044	0	-1.27493
25	HIST1H2BI	0	0	0	-1.02459	5.81013	0.226254	0	4.52468	3.68979	0.0415087	1	-1.72392	5.73863	0.231815	0	-0.335587	5.60824	0.71513	0	-2.18974	5.92581	0.190629	0	2.12395	5.32258	0.271231	0	3.23237	4.6146	0.0193013	1	0.0142782	5.06626	0.994058	0	-2.27979	6.45966	0.0205655	1	5.61255	3.99418	1.08329e-05	1	-0.281198	5.81238	0.848853	0	-0.610221
25	HIST1H2BJ	0	0	0	-2.97442	6.15136	0.000290373	1	4.17866	2.86291	0.0176876	1	-2.11539	4.81683	0.214457	0	-0.239762	4.19008	0.786728	0	-2.0494	4.79215	0.193499	0	2.31681	4.70205	0.163848	0	2.43734	4.47293	0.0236898	1	4.65764	2.68124	0.0208936	1	-2.24548	4.94756	0.0713637	0	7.85232	4.47505	1.98407e-07	1	2.16122	6.1618	0.0622375	0	-3.61479
25	HIST1H2BL	0	0	0	-3.7449	6.10697	5.01593e-05	1	3.32582	2.78881	0.0928012	0	-2.4309	4.57636	0.159401	0	-0.855957	3.99355	0.336697	0	-2.15605	4.46742	0.206541	0	2.87778	4.13382	0.15038	0	3.09367	3.65474	0.00950482	1	3.38318	2.67195	0.106408	0	-1.44956	4.25659	0.298071	0	7.54955	4.80586	1.10572e-06	1	2.1935	6.32959	0.076999	0	-3.69409
23	HIST1H2BM	0	0	0	-1.25391	6.19984	0.080308	0	4.01678	4.27689	0.00709637	1	-0.475918	5.93454	0.677458	0	0.926421	5.16135	0.254442	0	-0.620269	5.99252	0.684341	0	0.852292	5.56481	0.595397	0	1.63948	4.94723	0.128676	0	4.55811	4.24317	0.00684142	1	-0.423761	6.07811	0.673753	0	4.8769	4.86602	6.05008e-06	1	0.021768	6.32477	0.988875	0	-1.75925
27	HIST1H2BO	CL4	0	0	-5.09893	6.77968	1.47618e-07	1	3.41149	2.8576	0.0425067	1	-0.624201	4.33958	0.736142	0	0.200759	3.68574	0.842173	0	-0.601724	4.27886	0.686337	0	0.538208	4.46344	0.722363	0	2.05	3.82217	0.0493419	1	4.42822	2.654	0.0125742	1	1.96661	2.58312	0.0426464	1	8.47368	5.72342	1.54315e-07	1	3.59428	6.94401	0.00828064	1	-5.11607
27	HIST1H3B	CL1	0	0	2.00528	8.39992	0.000782161	1	4.84729	7.88347	2.64759e-07	1	1.97956	8.88098	0.00202353	1	3.73867	7.69518	7.66431e-11	1	1.88951	9.10573	0.0631644	0	1.11044	9.36089	0.154494	0	1.14215	9.12107	0.0276107	1	5.00672	8.06435	1.46994e-07	1	1.70877	8.46205	0.000441116	1	2.63601	6.49393	0.000742665	1	-0.353538	7.43394	0.779732	0	-1.45852
23	HIST1H3D	0	0	0	-0.841747	6.83689	0.169868	0	3.92388	5.1506	0.000411755	1	1.57711	5.92135	0.0961208	0	2.13094	5.46986	0.000235114	1	0.0693448	6.56037	0.953568	0	1.01635	6.31179	0.420483	0	0.813515	6.26684	0.362681	0	3.9186	5.2584	0.00106681	1	-0.343528	6.5663	0.699996	0	4.39971	5.57803	1.8476e-06	1	1.74333	6.25068	0.0696236	0	-2.48108
17	HIST1H3F	0	0	0	0.345045	5.10833	0.711024	0	5.22537	3.40451	0.0511058	0	1.10715	4.59526	0.559206	0	2.11459	4.20026	0.0439686	1	-0.445336	5.40948	0.853982	0	4.33193	4.75056	0.185558	0	2.00677	5.04831	0.173622	0	2.36704	4.47349	0.272704	0	0.373134	4.81996	0.7674	0	4.90222	2.92629	4.76007e-06	1	0.794153	4.00628	0.491396	0	-1.54101
15	HIST1H3G	0	0	0	0.0176681	6.39574	0.99045	0	3.94728	5.19632	0.199675	0	2.31773	5.9388	0.305219	0	2.74757	5.35918	0.0604794	0	1.07772	6.52705	0.718514	0	-1.54623	6.96267	0.62859	0	0.583058	6.38319	0.816521	0	0.30113	6.55787	0.917045	0	-0.272737	7.13416	0.876057	0	3.34131	4.88419	0.00509211	1	0.212441	5.558	0.901956	0	-1.1381
22	HIST1H3I	0	0	0	0.894716	8.17118	0.145891	0	5.82326	6.60788	2.16172e-05	1	0.584469	8.39173	0.580162	0	2.181	7.48109	0.000727672	1	0.319786	8.61241	0.828672	0	1.22275	8.64378	0.340483	0	2.09631	8.09382	0.0366558	1	4.49782	7.24705	0.000438626	1	1.02227	7.87981	0.231621	0	4.8996	5.93407	3.6218e-07	1	-0.236631	7.55061	0.835058	0	-1.34459
22	HIST1H4J	0	0	0	-0.0847566	8.62565	0.904785	0	4.17625	7.03493	5.70475e-05	1	-0.45151	8.60557	0.674256	0	1.48231	7.70451	0.00495995	1	-0.836133	8.80054	0.389511	0	1.04747	8.59494	0.358914	0	1.0438	8.51359	0.143531	0	3.07687	7.46437	0.00494624	1	-1.15934	8.84132	0.0787761	0	4.49129	7.00986	1.84178e-06	1	0.0878623	8.41286	0.954688	0	-1.9224
22	HIST1H4K	0	0	0	-0.0732196	8.62603	0.919911	0	4.19682	7.03259	5.8256e-05	1	-0.428694	8.61141	0.690295	0	1.51706	7.71166	0.00326909	1	-0.79652	8.80061	0.412697	0	1.04324	8.59578	0.360798	0	1.04538	8.50902	0.142425	0	3.11815	7.45861	0.00382981	1	-1.14194	8.84888	0.0832784	0	4.50058	7.00472	2.68329e-06	1	0.0834796	8.41512	0.957702	0	-1.92655
19	HIST2H2AC	0	0	0	-0.127246	6.69297	0.847063	0	1.77967	6.1076	0.00229484	1	-0.32279	6.64831	0.584484	0	-0.238892	6.82675	0.562248	0	-0.227888	6.70595	0.757569	0	0.85777	6.7624	0.229538	0	1.01275	6.65002	0.0298612	1	0.834381	6.22305	0.157841	0	-1.4934	7.21277	0.00166324	1	1.89978	5.90125	0.0092415	1	0.0213715	6.39114	0.988875	0	0.0172566
19	HIST2H2BC	0	0	0	-2.49542	2.49769	0.0114721	1	1.08779	0.567146	0.556301	0	-1.59687	1.5273	0.243282	0	-2.59404	1.86877	0.00377757	1	-0.925261	1.27892	0.607951	0	0.820057	1.26645	0.651094	0	0.49831	1.40461	0.623839	0	2.56846	0.0583595	0.104375	0	-5.33775	3.83764	5.30284e-06	1	4.11418	1.99423	0.00254272	1	1.24896	2.80029	0.404595	0	-0.913287
28	HJURP	0	0	0	2.27684	5.32624	0.000735371	1	5.31196	4.62944	1.1349e-05	1	1.28298	6.17544	0.0983704	0	3.42827	4.76126	2.31553e-06	1	0.932102	6.39839	0.246689	0	-0.596992	6.66441	0.512884	0	0.853302	6.20505	0.176825	0	5.86475	4.75179	1.28155e-05	1	1.55848	5.56048	0.000990295	1	3.1233	3.21919	0.00138296	1	-0.826186	4.64965	0.460882	0	-1.41849
18	HLA-DRA	CL6	0	0	-0.546785	6.94272	0.391649	0	-0.69289	7.00395	0.461614	0	-0.975955	7.20733	0.274076	0	-2.73194	8.5904	1.68351e-06	1	-1.55842	7.30963	0.154855	0	-1.80272	6.93865	0.127724	0	-2.37948	7.65234	0.00268754	1	-5.34317	8.09256	1.86119e-06	1	-1.14421	7.40654	0.227001	0	-0.1501	7.30731	0.856545	0	-0.342791	7.47781	0.793003	0	2.04024
23	HLA-E	0	0	0	-1.93187	7.12477	0.00279001	1	-0.505803	6.34215	0.55301	0	-2.10204	6.90534	0.00624596	1	-2.99893	7.95066	1.04032e-07	1	-2.7368	6.9784	0.00426077	1	-2.23746	6.56479	0.0288239	1	-2.16662	7.15922	0.00182249	1	-4.164	7.05947	1.46712e-05	1	-2.90142	7.664	2.61238e-06	1	1.4783	7.53038	0.0451217	1	0.287401	7.99054	0.834081	0	0.652911
26	HMGB3	0	0	0	-2.63537	9.43233	2.83575e-05	1	1.34915	7.6428	0.038132	1	-2.6387	8.9812	0.00134912	1	-0.636064	8.25485	0.204313	0	-0.941779	8.35561	0.239224	0	-1.534	8.69333	0.0585804	0	0.0914279	8.44554	0.87161	0	2.8874	7.02116	0.000127713	1	0.182974	7.62792	0.749467	0	3.95136	8.9822	6.69928e-06	1	-0.0744943	10.1291	0.963259	0	-2.03866
17	HMGCS1	0	0	0	1.17451	6.53221	0.0631254	0	1.30688	6.72795	0.0480154	1	0.513481	6.91953	0.473691	0	1.05516	6.73549	0.0104893	1	-0.747441	7.41594	0.39623	0	-0.84804	7.35363	0.376388	0	-0.427	7.44277	0.467299	0	-1.07241	7.25916	0.167052	0	-1.33735	7.5971	0.0848541	0	0.410853	5.91806	0.584678	0	0.324151	6.11779	0.782596	0	-0.622708
5	HNF1A	CL4	0	0	0	0	0	0	0	0	0	0	0	0	0	0	0	0	0	0	0	0	0	0	0	0	0	0	0	0	0	0	0	0	0	0	0	0	0	0	2.698	0.957705	0.0194274	1	1.06272	1.25148	0.493622	0	0
26	HNRNPA3	0	0	0	-1.1756	9.01494	0.0513636	0	0.86722	8.14596	0.303775	0	-1.41281	8.89009	0.0956202	0	-0.68507	8.9366	0.151698	0	-1.78537	8.99964	0.0718231	0	2.00946	8.20025	0.0700403	0	1.0076	8.25858	0.127015	0	1.68207	7.70787	0.0868834	0	0.701342	7.83779	0.317274	0	2.15364	8.60905	0.0022177	1	0.115404	9.25666	0.9376	0	-0.685332
18	HNRNPA3P1	0	0	0	-3.95742	4.5126	5.69775e-06	1	0.718337	2.48282	0.699061	0	0.0894708	2.72754	0.947182	0	-2.16478	3.25774	0.0201744	1	-1.09836	3.1224	0.439681	0	1.57319	2.73621	0.380733	0	2.05258	2.06464	0.0470026	1	3.24126	1.66663	0.0203219	1	1.48703	2.41496	0.11466	0	4.14881	4.20362	0.00040737	1	2.41077	4.36041	0.038108	1	-1.54489
31	HNRNPUL1	0	0	0	3.38804	5.0799	1.06449e-06	1	0.180919	7.08973	0.870073	0	2.33536	6.23859	0.00411915	1	2.11326	6.1213	4.60865e-05	1	2.16521	6.48364	0.0259737	1	-1.83153	7.27076	0.0673871	0	0.231975	6.77467	0.747096	0	0.414392	6.80993	0.65344	0	0.367653	6.84239	0.527986	0	-3.37214	4.7022	8.11506e-06	1	-1.03125	4.02726	0.199237	0	1.21714
22	HOXA3	0	0	0	-3.48886	3.33219	2.2728e-05	1	1.53951	0.972423	0.339942	0	-1.17999	1.8249	0.340763	0	-0.736387	1.89746	0.352226	0	-0.891607	1.77385	0.553503	0	-1.62684	1.98704	0.227615	0	1.6517	1.11951	0.134903	0	0.571805	1.10624	0.714352	0	0.540196	0.758917	0.62264	0	4.88727	3.14858	1.11256e-05	1	1.93126	3.83175	0.0413489	1	-2.52196
5	HOXD10	0	0	0	0	0	0	0	2.78591	0.262409	0.184263	0	3.248	0.0155292	0.110852	0	0	0	0	0	1.31617	0.955969	0.557533	0	-1.65632	1.50053	0.513864	0	-0.843704	1.37535	0.684756	0	4.27534	-0.0572388	0.0557812	0	-0.245679	1.31775	0.889159	0	0	0	0	0	0	0	0	0	0
12	HOXD3	0	0	0	-0.0682536	2.38075	0.936787	0	4.59572	0.787773	0.00188835	1	2.25022	1.75947	0.0606928	0	3.72684	0.648654	2.43474e-05	1	1.03191	2.37354	0.391811	0	3.78498	1.58393	0.0713051	0	1.74591	1.59855	0.14196	0	5.42045	0.893955	0.0003829	1	3.16437	0.742642	0.00211438	1	4.32638	0.747597	7.69356e-06	1	1.00864	1.61636	0.415195	0	0
25	HP1BP3	0	0	0	2.89089	6.1396	9.2624e-07	1	0.611003	7.59917	0.413768	0	2.54254	6.76182	0.0013085	1	1.74157	6.98705	5.20306e-05	1	2.2052	7.12095	0.0140349	1	0.722884	7.52225	0.433606	0	0.552006	7.46933	0.328016	0	-1.03116	7.88075	0.200225	0	1.39383	6.71836	0.00381118	1	-2.11948	5.61942	0.000244238	1	0.5333	4.94224	0.456759	0	0.463282
14	HPCA	0	0	0	0.875239	2.72677	0.340724	0	0.732749	3.14503	0.605305	0	4.07201	1.93734	0.00202864	1	0	0	0	0	3.37858	2.39691	0.0231331	1	1.82665	2.56708	0.410772	0	1.70797	2.23061	0.196195	0	6.14074	1.47137	0.000615677	1	4.16519	0.911024	1.7242e-06	1	-0.884713	2.65704	0.301076	0	1.43112	1.59593	0.23785	0	0
12	HRH3	CL4	0	0	-3.55042	2.51638	0.000440492	1	0	0	0	0	2.09168	0.527265	0.168706	0	0	0	0	0	3.83825	-0.0287439	0.0191724	1	0.689462	0.816711	0.756541	0	0	0	0	0	3.83076	-0.139332	0.00371826	1	0.820423	0.44712	0.401989	0	3.70218	2.41693	0.00198474	1	3.06337	2.22597	0.0734911	0	-3.74818
15	HSP90AB3P	0	0	0	-3.31254	2.25851	9.60342e-05	1	0	0	0	0	-1.98094	1.62523	0.175317	0	-0.669195	1.34446	0.473718	0	-0.731696	1.07743	0.684962	0	2.04926	0.440347	0.312372	0	0	0	0	0	1.65949	0.131563	0.310175	0	1.11315	0.272309	0.250011	0	2.76601	2.33562	0.0010232	1	-0.235589	3.04356	0.870085	0	-1.49569
23	HSPA1B	0	0	0	-1.79593	8.61523	0.00410941	1	0.0731775	7.58094	0.963547	0	-2.49817	8.52497	0.00416164	1	-1.20896	8.34208	0.0255821	1	-2.27432	8.34087	0.0221933	1	-0.935732	7.97452	0.413828	0	-1.4998	8.5523	0.0230992	1	1.02933	7.09742	0.346126	0	-2.42379	8.8692	7.72563e-05	1	2.18874	8.58509	0.00627607	1	0.12138	9.39185	0.934725	0	-1.24476
18	HSPB1	0	0	0	-0.27955	7.49383	0.636209	0	-0.499503	7.75589	0.467156	0	-1.2321	7.89837	0.0340731	1	-1.91603	8.52884	3.26977e-05	1	-0.652022	7.67015	0.291794	0	-1.141	7.7099	0.116653	0	-0.349349	7.69975	0.509485	0	0.648752	7.03417	0.404977	0	-2.62519	8.91433	8.15595e-05	1	-0.399368	7.67765	0.605268	0	-0.957625	7.8074	0.355319	0	1.45801
20	HSPG2	CL2	0	0	0.0692689	2.46757	0.93426	0	0.498491	2.56008	0.770618	0	-1.35674	2.83892	0.257105	0	-2.6002	3.82161	0.000264776	1	-1.18382	2.83572	0.422759	0	-0.175581	2.94355	0.914246	0	0.509062	2.86575	0.596259	0	0.705091	2.0599	0.671677	0	-2.81805	4.096	0.0025444	1	0.412996	2.09435	0.596903	0	-0.419456	2.35969	0.658965	0	1.88707
9	HTR3B	0	0	0	-6.32946	2.0635	1.57065e-06	1	0	0	0	0	0	0	0	0	0	0	0	0	0	0	0	0	0	0	0	0	0	0	0	0	0	0	0	0	0	0	0	0	5.16394	2.84692	0.000404432	1	3.15631	3.32868	0.0573301	0	0
22	HYMAI	CL4	0	0	-5.48231	4.02295	3.99739e-08	1	0.738214	0.912672	0.703128	0	-2.29558	1.92604	0.153595	0	-2.8362	2.15672	0.00109701	1	-2.28544	1.82488	0.152123	0	1.94621	1.42655	0.315118	0	0	0	0	0	1.07684	0.629214	0.568536	0	-1.54028	1.69236	0.154027	0	6.19184	3.74807	4.56035e-07	1	2.36162	4.55134	0.018726	1	-2.65008
18	ICMT	0	0	0	1.90872	3.3225	0.00625244	1	-0.12941	4.56225	0.92807	0	1.50683	3.81518	0.0568147	0	1.05329	4.0326	0.0423631	1	1.21541	4.12081	0.163105	0	-0.339653	4.51488	0.773028	0	0.186934	4.44378	0.812527	0	-0.251393	4.35819	0.781403	0	0.1653	4.18732	0.81265	0	-2.0094	3.08657	0.0108979	1	-0.110203	2.47199	0.942213	0	0.690767
22	IER3	0	0	0	-2.83293	2.2786	0.00147716	1	-1.20812	1.43907	0.438493	0	-3.07692	2.14658	0.00718084	1	-5.19713	2.95332	1.224e-07	1	-2.79419	1.85698	0.025624	1	-1.68234	1.52488	0.193812	0	-1.35785	1.8059	0.0551092	0	-0.401946	0.852693	0.739231	0	-4.42414	3.62683	0.000201892	1	1.38365	2.74531	0.220266	0	-1.05661	3.33011	0.431629	0	1.5867
24	IFI16	0	0	0	-0.411532	6.53907	0.617771	0	0.682417	5.94873	0.514067	0	-2.77275	7.08354	0.00490142	1	-2.0986	7.49258	0.000859142	1	-2.94282	7.02169	0.0132965	1	1.15844	6.20087	0.326135	0	-0.670768	6.98414	0.355738	0	-1.00487	6.13302	0.310522	0	-3.79801	7.92234	4.22383e-07	1	1.80405	6.21096	0.0434816	1	-0.549825	7.21457	0.665948	0	0.405564
22	IFITM1	CL6	0	0	-0.82101	6.22634	0.116352	0	-0.692884	6.33751	0.386184	0	-1.36968	6.62909	0.069527	0	-1.90729	7.29432	3.30256e-05	1	-1.24547	6.4993	0.139032	0	-1.71005	6.25157	0.0700403	0	-1.49742	6.52987	0.0130843	1	-3.23125	6.78467	0.000190601	1	-1.89863	7.36517	0.000969806	1	-0.218868	6.51989	0.759274	0	-1.32063	6.77346	0.115383	0	1.58111
21	IFITM3	CL6	0	0	-0.894609	6.37222	0.0716837	0	-0.703761	6.44198	0.366422	0	-1.32735	6.71307	0.0766652	0	-1.87385	7.36932	4.61046e-05	1	-1.20965	6.58888	0.150093	0	-1.79823	6.37092	0.0588747	0	-1.42375	6.59636	0.0166219	1	-3.26401	6.89571	0.000165309	1	-1.91109	7.47213	0.000951674	1	-0.15332	6.67852	0.82225	0	-1.20882	6.91186	0.122039	0	1.47018
18	IFT122	0	0	0	1.39297	4.46848	0.0102331	1	1.57833	4.78565	0.00315379	1	2.14056	4.28374	0.0188261	1	0.900821	4.86427	0.00920887	1	0.591069	5.09054	0.297108	0	1.0899	5.28933	0.129428	0	0.758005	5.32161	0.0625933	0	1.90463	4.53728	0.00361145	1	1.06956	4.24441	0.0230685	1	0.542951	3.57182	0.408714	0	1.80525	3.16679	0.0796284	0	-0.192174
22	IFT46	CL6	0	0	2.5828	2.69807	0.00556466	1	-1.36284	4.82651	0.238709	0	2.19992	3.53719	0.07661	0	1.84541	3.71323	0.00812656	1	2.16634	3.72983	0.10189	0	-0.855787	4.25092	0.602481	0	-0.00527778	4.02727	0.998451	0	-3.83409	5.29947	0.00199226	1	1.09937	3.74168	0.10661	0	-4.29267	2.87039	6.31421e-05	1	-1.97122	1.78882	0.16022	0	1.96046
18	IGBP1P1	0	0	0	-4.55791	4.28993	2.38222e-07	1	1.35952	1.63208	0.374754	0	-1.86718	2.68226	0.182494	0	-2.47641	3.00565	0.00432519	1	-1.6383	2.52909	0.253963	0	0.825555	2.43144	0.570021	0	0.960332	2.1463	0.289347	0	3.20185	0.964034	0.022096	1	-0.901061	2.68018	0.404886	0	5.54813	3.72252	9.4509e-06	1	1.52041	4.58527	0.19325	0	-1.67274
18	IGF2BP3	0	0	0	0.75268	4.4592	0.588229	0	5.58829	2.8049	0.0925572	0	-1.98022	5.25869	0.35978	0	1.42447	3.87859	0.354688	0	-3.33054	5.69591	0.1284	0	-2.13779	5.70057	0.333064	0	-1.11363	5.95746	0.461191	0	4.03747	3.37243	0.210544	0	-0.790739	4.59945	0.716476	0	5.33761	2.15798	0.000789597	1	-0.957825	4.37172	0.612976	0	-1.88706
13	IGSF3	0	0	0	0.811039	5.1451	0.147217	0	1.73878	5.02762	0.00633136	1	0.845049	5.12248	0.162079	0	0.840467	5.16831	0.0442852	1	-0.210824	5.636	0.806275	0	0.778306	5.64885	0.394062	0	0.94228	5.56325	0.0647954	0	0.843546	5.11922	0.213239	0	-1.44358	6.00976	0.0804816	0	1.37868	4.26764	0.0291207	1	1.26965	4.37923	0.0854248	0	-0.906223
27	IGSF9	0	0	0	3.91481	3.34019	3.55216e-05	1	6.53414	3.13107	0.000515867	1	2.07499	4.336	0.162394	0	2.16255	4.05618	0.00222068	1	0.720343	5.12906	0.581109	0	0.811722	5.70903	0.537491	0	2.98191	4.86719	0.00773702	1	6.31859	3.37093	0.00114736	1	-0.598529	5.162	0.602564	0	0	0	0	0	-1.58633	1.55065	0.405001	0	1.65949
26	IL17RB	0	0	0	3.39636	3.03094	8.6693e-05	1	-1.24768	5.51795	0.154423	0	2.10026	4.11931	0.051786	0	2.44524	3.69694	2.65717e-05	1	2.94821	4.01705	0.0393606	1	-1.1033	5.2204	0.256144	0	0.578721	4.75053	0.456632	0	0.679657	4.59241	0.431793	0	5.26841	1.38692	7.73233e-07	1	-4.71371	2.97921	1.91875e-05	1	-1.29475	1.82084	0.441183	0	1.02922
22	IL18	CL6	0	0	0.340884	2.85683	0.752236	0	0.883522	2.80414	0.456419	0	-1.44354	3.65627	0.407417	0	-2.93978	5.08859	1.14436e-07	1	-2.11887	3.799	0.0432205	1	-1.2619	3.35042	0.272573	0	-2.21585	4.13636	0.0039805	1	-4.37637	4.13866	4.29594e-06	1	-2.55877	4.52944	0.0269428	1	0.23686	2.49001	0.868307	0	-2.43349	3.2618	0.195411	0	3.84095
10	IL18RAP	CL6	0	0	0	0	0	0	0	0	0	0	0	0	0	0	0	0	0	0	0	0	0	0	0	0	0	0	0	0	0	0	-4.6034	-0.467816	0.000204165	1	0	0	0	0	0	0	0	0	0	0	0	0	0
16	IL1RAP	0	0	0	-1.79714	2.64358	0.0236841	1	-0.878456	2.00857	0.589491	0	-2.52955	2.75603	0.0499535	1	-2.46905	3.61252	0.000837186	1	-2.9994	2.70213	0.0334157	1	-1.97132	2.05043	0.184828	0	-2.28719	2.8078	0.0155406	1	-2.26976	2.10842	0.047046	1	-3.96153	4.03693	0.00251127	1	1.2832	3.17771	0.137797	0	-0.510575	3.80309	0.65746	0	0.713641
19	IL6R	0	0	0	0	0	0	0	-2.51546	1.45843	0.0390588	1	-3.0826	1.62041	0.0142379	1	-4.12612	2.8895	4.18521e-06	1	-2.67811	1.31564	0.0567825	0	-3.11433	1.05791	0.067727	0	-2.24357	1.48145	0.0253991	1	-5.18406	1.67565	0.000123475	1	-3.25927	2.35177	0.0533307	0	-1.28956	2.1052	0.131946	0	-1.7365	2.22647	0.101212	0	2.64807
22	IL7R	CL6	0	0	-3.05593	3.2564	8.25145e-05	1	-0.65875	1.85093	0.737401	0	-3.47527	3.13508	0.00568035	1	-4.39265	4.38754	1.14549e-06	1	-4.08771	3.079	0.0281456	1	-1.70752	1.97599	0.247017	0	-3.48399	3.21639	0.00443563	1	-6.2648	3.33014	5.85151e-06	1	-3.25447	3.6784	0.0564539	0	3.10784	3.7077	0.00106679	1	0.0865196	4.78769	0.94195	0	0.733526
23	INA	0	0	0	2.17254	3.85641	0.000581638	1	-0.481625	5.35043	0.583106	0	6.85634	2.46755	3.17588e-06	1	7.97906	0.909908	8.36475e-16	1	4.84935	3.70761	0.000951373	1	4.65413	3.93338	0.00806977	1	0.780285	4.49378	0.2786	0	6.3698	3.16266	3.82131e-06	1	5.27055	1.92023	3.693e-10	1	-2.83986	3.87275	0.000296797	1	4.28982	1.35127	0.00436715	1	0
9	INHBE	0	0	0	-1.39184	2.63913	0.165782	0	3.73917	0.479771	0.0311031	1	-1.66056	2.15906	0.369094	0	0	0	0	0	1.34298	1.22803	0.576421	0	0.353439	2.14873	0.883561	0	1.66881	1.67367	0.21495	0	3.32904	0.577046	0.0934275	0	1.64643	0.0913775	0.184012	0	5.69037	1.16519	7.36835e-06	1	1.34058	2.63982	0.299477	0	0
18	INMT	CL6	0	0	-1.80587	3.13923	0.0341343	1	-1.52647	2.91791	0.27645	0	-1.31892	2.95609	0.281042	0	-2.9399	4.58233	0.00147009	1	-1.54185	2.95838	0.34705	0	-2.12582	2.5056	0.264277	0	-2.35229	3.09217	0.0626598	0	-6.85928	4.17327	5.89041e-06	1	0.0312619	2.16512	0.988969	0	0.277812	3.91853	0.749424	0	0.342952	3.91663	0.770331	0	1.39612
13	INO80	CL6	0	0	1.35385	4.39338	0.0674925	0	-0.660788	5.49224	0.194757	0	-0.353631	5.28796	0.511949	0	-0.462862	5.66045	0.15371	0	-0.42116	5.3459	0.488398	0	0.0257411	5.21157	0.976925	0	-0.19054	5.38959	0.664686	0	-2.45458	5.68151	0.000584835	1	0.0612001	4.86727	0.908153	0	-1.8401	4.39174	0.0328502	1	-0.837032	4.24839	0.48771	0	1.20419
28	INPPL1	0	0	0	1.83265	6.14407	0.000190665	1	0.248403	7.1685	0.765485	0	0.755397	6.72674	0.177974	0	0.969658	6.73502	0.0076413	1	1.36867	6.68613	0.040658	1	0.447178	7.22316	0.596699	0	0.679168	7.14523	0.153479	0	2.50864	6.19482	0.000766574	1	1.45812	5.81155	0.000642578	1	-1.39025	5.73279	0.0089519	1	0.00406009	5.38939	0.996219	0	0.154087
28	INSM1	0	0	0	1.56554	8.57834	0.0279893	1	0.742243	9.27879	0.316076	0	4.36162	7.78751	0.000657291	1	7.55239	5.27373	2.30297e-09	1	4.36006	8.22135	0.00409876	1	3.78966	8.76081	0.0229003	1	1.30105	9.03103	0.129511	0	8.12124	7.03014	3.18782e-07	1	7.75391	4.33802	2.60515e-13	1	-0.897848	8.01705	0.311106	0	2.46814	6.73035	0.078709	0	-5.57549
24	INTS7	0	0	0	1.54685	5.20489	0.00516116	1	1.79949	5.4586	0.000482367	1	0.439373	5.77766	0.386804	0	1.3686	5.42525	9.86846e-05	1	0.198866	5.99425	0.741389	0	3.183	5.55675	0.0051084	1	0.620718	6.10215	0.116549	0	2.50766	5.12281	0.000406593	1	1.44657	4.77928	0.00532472	1	0.717025	4.23696	0.286572	0	0.0225976	4.56521	0.985029	0	-0.577815
18	IP6K1	0	0	0	2.0733	4.06599	0.000421168	1	-0.477441	5.54143	0.488187	0	0.519285	5.03044	0.391876	0	0.374884	5.27979	0.310057	0	0.94946	4.99749	0.151483	0	0.41109	5.22732	0.623553	0	0.473182	5.17659	0.330663	0	-0.603839	5.25933	0.312381	0	1.14057	4.27944	0.036804	1	-2.56434	3.93203	0.000207155	1	-1.20864	3.533	0.144267	0	1.50115
19	IPPK	0	0	0	-1.72272	4.98048	0.001704	1	0.104373	4.33481	0.913529	0	-0.627333	4.46333	0.318633	0	-0.530102	4.49126	0.249474	0	-0.805498	4.58017	0.191032	0	0.200438	4.38088	0.816505	0	-0.00150482	4.44132	0.998787	0	1.46339	3.71911	0.0436281	1	-1.39258	4.94	0.00491527	1	1.35432	4.94398	0.0423098	1	0.117348	5.03672	0.927229	0	-0.59583
22	IQGAP1	CL6	0	0	-0.0017746	6.35209	0.997828	0	-0.784694	6.99453	0.354506	0	0.106943	6.68465	0.905545	0	-0.0107022	6.86336	0.984085	0	0.501984	6.57878	0.600808	0	-0.402322	6.56103	0.731392	0	-0.218812	6.5543	0.774789	0	-2.34501	7.1642	0.00576237	1	-0.572043	7.06609	0.303833	0	-1.32577	6.60363	0.0368521	1	-1.22271	6.34066	0.0714597	0	0.955543
29	IQGAP3	0	0	0	2.0491	5.02917	0.0122161	1	4.46684	4.45314	1.94682e-05	1	0.135354	5.78925	0.858112	0	1.72296	4.77585	0.000840015	1	0.206515	5.92579	0.804799	0	0.735646	6.29815	0.326198	0	1.65666	5.92547	0.00414054	1	4.68413	4.46019	4.35893e-05	1	1.16165	4.81843	0.0309561	1	3.16301	2.97929	0.00292913	1	-0.0706928	4.22463	0.964143	0	-1.31356
17	IRF6	CL2	0	0	1.60647	4.23104	0.027631	1	0.486532	5.0685	0.506714	0	0.809542	4.92453	0.229693	0	0.922697	4.91322	0.0235711	1	0.978667	4.94501	0.193324	0	-0.45143	5.16923	0.62245	0	0.0438245	5.07866	0.960077	0	2.0397	4.36333	0.0105929	1	-2.32548	6.4841	0.000306317	1	-1.06973	3.93357	0.210407	0	-0.482074	3.84531	0.73232	0	0.417768
17	ITCH	0	0	0	0.0464416	7.90084	0.954333	0	0.284167	7.72096	0.71213	0	-1.21448	8.30772	0.0707872	0	-0.139685	8.17645	0.704255	0	-1.18338	8.245	0.0959084	0	-0.426948	7.90491	0.621196	0	-0.469042	8.09235	0.317877	0	-1.03977	7.9357	0.138133	0	0.598509	7.27144	0.232841	0	0.700403	7.75352	0.444016	0	0.188698	8.276	0.911918	0	-0.908722
24	ITGA2	0	CL6	CL2	0.480537	2.08291	0.565498	0	-0.62865	2.63833	0.651719	0	1.01837	2.08312	0.48298	0	-1.89626	3.34808	0.0263186	1	-0.859212	2.77243	0.466332	0	-2.70634	2.84785	0.0447166	1	-0.579906	2.59289	0.600221	0	-3.47102	3.23232	0.00118362	1	-3.02948	4.31883	0.00341276	1	-1.1561	2.22381	0.175175	0	0.70873	1.74264	0.648688	0	1.86254
21	ITGA8	CL6	0	0	0.511739	1.34861	0.620295	0	0.054663	1.83246	0.978515	0	0.625199	1.74972	0.439288	0	-1.09764	3.01294	0.0403657	1	0.183692	1.83711	0.897258	0	-2.44822	1.67123	0.0669564	0	-1.46951	1.77675	0.104627	0	-5.71888	3.25699	3.18782e-07	1	2.35589	0.575455	0.00330473	1	-0.995874	1.70777	0.376504	0	-0.662709	1.6381	0.687848	0	2.21026
14	ITGAE	CL6	0	0	1.94703	2.5454	0.0106477	1	0.141469	3.60005	0.928866	0	0.409458	3.40203	0.611987	0	0.389583	3.70676	0.387723	0	0.183999	3.60013	0.849911	0	0.655961	3.45449	0.617342	0	-0.5521	4.00338	0.365836	0	-1.40031	3.85409	0.0923256	0	1.05513	2.75911	0.114178	0	-1.77967	2.23936	0.0554117	0	-1.30104	2.1109	0.260868	0	1.4704
18	ITGAL	CL6	0	0	-2.94863	3.71121	0.00045366	1	-0.736898	2.65749	0.645637	0	-2.82254	3.47791	0.0235591	1	-2.95889	4.13713	0.000196372	1	-2.24105	3.12921	0.110727	0	-2.66652	2.89878	0.125967	0	-2.03588	3.19191	0.0712472	0	-6.26373	3.98521	4.18401e-05	1	-1.33423	3.53417	0.296543	0	1.85257	4.14419	0.0114927	1	-0.5454	4.82336	0.604462	0	0.395938
15	ITGAV	0	0	0	0.0778274	5.27669	0.901939	0	-0.524888	5.7484	0.528699	0	-0.455371	5.71916	0.556891	0	-0.905375	6.26291	0.0462989	1	-0.743268	5.77996	0.350637	0	-1.26396	5.63283	0.180516	0	-1.24774	5.9927	0.0236695	1	-1.71609	5.7946	0.0160665	1	-1.99605	6.59433	0.000722843	1	-0.728557	5.50509	0.253824	0	-0.486343	5.48742	0.613311	0	0.896233
25	ITGB4	CL2	0	0	-0.216941	2.51268	0.864132	0	0.966881	2.0051	0.500574	0	-3.68689	3.25899	0.00326622	1	-5.30712	5.09896	5.31695e-09	1	-4.70628	3.47359	0.0071076	1	-1.72193	3.06599	0.060048	0	0.288989	2.9902	0.738016	0	-3.90161	2.90538	0.000165309	1	-7.20436	5.87649	9.13045e-10	1	1.19118	2.0088	0.450405	0	-2.37663	3.12797	0.162842	0	4.60766
20	ITGB6	0	CL3	CL6	-1.2136	2.30965	0.335234	0	-1.05276	2.01182	0.642765	0	-2.70649	2.76029	0.121461	0	-4.63234	4.77239	1.3829e-05	1	-2.88735	2.59239	0.15236	0	-2.1596	2.23253	0.259445	0	-2.94111	3.30774	0.0261576	1	-5.15896	2.91196	0.00360306	1	-2.73677	3.31951	0.101891	0	0.546918	2.65378	0.662781	0	-1.35426	3.29887	0.331232	0	3.58485
17	ITM2B	CL6	0	0	0.369414	7.43282	0.541709	0	-1.87392	8.37881	0.000558098	1	-0.140692	7.83137	0.838815	0	-0.740065	8.50674	0.0495409	1	-0.80804	8.02065	0.203173	0	-0.777673	7.64068	0.389476	0	-1.43337	8.14626	0.00310181	1	-2.43107	8.2091	0.000201117	1	-1.10164	8.31617	0.0343807	1	-2.13723	8.10143	0.00382454	1	-0.132793	7.62229	0.925143	0	0.813244
14	ITPKC	0	0	0	-0.212165	2.52104	0.866201	0	-0.740037	2.9095	0.63123	0	-2.08792	3.4762	0.0846018	0	-2.84125	4.32752	0.000569728	1	-1.71479	3.18373	0.231005	0	-3.50827	3.23773	0.0310971	1	-2.04553	3.47359	0.0454505	1	-3.22292	3.24838	0.0205284	1	-1.76388	3.79204	0.125132	0	-0.79703	2.7987	0.456638	0	-2.42931	3.30839	0.072797	0	2.80289
27	ITPRIPL2	0	0	0	-3.29395	8.06076	0.000125217	1	-0.942875	6.65179	0.387078	0	-3.96236	7.63064	0.00135195	1	-3.20532	8.03395	9.81999e-06	1	-3.97554	7.46964	0.00819935	1	0.780699	6.51715	0.605763	0	-1.19612	7.40693	0.160402	0	-1.61463	6.4606	0.169684	0	-3.22249	7.86313	0.000148328	1	2.58319	8.37873	0.00269952	1	-0.182046	9.19078	0.921053	0	-0.407348
15	JAKMIP2	0	0	0	1.1948	4.88347	0.21662	0	0.272597	5.50188	0.909189	0	2.13838	4.76713	0.153635	0	2.87094	3.99744	0.0021919	1	0.58966	5.39395	0.743881	0	2.2356	5.27804	0.335376	0	-0.0910551	5.84965	0.955688	0	2.21351	4.77301	0.187843	0	4.33913	2.6276	0.000646325	1	-0.525262	4.40062	0.653996	0	1.48831	3.78367	0.295707	0	-2.27226
12	KALRN	CL1	0	0	2.34228	2.65838	0.000969727	1	1.46914	3.51073	0.124903	0	2.64058	2.51474	0.022612	1	2.91529	2.15097	5.34416e-06	1	2.29473	3.06965	0.0593981	0	4.10397	3.47863	0.0160199	1	2.25046	3.56307	0.00414054	1	3.83716	2.56499	0.00108476	1	4.88974	0.252639	1.36638e-08	1	-0.912077	1.57731	0.332154	0	0	0	0	0	0
20	KCNB2	0	0	0	2.94251	4.45313	9.54829e-05	1	1.39212	5.50226	0.245542	0	3.47281	4.77529	0.0122559	1	6.93348	2.34752	7.28198e-10	1	3.61792	4.94576	0.0596549	0	2.32374	5.58007	0.203165	0	1.00921	5.64699	0.24059	0	6.97514	3.97658	0.000125645	1	8.41823	0.743819	1.18721e-12	1	-1.23558	3.42958	0.129087	0	1.09789	2.85427	0.461094	0	0
27	KCNH2	0	0	0	0.874955	5.01665	0.169882	0	-0.959061	6.06261	0.286027	0	0.839078	5.22094	0.467586	0	3.94482	3.44607	4.32919e-06	1	2.40001	4.89933	0.0420871	1	2.46577	5.05989	0.122789	0	-0.16085	5.69356	0.878988	0	4.81016	4.03229	0.00152977	1	5.41763	2.07085	2.45956e-08	1	-2.0274	5.21426	0.00281943	1	-0.10397	4.49281	0.947404	0	-2.91815
14	KCNH5	CL1	0	0	3.86567	4.0676	0.00302993	1	6.69812	3.81792	0.0390588	1	9.31205	2.7023	0.00160596	1	8.57539	1.6985	7.37377e-07	1	2.79813	5.52682	0.176473	0	6.39262	4.73412	0.155515	0	2.28991	4.9673	0.239845	0	6.95038	4.19662	0.0166269	1	8.37943	1.15261	8.4282e-08	1	2.841	1.35371	0.0684315	0	0	0	0	0	0
16	KCNH6	0	0	0	1.24588	2.81346	0.0644834	0	-0.90942	3.95917	0.508393	0	4.3081	1.86936	0.00160596	1	6.09626	0.309449	3.13374e-10	1	4.15408	2.29828	0.0131663	1	4.45949	2.63859	0.0486157	1	0.248774	3.23479	0.853429	0	4.14139	2.23354	0.00289334	1	5.23674	0.164219	2.37333e-08	1	-2.34454	2.90055	0.00741009	1	2.48725	1.07221	0.031675	1	0
18	KCNH7	0	0	0	2.73624	3.4933	0.00607133	1	0.800368	4.77141	0.665392	0	7.01332	2.24973	0.00312375	1	7.4033	0.867966	1.91645e-07	1	5.86847	3.1714	0.0356943	1	6.80389	3.63429	0.0693381	0	0.803373	4.65364	0.606603	0	6.27606	3.07564	0.00983052	1	7.80891	-0.0741382	4.78396e-09	1	-2.09033	2.75201	0.0317	1	3.76713	0.572383	0.0300506	1	0
21	KCNJ15	CL6	0	0	-2.4767	2.39961	0.0242959	1	-2.01711	2.02114	0.179602	0	-3.11425	2.83188	0.039826	1	-3.02205	3.60199	0.0042846	1	-2.02593	2.17312	0.223469	0	-2.57219	1.66554	0.191879	0	-2.24335	2.0533	0.0817581	0	-5.4372	2.81428	0.000165309	1	-2.88052	3.37222	0.0790272	0	0.0676448	3.29707	0.950934	0	-2.49919	3.97512	0.0538094	0	1.84177
26	KCTD11	0	0	0	-3.59256	5.90035	0.000321408	1	-1.30127	4.76304	0.0712813	0	-2.96884	5.31533	0.00122303	1	-2.863	5.58101	9.85812e-06	1	-2.91866	5.15109	0.0104308	1	-2.02423	4.78174	0.0416772	1	-1.12647	4.91651	0.0821076	0	0.0680425	3.85158	0.963746	0	-3.41853	6.35015	6.76518e-05	1	1.79164	6.52847	0.0965314	0	-0.452781	6.95827	0.821664	0	-0.289109
18	KDM1A	0	0	0	2.53403	2.90917	0.000341163	1	0.0203723	4.35848	0.991127	0	1.1674	3.70231	0.188196	0	2.28684	3.11308	0.000253551	1	1.7327	3.73276	0.128856	0	0.491939	4.36817	0.701835	0	0.865995	4.21378	0.251474	0	0.825182	3.79853	0.467287	0	1.94013	2.69803	0.00574603	1	-2.36051	2.41347	0.00159383	1	-0.829735	1.89681	0.401931	0	-0.0739195
14	KDM5B	0	0	0	-0.323077	6.7001	0.482492	0	0.276777	6.47893	0.724468	0	-1.46198	7.07534	0.0129298	1	-0.481976	6.94315	0.164856	0	-0.843827	6.835	0.240561	0	-0.60798	6.77785	0.484732	0	-0.474643	6.94421	0.345347	0	1.09981	6.00797	0.09915	0	-0.556433	6.71743	0.300546	0	0.842229	6.48823	0.117929	0	-0.374203	7.02015	0.616044	0	-0.421053
8	KGFLP2	0	0	0	-1.30189	3.09754	0.191026	0	-0.345584	2.5857	0.882587	0	-0.395835	2.59799	0.834472	0	-0.171053	3.17652	0.877788	0	-1.96301	3.19021	0.242407	0	-0.563969	2.21705	0.843861	0	-1.54041	2.98388	0.430201	0	2.82682	1.42875	0.176447	0	0.165657	2.53343	0.921532	0	0.761095	3.67454	0.402386	0	0.827889	3.64638	0.540489	0	-0.849003
13	KIAA0319	0	0	0	2.72955	1.40164	0.00183946	1	0.372054	2.98595	0.828041	0	4.50797	1.30716	0.00391192	1	2.85294	1.74985	0.00116385	1	4.73072	1.67995	0.0137393	1	1.89677	2.59727	0.359879	0	1.13459	2.71425	0.33496	0	1.7248	2.44207	0.174759	0	3.86845	0.452439	0.000194548	1	0	0	0	0	0	0	0	0	0
10	KIAA0408	CL6	0	0	0	0	0	0	0	0	0	0	0	0	0	0	0	0	0	0	0	0	0	0	0	0	0	0	0	0	0	0	-5.36863	1.09407	0.000163957	1	0	0	0	0	3.50024	1.04828	0.00122324	1	1.95766	1.32514	0.141023	0	-1.57369
10	KIAA0664	0	0	0	0.16388	3.67055	0.770806	0	0.00449379	3.94508	0.997824	0	-0.571366	3.82765	0.493434	0	-1.00564	4.28137	0.0106422	1	-0.283538	3.87437	0.75924	0	-0.627255	4.28031	0.390807	0	0.40554	4.16565	0.403085	0	0.980474	3.23191	0.291486	0	-0.884214	4.03371	0.220979	0	-0.318267	3.41393	0.646221	0	-0.539145	3.32779	0.589391	0	1.09092
15	KIAA0754	0	0	0	-0.485199	7.13072	0.441772	0	1.94063	6.29899	0.0740463	0	-0.248537	6.66262	0.826053	0	-0.555184	6.96158	0.346548	0	-0.752637	7.00468	0.506243	0	0.993727	7.23999	0.45696	0	1.45839	7.03474	0.0522133	0	0.49858	6.43665	0.663562	0	0.861963	5.70023	0.268046	0	2.4264	6.12106	0.000716941	1	0.654118	6.45184	0.462901	0	-0.138014
26	KIAA1211L	0	0	0	1.54282	3.0528	0.0105107	1	-0.0728218	4.07741	0.959137	0	0.696821	3.47834	0.479998	0	1.50516	3.0928	0.00653719	1	2.46163	3.07524	0.0959508	0	-0.193686	4.30122	0.858413	0	1.96924	3.48841	0.0222281	1	3.16688	2.79721	0.00678652	1	2.92261	1.64137	0.00066956	1	-1.4262	2.63832	0.0157931	1	0.29732	2.15457	0.783944	0	-0.742365
18	KIAA1324	0	0	0	0.850988	4.41342	0.109538	0	-0.685947	5.38808	0.44967	0	1.19815	4.69921	0.0692098	0	2.62366	3.88943	0.000497142	1	1.98183	4.52775	0.0677918	0	-0.917257	5.05969	0.300386	0	0.159094	4.62273	0.862146	0	2.87723	4.12264	0.000459385	1	4.43855	2.39491	2.4766e-07	1	-1.87344	4.54328	0.0089519	1	-0.435314	3.95813	0.654401	0	-0.985192
15	KIAA1432	0	0	0	-0.689419	5.33411	0.15003	0	0.886847	4.79112	0.172845	0	-0.90525	5.24304	0.144574	0	-1.01279	5.52712	0.00319723	1	-1.33038	5.44894	0.0582313	0	0.000232289	5.33902	0.99969	0	0.488402	5.24214	0.306517	0	0.739971	4.60205	0.360013	0	-0.809378	5.31948	0.158279	0	1.61155	4.81013	0.00762917	1	0.0510244	5.21269	0.963487	0	0.137468
15	KIAA1456	0	0	0	-0.616009	3.51832	0.451024	0	0.625111	3.12777	0.697215	0	3.05629	2.04701	0.0193097	1	2.18525	2.08754	0.00464859	1	2.97758	2.42649	0.0481966	1	5.93729	2.21297	0.0103903	1	3.0518	2.12317	0.0102516	1	3.06433	2.30187	0.0229959	1	4.26427	0.359063	3.18996e-06	1	0.851739	3.12469	0.402933	0	2.39983	2.15958	0.0918221	0	-1.82674
23	KIAA1522	0	0	0	-0.701983	4.24124	0.130638	0	0.64554	3.77412	0.472407	0	-1.49143	4.23878	0.0664416	0	-2.3914	5.07642	1.94081e-06	1	-0.972584	4.09915	0.358366	0	-1.46871	4.51336	0.0620205	0	0.462383	4.21501	0.384738	0	0.781908	3.34863	0.368113	0	-3.79925	5.58158	5.95851e-07	1	1.35296	3.94934	0.0233051	1	-0.222701	4.3577	0.813648	0	1.22542
23	KIAA1524	0	0	0	2.19814	3.72002	0.000666539	1	2.71802	3.91985	0.000319317	1	1.26516	4.27666	0.0420992	1	2.2143	3.72675	1.15174e-07	1	0.320846	4.79251	0.607866	0	-0.250703	5.06233	0.731875	0	0.431158	4.95433	0.325561	0	2.66289	3.92925	0.000422893	1	0.464149	4.21982	0.483355	0	0.775902	2.42637	0.371244	0	-0.147464	2.79803	0.922831	0	-0.561554
26	KIAA1551	0	0	0	-0.956372	6.51554	0.363524	0	0.398073	5.65669	0.79129	0	-2.77731	6.75423	0.0197984	1	-1.97838	7.0023	0.00286003	1	-3.43202	6.86713	0.0193887	1	1.43662	5.8792	0.322537	0	-0.735298	6.70447	0.406345	0	1.03536	5.21725	0.450002	0	-1.19384	6.10813	0.144572	0	2.43494	6.17307	0.0419732	1	0.324164	7.13433	0.866603	0	-0.530686
27	KIF14	0	0	0	1.31301	4.71071	0.0569436	0	4.70404	3.65068	9.78405e-05	1	-0.329458	5.22564	0.706722	0	2.48225	3.97423	0.00166397	1	-0.434644	5.38218	0.664665	0	2.93295	5.13057	0.0292589	1	0.750846	5.69518	0.220474	0	5.74355	3.41178	0.000200935	1	0.720796	4.23069	0.302422	0	4.08665	2.68492	5.71895e-05	1	0.0310699	4.12536	0.980541	0	-2.27979
22	KIF15	0	0	0	1.32737	4.39132	0.0222978	1	4.29692	3.47048	0.000138056	1	0.66887	4.47189	0.425107	0	2.52886	3.49546	0.000233949	1	-0.252664	4.96268	0.79982	0	2.87793	4.81688	0.0215796	1	1.35319	5.10853	0.0340996	1	2.86738	3.90939	0.00605554	1	0.681336	3.8879	0.341433	0	3.42539	2.51267	0.000207346	1	0.45716	3.44073	0.666906	0	-1.96212
24	KIF18A	0	0	0	1.52162	3.11308	0.00401686	1	4.36565	2.4188	1.32371e-05	1	1.50111	3.23227	0.0250872	1	2.31046	2.70385	1.57095e-06	1	0.303108	3.82819	0.656037	0	2.04512	3.80133	0.0320443	1	0.908301	4.04241	0.0497795	1	3.15316	2.85415	0.000584835	1	0.797148	2.93077	0.270248	0	2.98775	1.28093	0.000443945	1	0.651729	2.04762	0.513567	0	-1.27967
16	KIF19	0	0	0	0.631012	4.00149	0.432933	0	3.29924	3.14799	0.0887975	0	-0.913336	4.39289	0.574021	0	1.90733	3.15867	0.0327682	1	1.07967	3.88418	0.561206	0	2.283	4.20865	0.314603	0	1.92042	3.90177	0.170411	0	5.35126	2.60491	0.0063952	1	3.85819	1.50391	0.000222253	1	2.98379	2.4544	0.0104613	1	-0.546762	3.59043	0.728495	0	-1.85181
27	KIF1A	0	0	0	2.88888	7.14617	0.000159332	1	0.0650811	8.75861	0.947092	0	2.69642	7.5482	0.0760845	0	7.94746	4.26252	3.47378e-12	1	2.06292	8.04463	0.013321	1	1.75883	8.38652	0.027165	1	0.631373	8.58253	0.216336	0	6.90271	6.50961	1.12122e-07	1	8.20828	3.21689	1.54775e-10	1	-2.6339	6.74617	0.0040004	1	0.864505	5.73707	0.669053	0	-5.9065
23	KIF20A	0	0	0	-0.698527	4.63418	0.209444	0	2.96758	3.14519	0.00122207	1	0.153088	4.01755	0.808111	0	1.87897	3.21181	3.95335e-05	1	-0.356312	4.32084	0.602875	0	0.798457	4.32261	0.28951	0	0.957029	4.24816	0.0408835	1	4.25695	2.80277	6.2971e-05	1	0.250106	3.617	0.690596	0	3.7454	3.47129	0.000136181	1	0.843685	4.23827	0.377341	0	-2.48109
24	KIF23	0	0	0	1.42971	3.74467	0.0322399	1	3.79995	3.09603	3.10184e-05	1	0.465487	4.12537	0.487605	0	2.23823	3.21341	4.32919e-06	1	-0.388485	4.52295	0.566901	0	1.17402	4.45904	0.105138	0	1.08649	4.50122	0.022643	1	4.00736	3.08669	0.000165309	1	0.76975	3.48416	0.255678	0	2.98283	2.12272	0.0036649	1	0.537531	3.07628	0.620887	0	-1.99938
21	KIF24	CL1	0	0	2.54809	4.32736	0.000510157	1	4.90539	3.87534	0.000144227	1	2.39458	4.67895	0.00711251	1	3.62264	3.66827	1.42218e-07	1	1.53437	5.15155	0.207895	0	1.50497	5.51146	0.149297	0	1.86881	5.1479	0.0133326	1	3.07136	4.63908	0.00614204	1	2.87234	3.45338	0.000241823	1	2.82142	2.2137	0.00301508	1	0.981862	2.99031	0.369792	0	-2.03579
16	KIF2A	0	CL1	CL5	2.54421	2.01465	0.000470174	1	0.257808	3.52404	0.859486	0	4.39847	1.91218	0.000349998	1	0	0	0	0	4.37796	2.29222	0.00407324	1	4.70439	2.37877	0.0258551	1	2.27913	2.38048	0.0151146	1	4.9902	1.99153	0.000520481	1	5.47515	0.0839884	9.77805e-10	1	-2.7975	1.67988	0.000387076	1	0	0	0	0	0
20	KIF3A	0	0	0	-1.01519	4.59907	0.0686118	0	-0.430277	4.40259	0.606003	0	-0.506754	4.48539	0.507597	0	1.12736	3.73384	0.0410007	1	-0.365523	4.40577	0.665745	0	0.15933	4.01929	0.90806	0	0.0155887	4.02558	0.986717	0	2.13678	3.43656	0.023356	1	0.51412	3.84509	0.43272	0	0.293478	4.90988	0.635549	0	-0.178881	4.96544	0.874486	0	-1.65042
26	KIF4A	0	0	0	0.813039	5.26823	0.100527	0	3.86592	4.30499	6.96915e-07	1	0.874698	5.11789	0.066359	0	2.17677	4.36744	6.51717e-05	1	-0.126017	5.61252	0.851587	0	1.6593	5.63408	0.0308371	1	0.646047	5.89876	0.0902597	0	6.7668	3.4449	3.18782e-07	1	0.343088	4.88192	0.586604	0	3.42809	3.66984	3.04442e-05	1	1.08355	4.41807	0.152297	0	-2.12155
16	KIF5A	0	CL1	CL5	1.63879	3.12505	0.0369899	1	-0.102075	4.17901	0.970467	0	4.08488	2.59574	0.013838	1	4.00368	1.98255	0.000284059	1	1.99714	3.61941	0.205961	0	1.87746	3.70752	0.436678	0	1.86848	3.29958	0.16834	0	5.01468	2.58668	0.0153943	1	4.37613	1.34171	2.12088e-05	1	-1.88394	2.79763	0.0515027	0	1.60937	1.43307	0.10599	0	0
24	KIF5C	0	0	0	2.59722	4.49575	4.55806e-05	1	0.629023	5.80871	0.691872	0	5.21416	3.75207	0.000388869	1	5.74575	2.63971	1.45078e-10	1	3.23046	4.93707	0.0164553	1	5.08541	5.15947	0.0092697	1	2.57122	5.19522	0.0162304	1	3.25674	4.8753	0.00298237	1	7.04257	1.20126	1.12786e-11	1	-1.93017	3.74219	0.0390951	1	2.72892	1.97946	0.0269513	1	0
30	KIFC1	0	0	0	3.49128	3.5339	5.74394e-07	1	4.31101	3.82546	6.98731e-05	1	2.51578	4.24458	0.00251549	1	3.22277	3.63879	2.68486e-08	1	1.65418	4.85814	0.0422095	1	0.377225	5.54354	0.650282	0	1.20045	5.24011	0.028877	1	5.55929	3.6207	1.78742e-05	1	2.01652	3.81176	0.000152522	1	1.01911	1.44256	0.245875	0	-0.409849	1.90163	0.752111	0	-0.034081
21	KLHDC7B	0	0	0	-4.31498	3.51072	2.61415e-07	1	1.52064	0.980062	0.257568	0	-2.49641	2.41998	0.0336867	1	-2.93405	2.38794	0.000945331	1	-2.15555	2.22087	0.131629	0	-0.406245	1.99638	0.770799	0	0.301441	1.71619	0.757644	0	1.5854	0.923716	0.189831	0	-1.41275	2.95463	0.407323	0	5.3414	2.94951	4.76007e-06	1	0.333169	4.16456	0.802488	0	-1.26378
18	KLHL11	0	0	0	0.975052	4.53272	0.0230475	1	-0.726723	5.42342	0.165811	0	0.206412	4.84955	0.748251	0	1.00728	4.57513	0.00679391	1	1.1318	4.66395	0.0744218	0	0.240377	5.21804	0.772581	0	0.800436	5.04244	0.0709302	0	0.997378	4.52278	0.107616	0	0.224113	4.48758	0.651521	0	-1.66774	4.5126	0.00143681	1	-0.444046	4.0325	0.558712	0	-0.201094
23	KNTC1	0	0	0	2.26015	4.77216	0.000686322	1	4.06182	4.60384	1.40536e-06	1	1.06322	5.40568	0.0712948	0	1.76837	5.06771	1.75182e-05	1	0.891583	5.70079	0.153856	0	1.33787	6.07675	0.0815855	0	1.08505	6.03651	0.0233138	1	3.14628	4.91982	0.000386631	1	1.25154	4.81773	0.0136075	1	2.23354	2.87322	0.0107059	1	-0.045676	3.6507	0.97366	0	-0.225831
20	KPNA4	0	CL6	CL2	0.822036	6.53233	0.133809	0	0.272919	6.9992	0.67641	0	0.988632	6.72808	0.132349	0	1.22191	6.64578	0.000769027	1	0.482819	6.97603	0.502856	0	-0.798156	7.08017	0.351301	0	-0.21557	7.0318	0.672468	0	-1.53076	7.32486	0.0182455	1	-1.18554	7.69084	0.0143543	1	-0.562513	6.39844	0.378402	0	0.319194	6.17757	0.776554	0	-0.564888
24	KPNA6	0	0	0	2.11101	3.68593	0.00108816	1	-0.181729	5.11795	0.854314	0	1.9378	4.13943	0.0165224	1	0.502092	4.85609	0.243707	0	1.2703	4.61774	0.119434	0	-0.962649	5.18521	0.293871	0	0.0587435	5.02057	0.946397	0	-0.259567	4.87626	0.760003	0	0.511996	4.54178	0.351575	0	-2.36605	3.43006	0.000677882	1	0.0602333	2.6164	0.964841	0	1.51127
10	KRT17	CL2	0	0	-1.1657	3.47091	0.165522	0	0.695001	2.63774	0.767913	0	-0.00651255	2.61923	0.997942	0	-1.84312	3.89066	0.0687253	0	-3.9424	3.94281	0.133267	0	-0.0424064	3.11546	0.982865	0	0.664347	3.25728	0.530456	0	-1.58597	2.82874	0.286944	0	-9.28931	7.94068	1.25296e-07	1	1.76883	3.20832	0.152657	0	1.5101	3.17116	0.285201	0	0.524242
19	KRT19	CL2	0	0	-0.899338	5.34034	0.113554	0	0.808488	4.73743	0.61388	0	-0.863726	5.39964	0.368295	0	-1.86483	6.42805	0.00205546	1	-1.4955	5.56435	0.223896	0	-2.64473	5.47918	0.0426453	1	-1.11921	5.46614	0.253167	0	-2.11502	5.45108	0.0327013	1	-3.73338	7.39779	1.83388e-06	1	1.52213	5.12932	0.0652737	0	-0.22876	5.70632	0.816214	0	1.26074
0	KRT20	0	0	0	0	0	0	0	0	0	0	0	0	0	0	0	0	0	0	0	0	0	0	0	0	0	0	0	0	0	0	0	0	0	0	0	0	0	0	0	0	0	0	0	0	0	0	0	0
5	KRT31	CL2	0	0	0	0	0	0	0	0	0	0	0	0	0	0	0	0	0	0	0	0	0	0	0	0	0	0	0	0	0	0	0	0	0	0	-5.13508	1.39977	0.0847723	0	0	0	0	0	0	0	0	0	0
9	KRT5	CL2	0	0	-0.287462	2.28661	0.831054	0	1.47728	1.7484	0.573998	0	1.21893	1.63665	0.555601	0	0.139248	2.09937	0.92259	0	-2.65164	3.05058	0.585968	0	2.70416	1.86422	0.333064	0	2.91458	1.46471	0.0707111	0	0.143246	1.8975	0.956688	0	-7.96886	7.27896	2.81688e-05	1	1.39211	1.66049	0.36008	0	0.749711	1.5636	0.723494	0	0.101732
10	KRT6A	0	0	0	0	0	0	0	0	0	0	0	0	0	0	0	0	0	0	0	-4.69901	0.687885	0.329324	0	-0.577857	0.0328473	0.815785	0	0	0	0	0	0	0	0	0	-11.186	5.5038	0.000101861	1	0	0	0	0	0	0	0	0	0
9	KRT6B	0	0	0	0	0	0	0	0	0	0	0	0	0	0	0	0	0	0	0	-3.48536	0.35715	0.210393	0	0	0	0	0	0	0	0	0	0	0	0	0	-4.6977	3.10728	0.058725	0	2.59289	1.01815	0.0381483	1	0	0	0	0	0
17	KSR2	0	0	0	3.38001	2.26914	0.000161401	1	-0.560688	4.44834	0.644954	0	2.47578	3.01311	0.0575967	0	2.83517	2.5726	0.000293056	1	3.43634	3.02891	0.0501013	0	2.12901	3.90383	0.243907	0	1.23381	3.82569	0.154742	0	4.15526	2.76633	0.00449134	1	6.1551	0.00281313	2.10114e-09	1	-3.9169	1.87726	0.000116585	1	-0.500409	0.687373	0.807248	0	0
12	L1CAM	0	0	0	2.25713	1.88922	0.010484	1	1.66918	2.71962	0.237249	0	4.99199	1.17795	0.00412882	1	4.49007	0.665534	1.17279e-05	1	3.68239	2.02538	0.0500318	0	6.23681	2.10831	0.0208563	1	3.56816	2.07503	0.0146129	1	4.88217	1.60067	0.00626262	1	5.18071	-0.348666	6.27113e-07	1	0	0	0	0	0	0	0	0	0
14	LACE1	CL4	0	0	-3.09811	3.84306	2.45584e-06	1	-0.742343	2.41174	0.459878	0	-0.324171	2.27204	0.743908	0	0.245982	2.04715	0.670071	0	-0.269327	2.29396	0.804799	0	2.33869	1.9508	0.0823923	0	0.76871	2.24381	0.267681	0	1.12796	1.67849	0.275225	0	0.221636	1.69239	0.795161	0	2.62149	4.08654	0.00045251	1	2.55012	3.90173	0.00510098	1	-3.21527
21	LAIR1	0	0	0	-1.54403	2.6963	0.00977378	1	-0.0900325	2.06528	0.958887	0	-2.7327	3.0422	0.00312375	1	-3.24148	3.89785	9.55145e-07	1	-2.95409	2.93977	0.0125443	1	-1.4678	2.2765	0.235751	0	-1.94298	2.84867	0.0193013	1	-3.65259	2.81782	8.6687e-05	1	-1.30067	2.46527	0.214053	0	1.40581	2.88804	0.045146	1	-1.28012	3.73065	0.0793101	0	1.56975
18	LAMB2	CL6	0	0	0.288866	3.75549	0.706786	0	-0.633687	4.29092	0.497267	0	-0.637064	4.26892	0.466261	0	-1.49821	5.06929	0.00142389	1	-0.270386	4.14094	0.774789	0	-1.90864	4.43501	0.0530189	0	0.232979	3.95095	0.768615	0	-3.23385	4.75628	0.000233651	1	-1.39723	4.71419	0.0628818	0	-1.13421	3.83697	0.172498	0	-1.43207	3.83329	0.185286	0	2.1426
16	LAMB3	CL2	0	0	-1.53938	1.24784	0.0731412	0	0.0615397	0.591604	0.98409	0	-2.54631	1.09935	0.116075	0	-3.75097	2.63037	2.22384e-05	1	-3.17964	1.32682	0.05177	0	-2.89909	1.35168	0.0298254	1	0	0	0	0	-3.68951	1.21931	0.00342672	1	-6.34768	3.71127	4.67563e-06	1	1.35809	1.28796	0.244367	0	-0.521468	1.71618	0.76807	0	2.23358
19	LAMC2	0	0	0	-1.41451	3.56206	0.170659	0	-0.264294	3.12621	0.915573	0	-1.95623	3.76474	0.161744	0	-2.86419	5.00322	0.00549654	1	-2.42951	3.76173	0.117154	0	-2.06749	3.1976	0.247017	0	-2.24925	3.92927	0.0741225	0	-2.74216	3.50312	0.042945	1	-4.73528	5.79931	0.000358577	1	0.858378	4.03094	0.401751	0	-0.77096	4.56849	0.579811	0	1.70415
15	LAT	0	0	0	-1.50944	5.03485	0.00897525	1	2.05074	3.56556	0.0975783	0	-0.709969	4.48298	0.573978	0	-0.904551	4.75023	0.148975	0	-0.789324	4.53724	0.475608	0	0.768738	4.33716	0.589096	0	0.995239	4.10801	0.21927	0	1.5099	3.68167	0.224702	0	0.089931	3.81184	0.937365	0	3.58756	4.3294	1.21284e-05	1	0.688938	5.12099	0.493714	0	-0.662269
8	LAT2	CL4	0	0	-3.78376	1.33205	4.37588e-06	1	0	0	0	0	0	0	0	0	0	0	0	0	0	0	0	0	2.74088	-0.969897	0.15512	0	0	0	0	0	0	0	0	0	0	0	0	0	4.86798	1.04739	1.84178e-06	1	3.2495	1.34019	0.00993212	1	0
19	LCP1	CL6	0	0	-2.2169	3.85907	0.000219496	1	-0.0898409	2.83251	0.950747	0	-1.60592	3.28845	0.0473845	1	-2.06088	4.07044	0.000110965	1	-2.11526	3.41456	0.0596177	0	-0.4949	2.84521	0.727229	0	-1.70362	3.57157	0.0308167	1	-4.30045	3.75164	4.93417e-06	1	-1.82231	3.52151	0.0531016	0	2.01931	4.08834	0.00293512	1	0.455178	4.45032	0.635389	0	0.00343087
16	LDB2	CL6	0	0	-1.3709	3.96662	0.0520371	0	-1.23417	3.94793	0.210861	0	-0.90249	3.94609	0.256161	0	-1.58052	4.82034	0.00874213	1	-1.02126	3.88772	0.297429	0	-0.176532	3.22714	0.920596	0	-1.60114	3.89544	0.0606633	0	-3.56825	4.30992	0.000163957	1	-0.0650368	3.43435	0.960599	0	-0.334544	4.65129	0.675216	0	-0.600685	4.62427	0.564939	0	1.00073
20	LDHB	0	0	0	-0.057804	7.18572	0.940843	0	2.49186	6.24348	0.00131925	1	-1.60388	7.61333	0.0163926	1	-0.69141	7.71071	0.142726	0	-2.21062	7.76241	0.0119381	1	-1.11103	7.48554	0.193479	0	-0.799422	7.76237	0.138192	0	0.524897	6.67143	0.49998	0	-1.65572	7.73803	0.0206777	1	2.92306	6.27551	0.000786565	1	-0.412829	7.49719	0.751543	0	-0.110914
15	LGALS1	CL6	0	0	0.0187385	6.20182	0.981688	0	-0.0407806	6.49374	0.979435	0	-0.220452	6.71041	0.835213	0	-0.60966	7.05918	0.349045	0	-0.0761687	6.59899	0.953686	0	-0.984028	6.29451	0.392251	0	-0.819386	6.42563	0.240891	0	-2.97303	7.15789	0.00116178	1	-1.41173	7.42516	0.0528493	0	-0.455656	6.41504	0.594608	0	-1.23738	6.61105	0.275852	0	1.15297
22	LGALS3	CL6	0	0	-0.810315	6.02719	0.179222	0	-0.3223	5.78016	0.761382	0	-1.45004	6.28704	0.0829522	0	-2.95816	7.646	5.8181e-08	1	-2.12695	6.38658	0.0134344	1	-2.71108	6.07027	0.0192659	1	-1.85733	6.39087	0.00491881	1	-5.0705	6.91209	8.59192e-07	1	-1.63314	6.59765	0.0293112	1	0.525312	6.30808	0.506162	0	-0.384146	6.74154	0.766948	0	1.88065
14	LHFPL4	0	0	0	1.70407	1.28166	0.139566	0	-1.36118	3.11302	0.424526	0	5.89685	0.273182	0.00396367	1	4.07808	0.459119	0.00158402	1	4.9804	1.0884	0.0449269	1	4.11328	1.58903	0.191534	0	-0.416248	2.32401	0.846798	0	5.44495	0.881304	0.0140042	1	5.95998	-1.20747	1.27509e-06	1	-3.77659	1.37343	5.99004e-05	1	0	0	0	0	0
14	LHFPL5	0	CL1	CL5	3.31032	1.62911	2.32644e-05	1	0.279746	3.48661	0.776062	0	6.42667	1.13849	6.48483e-07	1	6.50074	0.202514	1.52383e-14	1	7.00466	1.46462	2.76562e-06	1	3.26738	2.71063	0.0330422	1	1.51025	2.63281	0.0546485	0	6.52631	1.57145	8.59192e-07	1	6.68614	-0.579278	4.10703e-14	1	-3.32559	1.17401	0.000549139	1	0	0	0	0	0
10	LHX2	CL1	0	0	4.01962	2.57841	3.99508e-06	1	6.50981	2.35288	8.18143e-05	1	6.38608	1.96673	0.000223725	1	5.99655	1.07826	1.15191e-08	1	2.90105	3.69499	0.0962065	0	3.96598	4.27156	0.0698738	0	3.08362	4.01244	0.0092085	1	6.57644	2.62848	0.0002671	1	4.19132	1.34064	0.000185442	1	0	0	0	0	0	0	0	0	0
1	LHX8	CL9	0	0	0	0	0	0	0	0	0	0	0	0	0	0	0	0	0	0	-2.6064	-0.328515	0.28819	0	0	0	0	0	0	0	0	0	0	0	0	0	0	0	0	0	0	0	0	0	0	0	0	0	0
22	LIG1	0	0	0	2.21784	5.28829	0.000902653	1	2.57449	5.62409	0.00104745	1	0.586229	5.9733	0.447821	0	0.964774	5.78142	0.0244549	1	-0.254362	6.45831	0.79476	0	1.51597	6.54488	0.117229	0	0.8405	6.68276	0.175407	0	3.78988	5.10515	0.00111938	1	1.06727	5.28846	0.0665548	0	0.722098	3.88791	0.311439	0	-0.322536	4.26146	0.768149	0	0.355344
13	LILRA2	0	0	0	0	0	0	0	0	0	0	0	0	0	0	0	0	0	0	0	0	0	0	0	0	0	0	0	0	0	0	0	-4.80711	-0.359701	3.05772e-05	1	0	0	0	0	0	0	0	0	0	0	0	0	0
21	LIMCH1	CL6	0	0	-0.762754	4.07756	0.362358	0	-1.69006	4.54555	0.148313	0	-1.06046	4.47096	0.374205	0	-1.53179	5.15058	0.028126	1	0.260738	3.90779	0.862223	0	-2.90702	4.21551	0.066153	0	-1.9814	4.42527	0.110206	0	-3.35241	4.69921	0.00510969	1	0.834258	3.46133	0.39261	0	-1.25011	4.85136	0.0475329	1	-1.05308	4.77359	0.257502	0	1.24726
19	LIMD2	0	0	0	0.99937	4.5132	0.102314	0	2.53199	4.3136	0.000739263	1	-1.1617	5.47499	0.0935441	0	-0.291856	5.4586	0.468368	0	-0.964812	5.44525	0.141664	0	0.594199	5.33661	0.423413	0	-0.0698746	5.65283	0.888695	0	1.55914	4.46136	0.0414669	1	-0.0614915	4.72926	0.938821	0	1.87295	3.30118	0.0251226	1	-1.23909	4.37404	0.19232	0	0.781948
8	LINC00113	CL4	0	0	-5.43066	1.4135	1.66963e-07	1	0	0	0	0	0	0	0	0	0	0	0	0	0	0	0	0	0	0	0	0	0	0	0	0	0	0	0	0	0	0	0	0	4.95098	1.76408	1.66501e-06	1	1.67344	2.40466	0.0944931	0	0
9	LINC00271	0	0	0	0	0	0	0	-1.98026	0.795394	0.0479372	1	0	0	0	0	0	0	0	0	0	0	0	0	0	0	0	0	0	0	0	0	-1.74835	0.439985	0.0971332	0	0	0	0	0	-1.25662	1.54705	0.1178	0	0	0	0	0	0
3	LINC00309	CL4	0	0	0	0	0	0	0	0	0	0	0	0	0	0	0	0	0	0	0	0	0	0	0	0	0	0	0	0	0	0	0	0	0	0	0	0	0	0	4.32101	0.720539	8.5941e-05	1	2.42086	1.08355	0.0941636	0	0
8	LINC00574	0	0	0	-4.73727	2.50229	0.000197843	1	0	0	0	0	0	0	0	0	0	0	0	0	0.704661	0.0659748	0.647902	0	1.78726	-0.0996455	0.28137	0	0	0	0	0	0	0	0	0	0	0	0	0	3.66961	3.00438	0.0117271	1	2.32102	3.0126	0.223661	0	-4.18947
8	LINC00615	CL4	0	0	-5.41917	1.33561	2.17309e-07	1	0	0	0	0	0	0	0	0	0	0	0	0	0	0	0	0	0	0	0	0	0	0	0	0	0	0	0	0	0	0	0	0	5.04229	1.82714	3.15605e-05	1	3.84519	1.99598	0.0141409	1	0
21	LIPH	0	0	0	-1.91537	1.51686	0.0291056	1	0	0	0	0	-0.979263	0.997386	0.617752	0	-4.29664	3.24862	5.50742e-05	1	-2.50464	1.34668	0.080642	0	-2.07104	0.749943	0.292071	0	-4.21067	2.29049	0.0056097	1	-4.42174	1.59089	0.0012217	1	-2.75786	1.81484	0.104284	0	2.41112	1.72065	0.0170488	1	1.02362	2.23669	0.461489	0	2.18888
22	LLPH	0	0	0	-1.77362	7.48718	0.00258631	1	0.415277	6.51878	0.606003	0	-1.20146	7.01716	0.0724027	0	-1.02358	7.06881	0.0150906	1	-1.89257	7.24821	0.0225547	1	0.556346	6.72659	0.568975	0	-0.632174	7.18628	0.224468	0	0.944626	6.12943	0.234099	0	-0.233132	6.62134	0.74676	0	2.16442	7.25612	0.0015445	1	0.474469	7.67452	0.675342	0	-0.813209
21	LMAN1	0	0	0	-0.759331	6.68801	0.329349	0	0.773477	5.96617	0.458369	0	-2.10325	7.01873	0.0208494	1	0.579546	6.47563	0.478917	0	-2.45492	7.03548	0.0264344	1	1.57097	6.0253	0.247418	0	-0.95619	6.88877	0.212371	0	1.5071	5.56875	0.165631	0	-0.68511	6.40301	0.375417	0	2.02637	6.36981	0.019913	1	-0.170504	7.29492	0.916144	0	-1.94018
17	LMO4	CL5	0	0	2.27736	3.52667	0.00460428	1	-1.45496	5.41104	0.0618124	0	1.09408	4.23987	0.137465	0	1.14723	4.41256	0.0350999	1	0.463676	4.64482	0.621808	0	1.29848	4.51926	0.279818	0	-0.0610303	4.94403	0.94249	0	-0.254063	4.66607	0.766325	0	0.343555	4.28204	0.65501	0	-3.72401	3.68939	0.000161937	1	-0.759141	2.70493	0.593192	0	0.923301
3	LOC100128076	CL4	0	0	0	0	0	0	0	0	0	0	0	0	0	0	0	0	0	0	0	0	0	0	0	0	0	0	0	0	0	0	0	0	0	0	0	0	0	0	0	0	0	0	0	0	0	0	0
2	LOC100128098	0	0	0	0	0	0	0	0	0	0	0	0	0	0	0	0	0	0	0	-0.953273	0.115761	0.70142	0	-1.2678	-0.0351395	0.602481	0	-2.74437	0.832171	0.0961227	0	0	0	0	0	0	0	0	0	0	0	0	0	0	0	0	0	0
21	LOC100128361	0	0	0	-1.84151	6.56468	0.0030462	1	1.06617	5.26308	0.269579	0	-1.15555	5.88556	0.180779	0	-0.577955	5.59335	0.303861	0	-0.920413	5.88251	0.335695	0	1.48579	5.77685	0.17239	0	1.20208	5.69224	0.0648939	0	4.49051	4.10167	0.00190863	1	-0.485638	5.51431	0.519485	0	3.00933	5.94638	0.000128328	1	0.71022	6.4775	0.486068	0	-1.47651
11	LOC100128420	0	0	0	0	0	0	0	0	0	0	0	0	0	0	0	0	0	0	0	0	0	0	0	0	0	0	0	0	0	0	0	-4.90441	-0.345679	0.000428003	1	0	0	0	0	0	0	0	0	0	0	0	0	0
19	LOC100130264	CL4	0	0	-5.62757	3.27054	2.87973e-07	1	0.00554067	0.0491494	0.999683	0	-2.65654	1.22714	0.154925	0	-1.06616	1.04024	0.365236	0	-2.51232	1.07602	0.185179	0	3.94362	-0.0749159	0.116238	0	0	0	0	0	1.9253	-0.47322	0.353409	0	0	0	0	0	6.28124	3.18788	1.47957e-06	1	2.62844	4.12731	0.0182749	1	-4.01533
19	LOC100132247	0	0	0	-0.399322	4.37078	0.590439	0	0.538504	3.94408	0.651719	0	-1.90843	4.53534	0.0855039	0	-1.62183	5.14679	0.00726279	1	-1.49616	4.46159	0.198118	0	0.30535	4.56409	0.794289	0	0.3637	4.72552	0.586441	0	0.764578	3.5943	0.550329	0	0.586791	3.23845	0.465944	0	1.77618	3.80974	0.0210911	1	0.248142	4.34219	0.81818	0	0.423184
23	LOC100132287	0	0	0	-1.97063	3.86007	0.0056479	1	-0.476745	2.83966	0.764252	0	-3.21539	3.86666	0.0216388	1	-2.16053	3.84773	0.00276354	1	-3.32942	3.77507	0.0231331	1	-1.88068	3.53821	0.0964552	0	-1.06481	3.71259	0.209889	0	1.33238	2.12129	0.383778	0	0.152716	2.47413	0.90673	0	2.48323	3.75408	0.00250534	1	-0.0534792	4.63812	0.964841	0	-0.819152
6	LOC100169752	CL4	0	0	-4.1612	1.08029	1.70084e-06	1	0	0	0	0	0	0	0	0	0	0	0	0	0	0	0	0	0	0	0	0	0	0	0	0	0	0	0	0	0	0	0	0	4.45931	1.00129	1.91615e-05	1	2.36739	1.36669	0.0578087	0	0
23	LOC100170939	0	0	0	-1.56472	7.4975	0.0182326	1	1.63606	6.18104	0.172864	0	0.299196	6.64151	0.805063	0	0.628236	6.72226	0.324948	0	1.34864	6.3956	0.273679	0	2.36813	6.36844	0.120614	0	2.30449	5.90095	0.0123232	1	1.65578	6.15203	0.172794	0	0.491512	6.23503	0.537064	0	3.05817	6.96547	6.14424e-05	1	1.3332	7.34833	0.131232	0	-1.64776
18	LOC100287042	0	0	0	-2.99042	4.56549	3.12723e-06	1	0.172145	3.13347	0.884708	0	-0.871874	3.32333	0.380483	0	-2.12385	3.44776	0.00264065	1	-1.47122	3.56456	0.129066	0	1.11147	3.35158	0.285129	0	0.98866	3.19507	0.0822723	0	3.54572	1.90577	0.00302691	1	0.0570866	2.97594	0.958653	0	2.9058	4.34487	0.000143258	1	1.21515	4.47086	0.200176	0	-1.15332
30	LOC100288069	CL4	0	0	-4.42475	8.8818	5.84382e-08	1	0.0121515	6.56061	0.994362	0	-2.73846	7.32056	0.00933257	1	-2.08478	7.50192	0.000702663	1	-1.83009	6.99715	0.0870145	0	-0.137752	7.08278	0.924561	0	1.40294	6.6546	0.0690102	0	0.786302	6.03596	0.482959	0	8.00918	0.740138	3.6564e-10	1	4.54248	8.92841	4.56035e-07	1	1.67372	9.52211	0.0764648	0	-2.25066
6	LOC100379224	0	0	0	1.37351	1.17765	0.118668	0	1.04438	1.77283	0.435893	0	2.67724	1.09887	0.0455198	1	0	0	0	0	1.93943	1.57638	0.201002	0	1.34618	1.65286	0.471509	0	0.661194	1.64979	0.558487	0	4.71859	0.601503	0.00201671	1	3.60848	-0.182083	0.000200226	1	0	0	0	0	0	0	0	0	0
15	LOC100506023	CL4	0	0	-3.50034	4.67917	1.10381e-06	1	-0.486294	3.27146	0.542167	0	-1.01292	3.37266	0.165501	0	-0.768239	3.45141	0.0577365	0	-0.132248	3.07734	0.883444	0	0.828784	2.98873	0.434903	0	0.241834	3.09638	0.73856	0	0.67721	2.57913	0.466463	0	1.06571	2.10285	0.110386	0	2.54456	5.02134	0.000705512	1	1.31393	5.04895	0.15267	0	-1.95211
3	LOC100507389	CL4	0	0	0	0	0	0	0	0	0	0	0	0	0	0	0	0	0	0	0	0	0	0	0	0	0	0	0	0	0	0	0	0	0	0	0	0	0	0	0	0	0	0	0	0	0	0	0
15	LOC152578	CL4	0	0	-5.62858	3.27827	2.21171e-06	1	-1.04145	0.243931	0.668239	0	-1.35103	1.0081	0.547859	0	0	0	0	0	-1.1265	0.748634	0.591251	0	3.56326	-0.169497	0.148027	0	0	0	0	0	2.22304	-0.483319	0.249829	0	-0.996041	0.558692	0.523069	0	5.52307	3.50359	8.25683e-05	1	3.54557	4.06921	0.0162598	1	-5.50579
6	LOC284788	CL4	0	0	0	0	0	0	0	0	0	0	0	0	0	0	0	0	0	0	0	0	0	0	0	0	0	0	0	0	0	0	0	0	0	0	0	0	0	0	4.23308	0.94127	7.32416e-05	1	3.31137	0.973038	0.0144656	1	0
27	LOC285359	0	0	0	-2.01711	6.91141	0.000297421	1	0.750397	5.72469	0.331575	0	-1.59297	6.50709	0.0271337	1	-0.769811	6.44825	0.0686087	0	-2.0681	6.62748	0.0171693	1	0.57936	6.01757	0.5578	0	-0.321751	6.35847	0.611018	0	1.22352	5.35244	0.146966	0	0.870678	5.24597	0.106455	0	2.61372	6.63397	8.25683e-05	1	0.0146039	7.29981	0.99076	0	-0.915255
8	LOC285692	CL4	0	0	-4.13392	1.80533	2.90421e-06	1	0	0	0	0	0	0	0	0	0	0	0	0	0	0	0	0	1.56259	-0.546612	0.386946	0	0	0	0	0	0	0	0	0	0	0	0	0	4.60517	1.78045	2.26103e-05	1	2.38349	2.28721	0.0321358	1	0
3	LOC286359	CL4	0	0	0	0	0	0	0	0	0	0	0	0	0	0	0	0	0	0	0	0	0	0	0	0	0	0	0	0	0	0	0	0	0	0	0	0	0	0	0	0	0	0	0	0	0	0	0
25	LOC286437	0	0	0	-3.65861	5.59078	1.74278e-06	1	-0.42415	3.78833	0.79594	0	-1.72535	4.32343	0.14626	0	-1.73591	4.45701	0.0140627	1	-1.50539	4.2788	0.279836	0	2.95097	3.53344	0.131354	0	0.544876	3.99996	0.54437	0	1.50458	3.15134	0.310175	0	1.14588	3.08315	0.205223	0	3.41132	5.54867	3.75316e-05	1	1.26438	5.96331	0.151194	0	-1.71529
3	LOC389765	0	0	0	0.165721	1.54496	0.830677	0	1.02029	1.24002	0.386738	0	0.27342	1.29043	0.828131	0	0.0616079	1.74676	0.939067	0	0.810355	1.29318	0.524655	0	1.72795	1.55914	0.214713	0	1.38332	1.4285	0.0833815	0	1.83359	0.853398	0.15732	0	3.94398	-1.47834	2.08806e-05	1	0	0	0	0	0	0	0	0	0.0216691
20	LOC392232	0	0	0	-0.856401	4.70664	0.296478	0	0.16688	4.40222	0.954514	0	1.66877	3.67885	0.248046	0	5.37842	1.59293	9.77349e-06	1	1.56688	4.01216	0.277033	0	0.97946	4.05659	0.71901	0	-0.841102	4.51489	0.561322	0	6.29333	2.46335	0.00409875	1	4.10139	1.90602	0.000101861	1	0.86392	4.73557	0.400977	0	2.44449	4.07755	0.0482735	1	-6.0076
25	LOC440173	CL4	0	0	-5.77334	8.77813	2.4832e-09	1	0.897055	5.57507	0.504854	0	-1.30508	6.2888	0.173794	0	-1.53484	6.41921	0.050691	0	-0.862129	6.17655	0.429868	0	1.14883	5.9659	0.325854	0	1.5646	5.53065	0.0419114	1	3.01059	4.86711	0.0141774	1	-0.339098	5.91612	0.690995	0	6.33818	8.69879	1.54315e-07	1	3.11189	9.22423	0.0037715	1	-3.49933
30	LOC440354	0	0	0	-1.82534	5.92595	0.00376985	1	0.726358	4.64056	0.563202	0	-1.41398	5.26597	0.145972	0	-0.805362	5.44313	0.19268	0	-1.53911	5.33584	0.15995	0	2.47369	4.77211	0.112345	0	1.07958	5.00832	0.16205	0	0.984708	4.34635	0.442384	0	5.21963	1.15174	7.25771e-07	1	3.0224	5.50818	8.23457e-05	1	1.20991	6.03533	0.117615	0	-1.41536
22	LOC643441	0	0	0	0	0	0	0	0	0	0	0	-3.48813	-0.21239	0.0473845	1	-4.40004	1.3507	0.000112071	1	0	0	0	0	-4.4041	-0.699602	0.0318875	1	0	0	0	0	-5.6637	-0.076454	8.46833e-05	1	0	0	0	0	3.84341	0.984388	0.000763461	1	0.280512	2.05473	0.887347	0	0.850415
0	LOC645752	0	0	0	0	0	0	0	0	0	0	0	0	0	0	0	0	0	0	0	0	0	0	0	0	0	0	0	0	0	0	0	0	0	0	0	0	0	0	0	0	0	0	0	0	0	0	0	0
11	LOC648691	CL4	0	0	-5.75179	2.69615	1.35783e-07	1	0	0	0	0	0	0	0	0	0	0	0	0	-0.549021	-0.0245211	0.750628	0	1.87454	-0.317795	0.312644	0	0	0	0	0	0	0	0	0	-0.889837	0.400646	0.427149	0	5.69107	2.83742	7.04229e-06	1	3.54599	3.11891	0.00801408	1	-4.26137
32	LOC728554	0	0	0	-3.97298	7.18542	3.06217e-07	1	-0.155279	4.94458	0.928146	0	-2.90625	5.89613	0.0188891	1	-1.83434	6.00607	0.0107699	1	-3.46874	6.02055	0.0171717	1	1.12301	5.30307	0.403392	0	0.844413	5.37621	0.305665	0	1.69088	4.23272	0.252167	0	-3.15214	6.46475	0.000541804	1	4.43838	7.09705	8.45051e-07	1	1.49509	7.86951	0.0986117	0	-2.26056
3	LOC730227	CL4	0	0	0	0	0	0	0	0	0	0	0	0	0	0	0	0	0	0	0	0	0	0	0	0	0	0	0	0	0	0	0	0	0	0	0	0	0	0	4.44114	0.842374	0.000124584	1	2.12359	1.25161	0.168426	0	0
16	LONRF2	0	0	0	-0.260363	3.32239	0.736797	0	-1.11907	3.66723	0.248812	0	-0.132107	2.91846	0.931689	0	0.513543	2.78316	0.521737	0	0.827805	2.73375	0.587299	0	3.20333	2.85055	0.107323	0	1.81635	2.73881	0.0635846	0	0.790707	2.55598	0.599139	0	2.54941	0.839581	0.0126449	1	-0.797012	3.49995	0.190653	0	0.76469	2.83712	0.450799	0	-1.05884
15	LPHN1	0	0	0	2.09547	3.16779	0.00039	1	-0.413072	4.57644	0.644239	0	2.28228	3.32205	0.012512	1	2.16392	3.22364	6.12847e-05	1	0.810389	4.08094	0.392981	0	-0.0415418	4.44298	0.972745	0	1.29548	4.02461	0.148063	0	1.66139	3.65899	0.0678956	0	0.933706	3.35802	0.17396	0	-2.52392	2.97968	9.13945e-05	1	0.571127	1.91646	0.581787	0	-0.324776
26	LPP	0	0	0	0.47846	3.9824	0.475553	0	-0.116807	4.40253	0.93351	0	-0.980634	4.55555	0.202969	0	-1.61076	5.32462	0.000132699	1	-0.780774	4.50659	0.34125	0	-2.54625	4.96348	0.00840084	1	-0.537973	4.79468	0.342717	0	-2.79757	4.84292	0.000741368	1	-2.12488	5.18017	0.000293473	1	-0.630216	3.86065	0.435519	0	-1.14054	4.01638	0.250205	0	1.94346
25	LRP1	0	0	0	0.449218	4.20314	0.40531	0	-0.816864	4.93178	0.228489	0	-0.69885	4.74822	0.260593	0	-0.757257	5.15712	0.0521652	0	-0.176079	4.60615	0.860776	0	-1.81021	5.00989	0.0448594	1	0.178193	4.60474	0.792939	0	-3.04713	5.19716	0.000154979	1	-1.53686	5.24663	0.0106631	1	-1.35196	4.32084	0.0200445	1	-0.976251	4.17851	0.188002	0	1.15664
16	LRP2BP	0	0	0	2.44959	1.54699	0.00388482	1	-0.69672	3.3129	0.533568	0	2.11361	2.14162	0.0536302	0	1.82221	2.1631	0.011161	1	3.52509	1.91467	0.023874	1	0.771162	2.86012	0.62741	0	1.04208	2.6232	0.226382	0	0.825374	2.56663	0.474382	0	4.34381	0.117631	7.84296e-06	1	-3.45283	1.43114	0.000180723	1	0	0	0	0	0
19	LRP8	0	0	0	0.565823	5.60896	0.330873	0	1.82745	5.27889	0.01628	1	-0.94878	5.95678	0.165848	0	-0.0948624	5.69043	0.862509	0	-1.97447	6.36654	0.0373022	1	1.09144	6.07026	0.245632	0	0.773345	6.18172	0.172405	0	3.93719	4.3982	0.000783134	1	-0.521538	5.38021	0.564168	0	1.71846	4.63487	0.0105833	1	-0.180707	5.26288	0.857774	0	-0.309524
24	LRRC16B	0	0	0	1.78979	3.12657	0.00636225	1	0.361542	4.11986	0.758873	0	0.650456	3.7522	0.527768	0	2.8636	2.53408	3.94941e-06	1	1.35294	3.72465	0.123187	0	0.742036	4.20643	0.479766	0	1.74096	3.70001	0.0134062	1	4.10631	2.78937	0.000850595	1	4.22306	1.07428	1.02614e-06	1	-1.37408	2.60643	0.0881333	0	-0.582502	2.33195	0.677878	0	0
24	LRRC49	0	0	0	3.11836	2.662	1.36196e-05	1	-0.627661	4.75436	0.37387	0	3.43411	3.09327	0.000163327	1	2.83632	2.98767	2.92991e-06	1	2.98995	3.54029	0.00683156	1	1.05497	4.14811	0.323241	0	1.57755	3.76872	0.0219795	1	-0.126219	4.31776	0.887705	0	1.81719	3.10583	0.00254835	1	-3.8619	2.51874	7.29723e-06	1	0	0	0	0	0.373145
21	LRRK2	CL6	0	0	-2.79203	3.35322	0.00138345	1	-1.57805	2.33335	0.354552	0	-2.82111	3.06904	0.0731103	0	-3.76919	4.59906	0.000126367	1	-2.78481	2.90042	0.144061	0	-1.11275	2.10317	0.595966	0	-2.76184	3.24759	0.0276051	1	-5.86774	3.44733	0.00015948	1	-2.27903	3.06859	0.142023	0	2.07821	4.00842	0.01608	1	0.346737	4.60521	0.774156	0	0.969434
6	LRRN1	CL4	0	0	0	0	0	0	0	0	0	0	0	0	0	0	0	0	0	0	0	0	0	0	0	0	0	0	0	0	0	0	0	0	0	0	0	0	0	0	3.86707	0.917459	5.67096e-05	1	2.50694	1.05486	0.0304447	1	0
14	LRRN4	0	0	0	0	0	0	0	0	0	0	0	-4.17594	1.3538	0.0255684	1	-5.5999	2.42326	5.01621e-05	1	-3.05087	0.580248	0.0655694	0	0	0	0	0	0	0	0	0	-3.38066	0.377674	0.084382	0	0	0	0	0	1.37482	1.5365	0.220556	0	-2.0626	2.67588	0.122787	0	2.59722
16	LTA4H	0	0	0	-0.360602	6.14846	0.388725	0	-0.233231	6.17893	0.716026	0	-1.07876	6.50615	0.0302304	1	-1.52304	7.12162	2.47984e-05	1	-0.639942	6.30776	0.252296	0	-0.581892	6.10424	0.416905	0	-0.91397	6.44717	0.0335301	1	-1.36966	6.25914	0.00820293	1	-0.155104	6.01276	0.734249	0	0.0948451	6.25663	0.86632	0	-0.593198	6.54576	0.384751	0	1.00239
20	LTBR	CL2	0	0	-0.318719	5.33091	0.700704	0	-0.831676	5.71016	0.226444	0	-2.00201	5.99162	0.00184077	1	-2.05632	6.47775	1.45986e-06	1	-1.95207	5.89922	0.0185917	1	-1.76752	5.83774	0.0521438	0	-1.14332	6.10889	0.024823	1	0.124251	4.98718	0.897845	0	-3.31783	7.00338	7.09543e-08	1	-0.636037	5.50846	0.510826	0	-1.5065	5.76671	0.22902	0	1.55295
24	LUC7L3	0	0	0	-0.155492	8.95235	0.880095	0	0.396031	8.647	0.75255	0	-2.49234	9.44828	0.0139465	1	-1.91729	9.72414	0.00175877	1	-2.89058	9.54032	0.0208407	1	1.35458	8.89344	0.317193	0	-0.420544	9.58215	0.646909	0	2.62149	7.66553	0.0232137	1	1.14256	7.39781	0.120116	0	1.03815	8.49438	0.307884	0	-0.676424	9.215	0.683255	0	0.592019
17	LUM	CL6	0	0	-1.82985	5.19806	0.0130519	1	-0.685702	4.72646	0.648186	0	-1.66428	5.21285	0.110685	0	-2.86633	6.36942	0.000127381	1	-2.16547	5.21332	0.106442	0	-2.60765	4.68483	0.0717203	0	-2.87247	5.40867	0.00527154	1	-4.34369	5.49821	0.000156331	1	-2.084	5.86503	0.0404374	1	0.719642	5.7933	0.384729	0	-0.471872	6.18922	0.698887	0	1.40032
23	LYN	0	0	0	-2.88849	5.47422	2.74063e-07	1	0.0988726	3.95303	0.941338	0	-1.80685	4.67913	0.00915541	1	-1.61877	5.17611	4.49074e-05	1	-1.58978	4.53352	0.0220888	1	-1.08418	4.31281	0.173149	0	-1.22307	4.7229	0.0191466	1	-2.82404	4.60452	6.68284e-05	1	-1.10419	4.44046	0.0953997	0	3.0472	5.60769	1.88771e-05	1	0.893164	6.19664	0.236401	0	-1.01165
27	LYZ	0	0	0	-1.88526	7.37969	0.0074401	1	-0.375986	6.3906	0.792294	0	-3.97409	7.70896	0.000510029	1	-4.32614	8.78328	2.33938e-07	1	-4.01204	7.49117	0.00812846	1	-0.34012	6.54649	0.835798	0	-2.98902	8.01209	0.00296738	1	-5.96389	7.69591	7.10652e-06	1	-2.76231	7.52127	0.00809214	1	1.90655	7.55814	0.0180693	1	-1.14343	8.6933	0.26899	0	1.68328
26	LZIC	CL6	0	0	1.49066	5.69988	0.0168513	1	-0.0990268	6.7099	0.936248	0	1.70715	6.09869	0.0555779	0	2.30913	5.70393	4.27985e-06	1	1.51021	6.25092	0.107083	0	-0.0307522	6.36237	0.981705	0	-0.144694	6.44847	0.845242	0	-1.72866	6.97012	0.0471548	1	3.17769	4.69876	5.50631e-06	1	-1.74585	5.72455	0.012221	1	-0.172839	5.21377	0.907713	0	-0.593557
16	MACROD2	0	0	0	0.303049	4.94774	0.746981	0	-0.370159	5.4085	0.775125	0	1.26548	4.677	0.306164	0	1.15072	4.83602	0.12755	0	0.0968591	5.25615	0.948929	0	-0.103527	5.25731	0.950039	0	-0.834161	5.70835	0.29316	0	2.01199	4.42835	0.108642	0	3.53014	2.86497	1.61298e-05	1	-0.78451	4.98941	0.376904	0	0.871873	4.351	0.581335	0	-0.705025
16	MADD	0	CL1	CL5	2.72095	2.47686	0.000265709	1	-0.353051	4.28659	0.722885	0	5.09425	2.02308	6.20386e-05	1	5.8132	0.801092	2.39015e-11	1	5.04148	2.49608	0.00208734	1	5.22013	3.04021	0.00832593	1	2.40759	3.23334	0.00688183	1	4.17639	2.67934	0.0003829	1	6.33074	-0.158727	9.70598e-14	1	-3.42814	2.19965	0.000169694	1	0	0	0	0	0
12	MAFK	0	0	0	-1.69769	2.73778	0.0225168	1	-1.76202	2.49286	0.0176876	1	-2.75188	2.69256	0.00761863	1	-3.62013	3.77701	2.4093e-06	1	-2.36538	2.41876	0.0295349	1	-1.5317	2.39557	0.132234	0	-0.503926	2.44591	0.468352	0	-1.8706	1.96668	0.0564234	0	-2.95399	3.03752	0.00217836	1	0.346515	3.34583	0.692952	0	-0.0718584	3.49342	0.961783	0	1.16897
22	MAGED4	0	0	0	3.09371	3.51441	1.52732e-05	1	1.18369	4.89488	0.118879	0	3.08158	3.97104	0.00445941	1	2.79771	3.92546	6.59697e-06	1	1.62539	4.78442	0.0204583	1	0.339271	5.34068	0.666292	0	1.98763	4.77538	0.0135195	1	4.56689	3.76571	2.3926e-05	1	2.2878	3.58605	2.03193e-05	1	-1.86513	2.5867	0.0287598	1	0.263113	1.84402	0.898912	0	0.187071
15	MAP3K14-AS1	CL4	0	0	-3.63842	5.42122	1.39399e-06	1	-0.312602	3.76812	0.804498	0	-1.30788	4.15243	0.220046	0	-0.578779	4.02253	0.328421	0	0.0287988	3.67636	0.982148	0	0.673211	3.61717	0.626075	0	1.32856	3.09111	0.148825	0	0.97378	3.19026	0.359363	0	-0.93413	3.9527	0.231565	0	3.13011	5.67011	8.88616e-05	1	1.44837	5.94506	0.154156	0	-2.5326
19	MAPK1IP1L	0	0	0	-1.04209	8.55716	0.0655969	0	0.269969	7.99909	0.693902	0	-0.928581	8.47537	0.0739677	0	-0.451464	8.46915	0.151118	0	-0.964892	8.47421	0.175188	0	0.51489	8.04111	0.517584	0	-0.606671	8.4479	0.128813	0	1.97461	7.33966	0.00762555	1	0.357524	7.79589	0.477602	0	1.31045	8.38806	0.0606303	0	-0.0582073	8.79916	0.966999	0	-0.498745
25	MAPK8IP1	0	0	0	2.82611	4.10856	1.04737e-05	1	-0.160785	5.80864	0.845777	0	2.82075	4.25887	0.00122303	1	2.67669	4.18568	2.54623e-08	1	2.35645	4.83089	0.00315099	1	2.19395	5.38558	0.0092697	1	1.30869	5.36671	0.0037409	1	4.17179	4.20999	1.74025e-05	1	3.25443	3.16486	2.41334e-08	1	-2.72741	3.70316	0.000143256	1	1.46517	2.39438	0.149554	0	-0.887241
16	MAPKAPK3	0	0	0	-0.726982	3.22532	0.249103	0	-0.407401	3.16185	0.654856	0	-1.90053	3.57974	0.0126021	1	-2.17388	4.21479	1.70961e-06	1	-2.10857	3.58584	0.018496	1	-1.66633	3.45503	0.0471423	1	-0.673219	3.50135	0.190652	0	-2.61582	3.41806	0.00072351	1	-1.82828	3.72473	0.00443197	1	0.259481	3.29573	0.748995	0	-1.10541	3.66381	0.241255	0	1.38899
16	MAST1	0	CL1	CL5	2.77849	1.86539	0.000324742	1	0.296897	3.60079	0.795096	0	4.83104	1.73999	0.000428194	1	4.24778	1.26518	6.93008e-06	1	3.58997	2.57725	0.00821506	1	4.05804	2.85244	0.0328724	1	2.48615	2.73228	0.0120568	1	5.74184	1.85966	0.000119059	1	6.67363	-0.681322	1.35873e-13	1	-2.97898	1.23338	0.000840873	1	0	0	0	0	0
16	MAT2B	CL6	0	0	0.608951	4.92718	0.195957	0	-0.150131	5.4625	0.870073	0	0.0866001	5.29369	0.885685	0	-0.458572	5.8294	0.102996	0	-0.716504	5.59845	0.168885	0	0.0572735	5.29444	0.955122	0	-0.309713	5.55686	0.533695	0	-2.91673	5.975	1.55592e-05	1	-0.773354	5.61261	0.0592814	0	-0.722368	4.90144	0.231465	0	-0.127746	4.7705	0.895714	0	0.787064
17	MCC	0	0	0	0.604398	2.00026	0.475017	0	-1.50616	3.00676	0.103568	0	-0.883305	2.61203	0.371528	0	-1.43899	3.19447	0.0235797	1	-1.29024	2.75282	0.250987	0	-0.671348	2.59804	0.623198	0	0.417505	2.38932	0.626956	0	-2.60991	2.83036	0.00603861	1	-3.00887	3.82984	0.00048731	1	-2.38553	2.43705	0.00653192	1	-1.83839	2.1047	0.112552	0	2.26139
21	MCFD2	CL6	0	0	1.11662	2.68264	0.0887324	0	-1.22706	3.88755	0.0722465	0	-0.456003	3.52986	0.546357	0	-0.159467	3.6297	0.721671	0	0.151223	3.36397	0.886321	0	0.243847	3.35283	0.850624	0	-0.245127	3.57351	0.704317	0	-2.85123	3.98608	0.000212248	1	-1.70047	4.19557	0.00463971	1	-2.23649	2.85397	0.00204587	1	-1.02557	2.57126	0.286117	0	0.873773
23	MCM10	0	0	0	2.19237	4.15869	0.000316025	1	4.71027	3.66458	8.00759e-06	1	0.374718	5.06545	0.571624	0	2.85142	3.76146	3.96631e-06	1	0.357877	5.1991	0.59044	0	1.01602	5.42787	0.155515	0	1.97161	4.97128	0.00103852	1	5.03083	3.67483	9.05183e-06	1	0.778887	4.44378	0.217924	0	2.79279	2.08583	0.00344146	1	-1.09914	3.39274	0.243877	0	-1.16809
19	MCM2	0	0	0	3.02754	3.07408	7.42961e-05	1	3.68672	3.39039	0.00332125	1	3.22736	3.441	0.00405031	1	3.91781	2.67477	1.78048e-06	1	1.88803	4.13397	0.0992651	0	0.261276	4.66849	0.865051	0	0.950363	4.44539	0.230947	0	2.7523	3.76078	0.0215351	1	0.548234	4.02302	0.486569	0	0.693464	1.4512	0.448567	0	0.310863	1.56539	0.831226	0	0
23	MCM4	0	0	0	3.15129	5.50814	0.000168359	1	2.6216	6.33569	0.00699655	1	1.72548	6.64099	0.0230616	1	3.00717	5.73653	6.61058e-06	1	1.04173	7.02929	0.25748	0	-1.02772	7.51157	0.279818	0	0.457091	7.15404	0.493213	0	2.97059	6.28075	0.000833168	1	0.708059	6.64965	0.287106	0	-0.154239	4.17065	0.886591	0	-0.394336	4.52031	0.770699	0	-0.796169
19	MCM8	0	0	0	1.6276	3.30886	0.0189562	1	2.23237	3.39444	0.00397848	1	1.07938	3.54977	0.142788	0	1.54779	3.29174	0.000695185	1	-0.346253	4.21596	0.693604	0	1.31038	4.17645	0.174843	0	0.439551	4.5611	0.462692	0	2.42103	3.16304	0.00839032	1	0.140624	3.53274	0.877161	0	1.33714	2.15942	0.127527	0	1.16036	2.34196	0.216666	0	-1.19416
14	MDFI	0	0	0	-0.982675	1.76066	0.237849	0	1.62924	0.71008	0.382291	0	-1.60432	1.93853	0.261799	0	-1.25215	2.35025	0.140096	0	-1.3793	1.81713	0.28543	0	-2.97618	1.8814	0.0584486	0	-0.96135	1.87267	0.399577	0	-1.0144	1.42695	0.449447	0	-3.13769	3.25339	0.00593943	1	2.66082	1.33418	0.00779113	1	-0.59783	2.40846	0.648277	0	0.311646
20	MDFIC	0	0	0	-0.526889	3.66418	0.461415	0	0.576299	3.35205	0.621297	0	-1.76404	4.24716	0.0235879	1	-1.89476	4.9409	0.000197097	1	-1.10395	3.93583	0.164919	0	-2.11215	3.90575	0.0261792	1	-1.30988	4.07052	0.0253991	1	-2.39424	4.01818	0.0016341	1	-1.78443	4.50258	0.00311863	1	0.843551	3.51776	0.328214	0	-1.72479	4.31079	0.0770597	0	1.79564
24	MDH1	0	0	0	2.51147	3.28564	0.000548224	1	-1.15124	5.21483	0.258393	0	2.9106	3.69266	0.0107552	1	2.33647	3.95873	0.000502949	1	1.82184	4.32609	0.109489	0	-0.42645	4.54096	0.805307	0	-0.231892	4.53881	0.844437	0	-1.27919	5.006	0.198968	0	0.312125	4.71935	0.687716	0	-3.81706	3.50195	2.91972e-06	1	-0.040455	2.20379	0.975081	0	0.685791
14	MEF2A	0	0	0	-0.855356	4.20423	0.0837287	0	0.402141	3.78529	0.673082	0	-0.576373	4.09999	0.414304	0	-0.619592	4.41337	0.147923	0	-1.31634	4.35757	0.0800212	0	1.11258	3.65837	0.330462	0	-0.461997	4.1433	0.43777	0	-0.719941	3.91519	0.35605	0	-0.00294239	3.77176	0.997188	0	1.10265	4.08676	0.0465222	1	0.0536679	4.35672	0.957702	0	-0.0549882
14	MEFV	CL4	0	0	-5.7944	3.45924	1.47924e-07	1	-0.822056	0.162624	0.775652	0	-1.45653	0.919208	0.524274	0	0	0	0	0	-1.78678	0.900078	0.386827	0	3.48017	0.0163489	0.190341	0	0	0	0	0	0.981441	-0.164224	0.673399	0	0	0	0	0	6.22361	3.50835	2.97831e-06	1	4.17532	4.06412	0.00225662	1	-5.26092
27	MELK	0	0	0	2.80425	4.97398	0.00306782	1	5.31364	4.56106	1.81481e-06	1	0.645835	6.10757	0.333743	0	2.83598	4.97185	4.31412e-07	1	-0.212574	6.51157	0.772882	0	1.30236	6.43497	0.083224	0	0.592619	6.61887	0.326155	0	3.84934	5.13909	9.68e-05	1	1.43266	5.16679	0.01652	1	3.39509	2.67867	0.00870765	1	-0.29828	4.12646	0.867407	0	-1.48871
20	METTL3	CL6	0	0	0.416949	5.36298	0.475553	0	0.0689302	5.86988	0.956093	0	1.06105	5.48529	0.126644	0	0.737869	5.57879	0.10756	0	1.46127	5.47805	0.0860696	0	-1.30717	6.04081	0.185501	0	0.408736	5.52066	0.544347	0	-1.82565	6.24262	0.0410401	1	2.20457	4.61304	4.90192e-05	1	-0.719184	5.16658	0.201505	0	-0.336108	4.84806	0.705374	0	0.382105
28	MEX3A	0	0	0	2.34727	3.35845	0.00303241	1	4.68916	2.85858	0.000511711	1	-2.04337	4.91527	0.0436381	1	1.21612	3.80013	0.0949214	0	-0.547978	4.51013	0.663675	0	1.62835	4.86938	0.115919	0	1.90452	4.70112	0.0116048	1	4.68896	2.81662	0.00161679	1	1.6854	2.67612	0.0315647	1	2.88458	1.0273	0.00893674	1	-2.66205	2.92878	0.0121161	1	0.315577
19	MICALL1	CL2	0	0	0.108675	3.4693	0.865479	0	0.894864	3.34017	0.326968	0	-1.27337	3.91857	0.109036	0	-1.11746	4.3367	0.0232637	1	-1.64264	4.04257	0.101429	0	-0.733587	4.01561	0.383904	0	-0.316843	4.1949	0.587138	0	0.291529	3.20661	0.788087	0	-3.75038	5.38171	4.96581e-07	1	0.924336	2.96299	0.160217	0	-0.812326	3.49263	0.292316	0	0.995759
10	MIR17HG	0	0	0	0	0	0	0	0	0	0	0	0	0	0	0	0	0	0	0	0	0	0	0	0	0	0	0	0	0	0	0	0	0	0	0	0	0	0	0	4.5222	0.860467	3.77658e-05	1	3.24139	0.989012	0.0201957	1	0
24	MIR205HG	CL2	0	0	-3.61579	3.25151	2.3021e-05	1	0.756146	0.777778	0.700345	0	-2.62056	1.94698	0.0717106	0	-1.10138	1.78808	0.296496	0	-4.72863	2.56666	0.0707347	0	-2.24236	2.16837	0.124947	0	1.77224	1.32672	0.115776	0	0.0716037	0.861793	0.971298	0	-6.17645	4.55159	7.79946e-07	1	5.01724	2.83475	3.96318e-05	1	1.45018	3.80496	0.191177	0	-2.51685
26	MIS18BP1	0	0	0	0.495312	6.30226	0.499206	0	2.74999	5.51493	0.00425902	1	-0.877511	6.63706	0.319884	0	-0.311489	6.62831	0.564323	0	-1.54678	6.92353	0.125775	0	1.9198	6.46511	0.0910604	0	0.132074	7.00335	0.87601	0	3.30582	5.2859	0.00600997	1	0.905742	5.39398	0.185916	0	3.07428	5.01946	0.000591414	1	0.213164	6.0388	0.867407	0	-0.313547
24	MKI67	0	0	0	1.54598	5.1768	0.0106243	1	4.7024	4.34016	4.76887e-06	1	0.529361	5.58571	0.464485	0	2.27825	4.70116	0.000100024	1	-0.0922807	5.96484	0.914502	0	1.26987	6.10033	0.114317	0	1.19572	6.04046	0.024392	1	5.47653	4.19418	1.92449e-05	1	0.202068	5.37038	0.80903	0	3.8193	3.14583	7.44343e-05	1	0.477457	4.30032	0.637516	0	-1.7949
22	MKLN1	CL6	0	0	1.73332	4.33464	0.0138437	1	-0.878756	5.81197	0.117277	0	0.401072	5.30215	0.507351	0	-0.0563926	5.67424	0.888284	0	0.838115	5.22562	0.185686	0	-1.32796	5.58641	0.0861857	0	-0.524971	5.56145	0.280877	0	-2.28092	5.90413	0.00053152	1	0.636397	4.93216	0.185086	0	-2.69345	4.44917	0.00143438	1	-1.16074	4.0424	0.289922	0	1.63454
24	MLF1IP	0	CL1	CL8	2.19556	4.92844	0.000191825	1	3.7955	4.74792	0.000167413	1	1.39519	5.40177	0.0600943	0	2.35043	4.87929	3.89196e-05	1	0.626212	5.85066	0.484771	0	1.64991	6.01777	0.105023	0	0.867452	6.17233	0.18242	0	4.40078	4.59419	0.000420621	1	1.42408	4.75355	0.0187357	1	1.77391	3.17024	0.0100079	1	-0.316014	3.81013	0.753571	0	-0.414317
23	MOGS	0	0	0	1.25518	2.67973	0.0284581	1	-0.616569	3.70964	0.417457	0	0.586774	3.24115	0.423362	0	-0.0744875	3.68377	0.871761	0	1.14891	3.17427	0.121957	0	-1.86263	3.76104	0.032941	1	-0.14241	3.49821	0.83634	0	-0.294957	3.39147	0.692552	0	-1.32329	4.27141	0.0204323	1	-2.01546	2.69846	0.00340959	1	-0.886667	2.31601	0.337032	0	1.54312
18	MORN4	CL5	0	0	1.15152	3.01348	0.096969	0	-1.30058	4.30899	0.0602248	0	1.45239	3.31907	0.0976367	0	1.33268	3.41956	0.00815338	1	2.44823	3.12456	0.0185917	1	0.117506	3.56565	0.935419	0	0.203749	3.43327	0.809588	0	1.13649	3.28011	0.189721	0	3.21308	1.89738	4.98366e-07	1	-2.69779	3.37506	0.000321117	1	-0.272006	2.5243	0.855425	0	0.305005
20	MPP5	0	0	0	1.67127	3.63975	0.000470174	1	-0.668622	4.90946	0.193051	0	0.562889	4.34278	0.410803	0	0.351663	4.6379	0.365028	0	1.13456	4.2557	0.13797	0	-0.559063	4.75593	0.457523	0	0.199592	4.66672	0.697571	0	-0.92213	4.67101	0.141091	0	-1.29912	5.1105	0.0149544	1	-2.26891	3.57966	5.47965e-05	1	-0.718619	3.12093	0.36293	0	1.11153
21	MPZL2	0	0	0	0.863177	2.1398	0.390252	0	-0.00111191	2.76919	0.99983	0	-1.13715	3.15201	0.466152	0	-2.86936	4.63446	0.000859142	1	-1.31317	3.17155	0.391974	0	-2.50216	3.17851	0.155602	0	-0.342513	2.87368	0.826224	0	-4.03632	3.67595	0.00346171	1	-2.54969	4.31451	0.0556893	0	-0.901053	2.04298	0.322793	0	-1.68925	2.41046	0.126677	0	3.60992
20	MRC1	CL6	0	0	-1.4488	4.26603	0.0223681	1	-1.58404	4.19444	0.153364	0	-2.80506	4.75376	0.0093499	1	-3.60661	5.80908	1.66615e-07	1	-2.67802	4.53324	0.0532809	0	-0.811571	3.81949	0.69197	0	-1.92429	4.58826	0.0196805	1	-6.20041	5.21327	7.85585e-07	1	-0.423815	3.65998	0.834395	0	0.32039	4.78835	0.71899	0	-0.631359	5.26628	0.505311	0	1.45299
20	MREG	0	0	0	0.82183	3.29235	0.297961	0	0.371699	3.71868	0.793698	0	-1.2889	4.38693	0.11621	0	-0.769714	4.65944	0.151657	0	-0.750619	4.1324	0.432401	0	-0.0759126	3.7698	0.962611	0	-1.46451	4.43763	0.0430846	1	-1.25381	4.01624	0.161724	0	-1.73668	4.75663	0.0081917	1	-0.361537	3.04291	0.694031	0	-1.99611	3.66345	0.0462031	1	1.56219
12	MRFAP1	0	0	0	1.15505	6.67215	0.0304434	1	-0.978774	7.83665	0.0724887	0	0.585749	7.27404	0.331682	0	0.698032	7.34991	0.046798	1	1.00388	7.19121	0.130407	0	-0.981735	7.47286	0.200585	0	-0.0865719	7.32879	0.903106	0	-0.00514614	7.26593	0.995592	0	-0.243745	7.53331	0.644609	0	-2.28982	6.92393	0.000631606	1	-0.901439	6.45394	0.300387	0	0.682796
19	MRPL32	0	0	0	1.41573	4.34107	0.00390696	1	-0.412605	5.47493	0.638925	0	1.06132	4.92292	0.119207	0	0.493655	5.23356	0.297913	0	1.14253	4.99382	0.156675	0	-0.510305	5.22671	0.617342	0	-0.171937	5.18341	0.812018	0	-1.37259	5.51528	0.063551	0	-0.537452	5.51491	0.337276	0	-2.03421	4.3569	0.000407276	1	-0.776487	3.9037	0.235672	0	1.22051
14	MRPL53	0	0	0	1.58755	3.85645	0.0311058	1	0.269875	4.91315	0.809293	0	0.995155	4.61577	0.209066	0	0.740025	4.71486	0.107012	0	0.854524	4.81435	0.306075	0	0.153676	4.95262	0.902768	0	0.705718	4.69191	0.298796	0	-0.431825	4.99969	0.598913	0	0.386908	4.75722	0.534025	0	-1.58497	3.40698	0.076075	0	-1.51851	3.195	0.191367	0	1.55603
28	MRPS14	0	0	0	2.07529	1.99212	0.00273788	1	-1.35793	3.82946	0.0572186	0	1.16274	2.89581	0.149645	0	1.19636	2.99519	0.0130435	1	1.71277	2.84985	0.069693	0	-1.84775	3.48912	0.0763905	0	-0.416222	3.28254	0.622747	0	-1.92647	3.69432	0.0136181	1	-0.134535	3.36395	0.854291	0	-3.63163	2.24029	1.15046e-05	1	-1.27431	1.46317	0.217092	0	1.27491
26	MRPS5	0	0	0	2.39292	3.11627	0.000801515	1	-0.104508	4.57882	0.939409	0	1.11519	4.14161	0.119739	0	1.43348	3.9967	0.00252788	1	1.69811	4.07216	0.0599918	0	-1.34306	4.77298	0.153684	0	0.55092	4.30729	0.456982	0	-0.742383	4.602	0.322719	0	0.318614	4.2594	0.558183	0	-2.38176	2.80799	0.00241756	1	-0.817401	2.48061	0.426145	0	0.658666
23	MS4A6A	CL6	0	0	-1.42725	5.18789	0.0188341	1	0.100889	4.53675	0.950449	0	-2.26413	5.41467	0.013153	1	-2.41978	6.10459	3.95335e-05	1	-2.62106	5.3829	0.0260034	1	-0.109109	4.49633	0.947698	0	-2.10135	5.48766	0.0149213	1	-4.09571	5.47599	9.36326e-05	1	-1.22052	5.06228	0.269251	0	1.51324	5.30722	0.0148303	1	-0.562026	6.0633	0.519104	0	0.758754
25	MS4A8B	0	0	0	2.76696	3.32153	0.0129258	1	-2.47254	5.86882	0.0350575	1	6.82039	2.83909	0.000491801	1	5.92701	2.63136	4.66318e-06	1	5.74685	3.33394	0.0135896	1	0.907886	3.82809	0.775987	0	-0.770605	4.1094	0.697054	0	2.02178	4.33433	0.125848	0	9.40488	-0.191069	2.23066e-11	1	-5.76914	4.44604	9.04358e-07	1	1.89011	1.79148	0.213073	0	-1.21833
19	MSANTD3	0	0	0	2.06548	3.89339	0.000549872	1	-0.120511	5.22566	0.894516	0	-0.0957588	5.12791	0.903715	0	1.08619	4.68559	0.00486316	1	0.696796	4.90265	0.366277	0	0.45172	5.04862	0.615848	0	0.318942	5.12896	0.604277	0	-0.520753	5.04391	0.452412	0	-1.20384	5.53505	0.0169808	1	-2.18896	3.64659	0.000960691	1	-1.97775	3.61546	0.0184922	1	0.821394
16	MSMO1	CL6	0	0	1.436	3.56179	0.0521786	0	-0.692656	4.79638	0.321394	0	0.500142	4.30677	0.477236	0	0.160194	4.63172	0.742804	0	0.275121	4.45009	0.741622	0	-0.425847	4.4431	0.727765	0	-0.802084	4.80553	0.176441	0	-2.49557	5.01647	0.00106681	1	-1.0753	4.98689	0.205459	0	-2.167	3.6598	0.0101412	1	-0.613568	3.26298	0.642703	0	1.05733
17	MTA1	0	0	0	0.254515	8.41518	0.729504	0	0.595748	8.28136	0.398494	0	-0.997781	8.79173	0.169633	0	-0.1524	8.6894	0.727888	0	-1.15459	8.83399	0.133831	0	-0.70774	8.72181	0.465774	0	0.0752014	8.65587	0.920803	0	2.45016	7.53088	0.00275508	1	-0.254414	8.27755	0.647302	0	0.702838	8.08907	0.384999	0	-0.00548134	8.55137	0.996751	0	-0.536281
23	MTDH	0	0	0	-0.450188	9.22558	0.61095	0	0.0282548	8.84726	0.984334	0	-2.52614	9.86505	0.00477998	1	-0.541059	9.3908	0.24864	0	-2.07092	9.56381	0.0204583	1	0.127467	8.85386	0.920056	0	-1.56488	9.66694	0.00897467	1	0.113819	8.64389	0.907643	0	-1.06282	9.30148	0.0570592	0	0.914407	9.21088	0.3822	0	-0.747435	10.1064	0.668302	0	-0.943594
19	MTMR7	0	0	0	2.99733	2.91624	0.00530872	1	-0.539575	4.9927	0.72803	0	3.25128	3.58663	0.020356	1	6.82657	1.56927	4.9276e-07	1	5.18846	3.27302	0.0219114	1	0.835439	4.09224	0.745202	0	1.23006	3.6603	0.513664	0	4.58003	3.35702	0.0146689	1	8.32073	-0.0241353	6.93779e-11	1	-3.9676	3.02084	2.50382e-05	1	-0.809954	1.83558	0.589167	0	0
25	MTRNR2L2	CL4	0	0	-3.4241	5.33801	4.25594e-06	1	1.13395	2.9261	0.4761	0	-1.5776	3.92162	0.247832	0	-1.68375	3.9515	0.0131601	1	-2.17214	4.14628	0.0997712	0	2.16606	3.49612	0.200961	0	0.701332	3.74701	0.414462	0	4.85929	1.87794	0.00549315	1	0.719089	2.94894	0.492311	0	5.1848	4.73213	3.93471e-06	1	2.24357	5.55623	0.0196281	1	-2.52505
8	MURC	0	0	0	0.2406	1.9829	0.79206	0	3.26851	0.778003	0.0182338	1	0.612123	1.61032	0.691343	0	0	0	0	0	0.817057	1.62987	0.597672	0	4.6085	1.32914	0.0222478	1	1.64278	1.82823	0.0890186	0	3.15179	0.797118	0.0284642	1	1.4382	0.319035	0.116899	0	0	0	0	0	1.06633	1.32541	0.465774	0	0
26	MYBL2	0	0	0	2.69304	5.20033	0.000401628	1	6.48568	4.29852	1.40536e-06	1	0.33533	6.33799	0.669725	0	2.53284	5.06533	4.60228e-05	1	-0.37327	6.71015	0.68263	0	0.298941	6.84107	0.758537	0	1.03132	6.63009	0.0470483	1	6.06942	4.66538	1.19237e-05	1	0.963091	5.57003	0.137887	0	4.19805	2.52672	0.000219284	1	-1.15598	4.41069	0.296053	0	-0.809538
12	MYC	CL2	0	0	-2.71934	2.07069	0.0103891	1	-1.95101	1.65586	0.169457	0	-3.12458	2.05728	0.04499	1	-3.54459	2.90865	0.000370688	1	-3.42619	1.92341	0.0534565	0	-2.07801	1.22002	0.276043	0	-2.51175	2.0361	0.0696519	0	-3.06913	1.43213	0.0590732	0	-5.50444	4.00314	2.37089e-05	1	0.139267	3.10468	0.90211	0	-1.38708	3.41109	0.282414	0	1.35052
12	MYCL1	0	0	0	-2.18541	2.89867	0.00545986	1	0.390863	1.69236	0.842845	0	0.73301	1.51653	0.610681	0	0	0	0	0	0.622041	1.59371	0.727111	0	-2.83405	2.59717	0.0793075	0	0	0	0	0	3.3975	0.64604	0.0257414	1	1.05371	0.702186	0.367374	0	2.5239	2.74233	0.00914734	1	2.63433	2.54759	0.0237957	1	0
22	MYEF2	0	0	0	1.10265	6.15326	0.058506	0	0.500889	6.62811	0.512762	0	0.788874	6.30166	0.432337	0	1.37307	6.17904	0.00581422	1	0.740441	6.51322	0.3941	0	1.49982	6.61446	0.114317	0	-0.220125	7.15209	0.746873	0	3.0519	5.66457	0.00114148	1	3.60397	4.10334	1.19297e-06	1	-0.287988	5.68457	0.687995	0	0.849126	5.42654	0.435855	0	-0.917423
11	MYO10	0	0	0	-0.685583	5.37689	0.418472	0	0.238306	5.10297	0.88941	0	-1.47183	5.7665	0.156348	0	-0.898343	5.96272	0.166224	0	-0.891324	5.47304	0.445603	0	-2.25484	5.49985	0.1218	0	-1.18057	5.65857	0.214322	0	-1.84052	5.47259	0.106251	0	-1.68642	6.2136	0.0277115	1	0.729383	5.44876	0.358039	0	-0.894721	6.0286	0.431629	0	0.295049
18	MYO1F	0	0	0	-1.41669	2.68487	0.0414208	1	0.292256	1.94864	0.868577	0	-1.5886	2.65579	0.239832	0	-2.40146	3.53545	0.000784572	1	-1.93538	2.67567	0.0954558	0	-1.40762	2.27928	0.380733	0	-1.62673	2.63888	0.0474612	1	-3.6918	2.88727	0.000875038	1	-1.65706	2.89235	0.181456	0	1.79456	2.71742	0.021872	1	0.0328046	3.3211	0.982777	0	0.722773
23	MYO3A	CL1	0	0	3.87246	4.70668	7.67938e-05	1	4.78331	4.93928	0.0278205	1	6.22991	4.02428	0.00741878	1	6.17134	3.0178	1.23745e-05	1	1.51713	6.11986	0.385038	0	1.75393	6.72072	0.354245	0	2.87255	6.03	0.0483928	1	4.92198	5.02222	0.0362893	1	5.51373	2.42765	3.39868e-05	1	1.15446	2.28673	0.253588	0	2.81997	1.56425	0.0452906	1	-2.63982
27	MYOF	0	0	0	-2.19104	4.79575	1.17069e-05	1	0.379343	3.50506	0.740985	0	-2.00432	4.25746	0.0117074	1	-3.36107	5.5772	1.15191e-08	1	-2.29141	4.30945	0.0383687	1	-0.805296	4.03839	0.378374	0	-0.696722	4.33602	0.201465	0	-0.959009	3.64983	0.281294	0	-3.241	5.31357	6.74567e-06	1	2.81695	4.68631	3.00237e-05	1	0.590377	5.31565	0.341275	0	0.947502
19	MYT1	0	0	0	2.81236	2.63068	0.00138071	1	0.0253907	4.39581	0.987722	0	3.34641	2.91789	0.0783807	0	6.19214	0.879395	9.68865e-09	1	4.9223	2.81312	0.00928111	1	6.65508	2.95951	0.00806977	1	2.41789	3.27978	0.0150202	1	6.31563	2.34769	7.59746e-05	1	6.90406	-0.130692	3.02907e-11	1	-3.20802	2.17084	0.000736464	1	-0.619707	0.93048	0.846349	0	0
3	MYT1L	0	CL1	CL5	0	0	0	0	-0.79253	3.91033	0.767332	0	7.21454	0.698849	0.00637565	1	0	0	0	0	6.13913	1.6556	0.0584822	0	6.66477	2.10448	0.121574	0	0	0	0	0	4.53729	2.06788	0.110144	0	0	0	0	0	0	0	0	0	0	0	0	0	0
28	MYZAP	CL4	0	0	-5.40491	4.06846	6.39721e-08	1	-1.02522	1.64088	0.54526	0	-1.65758	2.26735	0.21553	0	-0.173442	1.91253	0.849495	0	-1.39253	2.00092	0.281971	0	1.64632	1.05418	0.422167	0	-1.01995	1.75781	0.320816	0	-2.28332	1.96797	0.0470246	1	2.21603	7.93271e-06	0.0196028	1	4.29441	4.69419	1.85599e-05	1	2.29478	5.14423	0.0214625	1	-4.12127
12	NADSYN1	0	0	0	1.16082	3.68247	0.160354	0	-0.475922	4.74108	0.618463	0	-0.892703	4.85036	0.260165	0	-0.450691	4.81887	0.394248	0	0.296937	4.43578	0.775966	0	-1.78603	4.89799	0.0977039	0	0.0175258	4.5416	0.986717	0	-1.66644	4.77008	0.0367671	1	-0.063025	4.35255	0.95625	0	-1.6898	3.6414	0.0564021	0	-1.70095	3.77799	0.148957	0	1.24378
17	NAMPT	0	0	0	-1.0926	7.16844	0.0112593	1	-0.32255	6.78227	0.664088	0	-2.03833	7.42798	0.00186035	1	-1.50152	7.57396	0.00139028	1	-1.46247	7.14454	0.0131679	1	-0.907828	6.89768	0.378458	0	-0.699353	7.08125	0.171242	0	-2.34106	7.12753	4.30486e-05	1	-2.73932	8.20885	0.00023639	1	0.831477	7.24428	0.169294	0	-0.758999	7.80405	0.377341	0	0.17728
24	NAPSA	0	0	0	-4.0685	3.51326	0.000141143	1	-1.65623	2.08575	0.4643	0	-3.0498	3.31367	0.0453999	1	-5.23706	5.17437	4.57851e-06	1	-1.43693	2.37418	0.40516	0	-3.90917	1.51459	0.104871	0	-4.53976	2.55699	0.0136924	1	3.91301	0.495201	0.0391487	1	1.09449	1.42182	0.620168	0	2.07891	4.93561	0.03328	1	-0.688483	5.92993	0.616044	0	1.85237
24	NBPF10	0	0	0	-1.27083	7.5796	0.0983277	0	0.480594	6.50182	0.689991	0	-4.17118	7.84185	0.00033861	1	-2.94394	8.07406	5.36465e-05	1	-3.16304	7.42574	0.0132965	1	0.751581	7.22793	0.592421	0	1.15072	7.21713	0.141179	0	0.754906	6.03304	0.559878	0	-0.764682	6.22776	0.350132	0	2.69208	7.03109	0.00153238	1	-0.277129	8.20839	0.784084	0	-0.108478
25	NCAM1	0	0	0	1.86229	4.35468	0.00918055	1	0.126537	5.53714	0.934859	0	3.78057	3.91079	0.00363941	1	5.4102	2.54282	6.16854e-08	1	2.64806	4.66133	0.0558548	0	0.595444	5.39561	0.67885	0	1.31867	4.91863	0.193103	0	5.04575	3.88357	0.00175412	1	5.4042	1.97116	2.7102e-09	1	-1.8368	3.99569	0.0114176	1	1.97431	2.59838	0.0897373	0	0
27	NCAPD2	0	0	0	1.6476	5.01211	0.00031467	1	1.5239	5.44747	0.0153237	1	1.6558	5.27035	0.0107674	1	2.20066	4.88871	7.20984e-07	1	1.18201	5.62303	0.0989297	0	-0.3198	6.08607	0.709867	0	0.991602	5.65544	0.0675697	0	2.30899	5.12107	0.0031562	1	0.0886695	5.7086	0.893886	0	-0.0399932	4.20175	0.942678	0	0.393231	4.08784	0.581366	0	-0.807315
25	NCAPG	0	0	0	2.60572	4.0921	7.33049e-05	1	3.855	4.1513	0.000451848	1	2.042	4.4601	0.0239742	1	3.1204	3.71744	9.02182e-06	1	0.981468	5.1466	0.310916	0	1.60508	5.45385	0.145893	0	0.827339	5.57308	0.199446	0	5.40301	3.75389	0.000186719	1	2.61909	3.45821	0.000174748	1	1.72552	2.26991	0.0176147	1	0.806058	2.61257	0.375071	0	-1.45633
18	NDC80	0	0	0	2.02568	2.66724	0.00193297	1	4.42506	2.12764	0.000144227	1	1.32695	2.97105	0.0989503	0	2.69399	2.13426	4.04736e-05	1	0.347915	3.51449	0.780652	0	2.12355	3.56323	0.0962576	0	1.01862	3.75766	0.0819022	0	4.20547	2.26208	0.000912931	1	0.695348	2.64209	0.454197	0	0	0	0	0	0	0	0	0	0
27	NDNF	CL6	0	0	-4.16087	3.12715	3.71388e-07	1	-1.85775	1.49765	0.267183	0	-1.40898	1.79458	0.158524	0	-3.27546	3.57233	2.69689e-05	1	-2.0136	1.84963	0.185175	0	-1.54725	1.23241	0.344131	0	-2.79883	2.14493	0.0137692	1	-4.48274	2.26804	6.43366e-05	1	1.04006	0.581241	0.316935	0	2.46848	3.91795	0.0038752	1	1.47381	4.09638	0.044937	1	0.295071
9	NDST4	0	0	0	-0.418815	2.81747	0.683328	0	2.25575	2.00603	0.317656	0	5.66187	0.958706	0.000691595	1	0	0	0	0	4.39883	1.61868	0.0227339	1	3.7267	1.4418	0.177962	0	-0.308346	2.16792	0.879821	0	6.63216	0.863953	0.000532333	1	0	0	0	0	1.62381	2.41094	0.144213	0	3.72238	1.46111	0.00510098	1	0
27	NDUFA11	0	0	0	3.258	2.49139	0.000124391	1	-0.669369	4.61711	0.656214	0	2.83061	3.42239	0.0286426	1	2.46401	3.54968	0.00170549	1	2.83317	3.67397	0.0630089	0	-0.831676	4.28477	0.652359	0	0.475116	3.83766	0.738279	0	-1.42137	4.77407	0.235999	0	1.01022	3.96031	0.285545	0	-4.0814	2.39342	1.06148e-05	1	0	0	0	0	2.08215
23	NDUFA2	CL6	0	0	2.05932	3.27224	0.00182667	1	-1.08243	4.92513	0.247575	0	1.53849	4.02139	0.0889383	0	1.46923	4.0778	0.00986884	1	1.9592	3.98698	0.0669348	0	-0.0452639	4.16803	0.980974	0	-0.291682	4.24573	0.784877	0	-2.58073	5.09955	0.00615237	1	0.160354	4.45309	0.85116	0	-3.32342	3.56438	6.89008e-06	1	-1.18365	2.80581	0.136211	0	1.15839
25	NEAT1	0	0	0	-2.35382	10.1072	0.0196487	1	0.192885	8.41888	0.937121	0	-5.08711	10.1215	0.000674147	1	-4.44011	10.8517	1.7438e-06	1	-5.08228	9.93057	0.00526103	1	-0.0601097	9.20041	0.978868	0	-1.35056	10.1033	0.21144	0	-0.0200957	8.14791	0.992247	0	-5.27378	10.9376	2.11446e-08	1	3.58871	9.79234	0.00387094	1	0.349215	11.2632	0.829023	0	-0.0766799
28	NEK2	0	0	0	-0.985424	6.32847	0.188534	0	4.82531	4.0799	0.0001326	1	0.126938	5.59388	0.890168	0	1.91893	4.83163	0.0045572	1	-0.800891	6.06303	0.388145	0	2.8123	5.62876	0.0293687	1	0.252003	6.21842	0.72532	0	6.32745	3.81509	5.9831e-05	1	1.46179	4.66686	0.0743935	0	6.03853	4.41634	1.73832e-05	1	1.60112	5.75584	0.189471	0	-3.0745
19	NELL1	0	0	0	4.09539	4.08431	9.56255e-05	1	2.99718	5.31149	0.07681	0	7.33707	3.46522	0.000795845	1	6.60134	2.79388	6.64446e-07	1	2.9954	5.46603	0.040658	1	1.93143	5.74441	0.384046	0	2.23295	5.28897	0.123238	0	7.22401	4.141	0.000658269	1	8.18325	1.11348	1.77042e-09	1	-1.0055	2.65457	0.462654	0	3.73854	1.10075	0.0465757	1	-2.8884
12	NEURL	0	0	0	-1.62687	2.559	0.016737	1	-0.0526819	1.92185	0.980413	0	0.579053	1.50526	0.645761	0	0	0	0	0	0.793269	1.56534	0.526795	0	2.12094	1.35723	0.276759	0	0.574172	1.55716	0.566587	0	3.77581	0.526944	0.00492408	1	1.92666	0.348243	0.0507705	0	1.05233	2.77925	0.20951	0	1.27487	2.37642	0.233233	0	-3.69509
20	NFKB1	CL6	0	0	1.00431	2.78493	0.117059	0	-0.99351	3.79824	0.269414	0	0.482286	3.37878	0.606852	0	0.013023	3.88143	0.982062	0	0.604541	3.38622	0.53596	0	-0.94822	3.37588	0.467414	0	-1.05515	3.68016	0.152034	0	-2.21808	3.942	0.0079076	1	-0.683032	3.97588	0.267752	0	-1.93042	3.08542	0.00314502	1	-0.152255	2.7361	0.894903	0	0.734504
15	NIPAL3	0	0	0	2.28373	2.16433	0.00340192	1	-0.14391	3.68214	0.93351	0	2.56397	2.62083	0.0326203	1	1.83667	2.90215	0.00295608	1	2.16569	2.96734	0.0558548	0	-0.720543	3.44275	0.627121	0	0.11608	3.30648	0.920651	0	-0.0087159	3.42204	0.994058	0	0.935566	3.04478	0.227021	0	-2.7464	2.10284	0.000746895	1	-0.116972	1.21139	0.95415	0	0.870862
18	NMI	CL6	0	0	0.128063	2.80661	0.855397	0	0.3278	2.8401	0.813617	0	0.422238	2.87044	0.668389	0	-0.344574	3.69906	0.507626	0	-0.323691	3.13929	0.757729	0	-0.402433	2.65934	0.818683	0	-2.44694	3.74292	0.0036937	1	-2.04636	3.36985	0.0191157	1	-0.0515149	3.12124	0.962587	0	0.243969	2.93612	0.710225	0	0.495685	2.95953	0.554761	0	0.405761
22	NOSTRIN	CL6	0	0	-3.37452	2.82084	3.36351e-05	1	-0.950109	1.61339	0.517792	0	-2.15307	2.21291	0.0646826	0	-3.15849	3.36001	0.000138206	1	-1.79284	1.87205	0.195884	0	-0.802287	1.08519	0.659995	0	-1.79346	1.69719	0.113765	0	-4.80073	2.4223	4.23451e-05	1	-0.747529	1.71129	0.621628	0	1.97345	3.70181	0.0135728	1	0.32164	4.16224	0.768149	0	0.280708
25	NOTCH1	CL2	0	0	-0.272586	4.02643	0.739857	0	1.12938	3.7056	0.381179	0	-2.40955	4.54939	0.0245307	1	-1.84731	4.91429	0.0011946	1	-2.27645	4.50203	0.0467408	1	1.96845	4.01721	0.129623	0	0.771765	4.34181	0.230701	0	0.482261	3.44516	0.742908	0	-3.36269	5.35811	7.6992e-05	1	1.50708	3.39139	0.103044	0	-1.06273	4.15574	0.335426	0	1.08513
15	NOTCH2	0	0	0	-1.02157	4.98707	0.0402366	1	-0.424826	4.75209	0.693805	0	-1.92973	5.23898	0.0199391	1	-2.00056	5.8713	4.07431e-05	1	-1.78086	5.07539	0.0437758	1	-1.78071	4.90938	0.0719209	0	-1.30529	5.25661	0.0484128	1	-2.66999	5.03938	0.00288508	1	-2.03065	5.44084	0.00501851	1	0.553055	5.26965	0.329232	0	-0.587417	5.68563	0.420639	0	0.749371
21	NOVA1	CL5	0	0	2.91949	3.43183	0.00489165	1	-1.21816	5.53258	0.186186	0	3.94932	3.59219	0.00486958	1	5.04632	2.7072	8.93577e-07	1	4.3749	3.81209	0.0056526	1	-1.34047	4.84367	0.419227	0	-0.0633817	4.56014	0.965604	0	2.8315	4.14547	0.013745	1	5.95886	1.37328	8.48319e-08	1	-4.40471	3.74682	9.42073e-05	1	0.213338	2.07785	0.936199	0	-1.28541
25	NPC2	CL6	0	0	1.44057	3.59466	0.0444087	1	-0.551593	4.78133	0.641181	0	-0.117337	4.61098	0.924093	0	-1.78526	5.72286	0.00157827	1	-0.0543195	4.62604	0.965877	0	-2.33576	4.89717	0.0886535	0	-0.846457	4.82846	0.266935	0	-4.30723	5.60766	3.84729e-05	1	-2.05364	5.88421	0.00248333	1	-2.11346	3.6177	0.00789251	1	-1.4581	3.5069	0.164297	0	3.10292
1	NPY	CL9	0	0	0	0	0	0	0	0	0	0	0	0	0	0	0	0	0	0	-2.04867	-0.182754	0.471381	0	0	0	0	0	0	0	0	0	0	0	0	0	0	0	0	0	0	0	0	0	0	0	0	0	0
7	NR0B2	0	0	0	0	0	0	0	-1.12123	1.97321	0.599253	0	2.19707	0.876885	0.132591	0	0	0	0	0	5.03556	0.161712	0.0200781	1	-0.971159	1.31136	0.719091	0	-2.42996	1.78507	0.14196	0	2.45687	0.781823	0.132942	0	0	0	0	0	-2.82099	1.09998	0.00707313	1	0	0	0	0	0
17	NR2F1	0	0	0	-1.03071	5.16074	0.200318	0	1.96226	3.89234	0.240182	0	-1.8116	5.20767	0.113919	0	-1.84277	5.73579	0.0090077	1	-2.39842	5.34257	0.108259	0	-0.813101	4.92958	0.601645	0	-1.25923	5.39556	0.165108	0	-0.174272	4.41971	0.914518	0	0.861697	3.53331	0.437559	0	3.77956	4.44481	0.000319428	1	0.488083	5.59922	0.666192	0	-0.134996
14	NR3C1	0	0	0	-0.516432	5.22996	0.382732	0	-1.48186	5.60741	0.0363656	1	-0.4019	5.27342	0.583156	0	-0.522549	5.64342	0.266622	0	0.0203454	5.11172	0.984785	0	-0.3557	4.94966	0.757646	0	-0.293131	5.0181	0.682994	0	-1.48634	5.31357	0.0543512	0	-0.965608	5.53151	0.121469	0	-0.846898	5.82357	0.174035	0	0.540558	5.51739	0.520795	0	-0.377446
20	NR3C2	0	0	0	0	0	0	0	-2.84779	1.76474	0.0156257	1	-1.17162	0.703789	0.507597	0	-3.03	2.45365	0.000185742	1	-2.26386	1.17468	0.168837	0	0.291469	0.674422	0.898381	0	-0.704895	1.28457	0.537793	0	-3.7301	1.3162	0.00717661	1	-0.434568	0.0201225	0.782413	0	-2.47901	1.90607	0.00291823	1	-0.566983	0.953486	0.733718	0	2.64883
4	NR6A1	0	0	0	0	0	0	0	0	0	0	0	0	0	0	0	-0.720668	1.11046	0.280352	0	-0.752744	0.848156	0.583341	0	1.19192	0.511632	0.447892	0	-0.891857	1.23542	0.325542	0	0	0	0	0	0	0	0	0	0	0	0	0	0	0	0	0	0
28	NRARP	0	0	0	-1.43777	5.43909	0.0253647	1	1.34986	4.331	0.221219	0	-0.893568	4.94363	0.301688	0	-0.937119	5.07735	0.0920424	0	-1.57402	5.23681	0.133831	0	1.86667	4.67735	0.172831	0	0.225013	5.04907	0.791888	0	3.69089	3.45679	0.00939614	1	-2.35242	6.0584	0.00355407	1	2.84533	4.84153	0.00066479	1	0.833978	5.37003	0.400526	0	-0.843894
7	NRM	0	0	0	0.044147	1.80553	0.96631	0	0	0	0	0	1.86919	1.25491	0.113566	0	0	0	0	0	0.495765	1.80456	0.720926	0	1.4726	1.37943	0.42394	0	0	0	0	0	4.99853	0.290889	0.000643214	1	2.59663	0.239661	0.00163007	1	0	0	0	0	1.04572	1.27932	0.519098	0	0
16	NRSN1	0	0	0	0.0119765	3.44227	0.990033	0	0.914512	3.39205	0.491009	0	4.45961	2.21699	6.88249e-05	1	5.82674	0.843347	2.68647e-11	1	4.93285	2.2405	0.000951373	1	3.7746	2.46199	0.0455957	1	0.280449	3.15287	0.8202	0	6.57154	1.66584	1.18795e-05	1	7.07562	-0.579532	3.99481e-15	1	-0.0625661	3.3858	0.950728	0	2.26776	2.33661	0.0672285	0	0
20	NRXN1	0	CL1	CL5	4.12687	3.58937	1.18585e-06	1	-0.188245	6.07136	0.845319	0	7.47324	2.94652	2.99949e-06	1	7.96616	1.45968	2.86652e-15	1	5.10395	4.28693	0.0039859	1	7.36305	4.38558	0.00386118	1	1.72149	5.19046	0.0312506	1	6.48899	3.86573	2.09031e-05	1	8.46082	0.359067	2.03459e-16	1	-4.54816	3.08865	6.40381e-06	1	0	0	0	0	0
13	NSL1	0	0	0	1.51305	3.81589	0.00185277	1	1.21675	4.23384	0.0721219	0	0.856323	4.14473	0.177046	0	0.676559	4.50469	0.109038	0	-0.00501681	4.64147	0.994848	0	2.14194	4.34919	0.0319012	1	-0.121293	4.97372	0.791718	0	0.705462	4.25086	0.242621	0	1.39592	3.44357	0.00469434	1	-0.143245	3.04915	0.839082	0	-0.0738261	3.01165	0.950689	0	0.5983
25	NUF2	0	0	0	1.62473	5.04177	0.0231547	1	4.65618	4.16037	3.07144e-06	1	0.58738	5.51041	0.341483	0	3.05976	4.24364	2.27073e-07	1	0.0524901	5.81922	0.95305	0	1.08611	5.7717	0.194591	0	0.648189	5.86196	0.222896	0	4.94368	4.24495	2.56909e-05	1	1.02088	4.82369	0.122893	0	3.66741	3.17236	0.0004158	1	0.367669	4.41278	0.767751	0	-2.50362
22	NUP188	0	0	0	1.50989	5.8653	0.0124168	1	1.31358	6.25473	0.0105644	1	-0.0196708	6.52426	0.97714	0	0.986192	6.23068	0.00803174	1	-0.341009	6.74017	0.590866	0	1.60174	6.57899	0.0485795	1	0.555735	6.81742	0.183114	0	1.93962	5.85962	0.00456382	1	0.589735	5.87026	0.15345	0	0.32172	5.02587	0.667619	0	-0.0408439	5.31015	0.971389	0	-0.467166
23	NUSAP1	0	0	0	3.20969	3.64839	3.07182e-05	1	3.47576	4.19769	0.00376468	1	2.56567	4.49512	0.00917259	1	4.11565	3.38161	4.53339e-07	1	2.08081	4.86471	0.0580543	0	0.433573	5.26303	0.765524	0	0.812225	5.06598	0.340187	0	3.4202	4.32884	0.00911297	1	1.17561	4.5891	0.0777299	0	0.166765	2.13391	0.848466	0	-0.695373	2.47293	0.499281	0	-0.745624
20	OGDHL	CL5	0	0	2.3556	1.85353	0.00398774	1	-1.51133	3.92752	0.0300116	1	5.46421	1.17271	0.000176013	1	5.09877	0.546158	3.12124e-09	1	3.42905	2.29573	0.0155954	1	1.58229	2.93684	0.250454	0	0.298299	3.12826	0.739815	0	3.59773	2.08858	0.00153353	1	3.76305	0.785633	0.000352125	1	-4.27453	2.03051	1.20587e-05	1	0	0	0	0	0
20	OGFOD2	CL4	0	0	-6.56416	3.99317	1.19508e-07	1	-1.41325	0.536152	0.496992	0	-2.71476	1.74889	0.204948	0	-0.684446	1.10048	0.531643	0	-2.12258	1.27832	0.204288	0	1.46058	0.519898	0.521196	0	0	0	0	0	1.76705	-0.144213	0.341152	0	0	0	0	0	6.19816	4.399	2.01861e-05	1	3.04484	5.34359	0.0248795	1	-5.39374
23	OIP5	0	0	0	1.22103	3.00906	0.0381036	1	4.02354	2.27828	0.00200579	1	1.26681	3.17348	0.137938	0	2.64759	2.43068	5.96109e-06	1	0.0532739	3.76421	0.964446	0	0.280505	3.72786	0.827375	0	0.238842	3.83185	0.783456	0	4.05711	2.4217	0.000850595	1	0.107341	3.40281	0.920262	0	3.00437	1.43091	0.00194747	1	0.726998	2.2602	0.451261	0	-1.92822
25	OLR1	CL6	0	0	-3.85993	1.78793	0.000141366	1	0	0	0	0	-4.76444	1.68067	0.00226285	1	-6.06176	3.18084	1.1915e-06	1	-5.54028	1.589	0.0121089	1	-3.31646	0.52728	0.076579	0	-3.84479	1.58733	0.00786125	1	-8.30947	1.97886	5.08245e-06	1	-3.30017	1.77396	0.039552	1	2.42788	2.58825	0.0355332	1	-0.821917	3.70886	0.448664	0	1.6986
16	OMD	0	0	0	0	0	0	0	0	0	0	0	0	0	0	0	-3.05052	0.832124	0.003327	1	-3.00284	-0.484393	0.0989297	0	0	0	0	0	0	0	0	0	-4.60411	-0.35443	0.00272501	1	0	0	0	0	0	0	0	0	0	0	0	0	0.763326
25	ONECUT2	0	0	0	3.13534	3.74497	2.88205e-05	1	-0.778918	5.89547	0.494376	0	4.74725	3.63559	0.00105375	1	5.67785	2.47867	7.16663e-09	1	3.29292	4.48103	0.00828691	1	2.02566	5.11806	0.118441	0	1.13437	4.92489	0.211735	0	6.7052	3.42963	3.93502e-05	1	6.37714	1.38734	1.09371e-09	1	-3.96396	3.59867	5.83873e-05	1	1.94348	1.66269	0.206971	0	0
22	OSMR	0	0	0	-2.15701	2.16074	0.0162737	1	-1.49329	1.56488	0.336371	0	-4.20076	2.55874	0.0209045	1	-5.02175	4.18939	5.57191e-07	1	-4.07335	2.27425	0.0177512	1	-2.88201	1.829	0.0621103	0	-2.21963	2.40362	0.0356171	1	-4.72185	2.10851	0.00131053	1	-4.76433	3.6782	0.00214928	1	1.04756	2.68009	0.214396	0	-1.45862	3.52738	0.161953	0	2.81944
2	OTP	CL5	0	0	0	0	0	0	0	0	0	0	0	0	0	0	0	0	0	0	0	0	0	0	0	0	0	0	0	0	0	0	0	0	0	0	0	0	0	0	0	0	0	0	0	0	0	0	0
10	OTUD5	0	0	0	-0.324572	5.89224	0.592007	0	-0.750202	6.12919	0.156605	0	-1.13526	6.17477	0.0416837	1	-0.772815	6.28173	0.0215985	1	-0.733962	6.01456	0.215819	0	-1.33101	6.11216	0.0596341	0	-0.384916	6.09702	0.375503	0	0.333476	5.44024	0.658417	0	-0.479532	5.80886	0.307196	0	-0.321394	6.11602	0.653194	0	-0.235582	6.15694	0.841255	0	-0.0792416
20	OXCT1	0	0	0	1.19754	7.77678	0.0505243	0	1.57828	7.81196	0.00446626	1	0.76088	7.93861	0.182812	0	1.54533	7.61832	0.000450553	1	-0.513314	8.48841	0.457929	0	-0.00741453	8.47432	0.994323	0	0.395807	8.42868	0.355114	0	2.85973	7.27778	2.20082e-05	1	1.21924	7.18767	0.0269599	1	0.767159	7.01279	0.324912	0	0.906024	7.15415	0.386183	0	-1.30903
21	P4HTM	CL5	0	0	2.17518	2.37279	0.00224309	1	-1.41692	4.29905	0.0390938	1	1.47875	3.20448	0.0326203	1	0.865304	3.59231	0.0380728	1	2.96898	2.81179	0.0164553	1	-0.146149	3.69212	0.896698	0	0.161225	3.58048	0.816757	0	0.310838	3.48422	0.686327	0	2.28012	2.1679	0.000446592	1	-3.91225	2.54153	4.93362e-05	1	-2.08743	1.62675	0.0552627	0	2.09534
17	PAFAH1B2	0	0	0	2.43183	2.82971	0.0005762	1	-0.802368	4.57545	0.380328	0	1.3109	3.73174	0.134813	0	0.579439	4.24987	0.213144	0	1.57441	3.81083	0.0868338	0	-0.206388	4.19354	0.877691	0	0.0385193	4.20669	0.970194	0	-1.29775	4.44349	0.100818	0	0.513602	3.91654	0.454589	0	-3.29112	2.8203	8.00274e-05	1	-1.11447	2.12942	0.311878	0	1.97921
16	PAGE4	CL4	0	0	-5.78761	2.82943	4.79594e-08	1	0	0	0	0	-2.16933	0.77479	0.205388	0	0	0	0	0	-2.46878	0.656628	0.113092	0	-0.285611	0.122748	0.911242	0	0	0	0	0	0	0	0	0	0	0	0	0	6.55113	2.80779	4.56035e-07	1	2.58896	3.86928	0.0176394	1	-4.18419
16	PALMD	CL6	0	0	-0.788926	2.08576	0.244277	0	0.1563	1.78456	0.922957	0	0.547001	1.56705	0.706417	0	-1.54151	3.07726	0.0116619	1	-0.173713	1.88504	0.903281	0	0.436476	1.45677	0.798251	0	-0.954256	2.05315	0.262291	0	-3.32617	2.57518	0.000270706	1	-0.867604	2.27911	0.390134	0	0.690067	2.28081	0.361894	0	0.975194	2.06863	0.45478	0	1.09723
24	PAM	CL5	0	0	2.44849	3.14491	0.000436803	1	-2.31675	5.51555	0.00384309	1	3.32306	3.30061	0.0047353	1	2.38282	3.60027	0.000118912	1	3.52246	3.59045	0.0104308	1	0.906466	4.1496	0.569244	0	0.566197	4.04248	0.541758	0	0.684917	4.30246	0.465479	0	1.54451	3.70078	0.0104861	1	-4.97287	3.68326	2.4381e-07	1	0.360732	1.77082	0.794359	0	0.608866
22	PARL	0	0	0	1.24666	5.24335	0.00735388	1	0.285423	5.94816	0.728474	0	2.15392	5.14361	0.00494763	1	1.95023	5.19227	3.30887e-05	1	0.930549	5.77184	0.228033	0	-0.160662	5.90996	0.906317	0	-0.0121373	5.9299	0.988327	0	-0.691434	6.02653	0.381383	0	-1.00735	6.42246	0.153218	0	-0.953829	5.04663	0.0455863	1	1.22098	4.36023	0.0638922	0	-0.870366
16	PARP4	0	0	0	-0.0547178	4.92285	0.932889	0	-0.340504	5.08994	0.645109	0	-1.58389	5.38042	0.0125303	1	-1.75636	6.08417	3.80704e-05	1	-1.75148	5.40622	0.0210909	1	-0.408399	5.23025	0.628437	0	-0.607241	5.59429	0.192363	0	-1.94265	5.19598	0.00715524	1	-1.45649	5.28325	0.00722839	1	-0.0104445	4.86103	0.98861	0	-0.662842	5.1283	0.413159	0	1.21764
27	PARPBP	0	0	0	1.37473	2.90895	0.0366467	1	4.09946	2.26795	4.12532e-05	1	0.142874	3.47567	0.862909	0	1.5642	2.95813	0.00149135	1	-0.432973	3.81488	0.578139	0	1.71902	3.56516	0.0931049	0	0.301083	3.98012	0.561121	0	2.95482	2.66054	0.00486908	1	1.02334	2.58699	0.0541836	0	3.09988	1.2127	0.0010984	1	0.271044	2.32845	0.812071	0	-1.24284
3	PATE1	CL4	0	0	0	0	0	0	0	0	0	0	0	0	0	0	0	0	0	0	0	0	0	0	0	0	0	0	0	0	0	0	0	0	0	0	0	0	0	0	0	0	0	0	0	0	0	0	0
26	PBK	0	0	0	1.1473	4.09462	0.104066	0	3.23409	3.57042	0.00424868	1	-0.0758998	4.64464	0.940311	0	2.58776	3.31783	0.000404368	1	-0.938771	5.00389	0.307716	0	3.08973	4.26443	0.0485795	1	0.378377	4.99684	0.582198	0	5.91429	2.80168	0.000201117	1	2.675	2.62718	0.00238135	1	2.49833	2.74681	0.0098153	1	-0.335022	3.7351	0.787507	0	-2.08583
21	PBX1	CL5	0	0	3.03335	3.21667	2.93939e-05	1	-1.18284	5.43532	0.0954321	0	2.77152	3.78377	0.00380793	1	2.47301	3.71233	8.7304e-06	1	2.20978	4.28205	0.0252548	1	2.1647	4.44367	0.115174	0	0.652446	4.74506	0.316731	0	1.01151	4.4227	0.226309	0	1.28669	3.83858	0.0496376	1	-4.25682	3.24702	2.44026e-06	1	0.0290319	1.85032	0.986799	0	0.376373
17	PBXIP1	0	0	0	-1.08723	5.55661	0.0198841	1	-2.01068	5.873	0.00104745	1	-1.57983	5.6595	0.0119081	1	-1.95663	6.35469	1.12782e-05	1	-0.818231	5.34512	0.351356	0	-0.743376	5.21906	0.323458	0	-1.05729	5.59316	0.0362268	1	-2.07867	5.45001	0.00187316	1	-0.987198	5.37221	0.0468676	1	-0.987441	6.30601	0.092788	0	-0.461916	6.09966	0.595183	0	0.834932
11	PCDH8	0	0	0	1.45289	2.20583	0.180434	0	-1.32779	3.55188	0.462431	0	5.22967	1.2343	0.0021957	1	0	0	0	0	4.39059	1.84231	0.0204583	1	1.32441	2.25954	0.6263	0	1.80968	1.51507	0.319674	0	6.60697	1.10586	0.000605881	1	6.1277	-0.35768	2.50406e-07	1	-3.24518	2.71576	0.00837718	1	0	0	0	0	0
27	PCDHB9	0	0	0	-2.65587	7.42107	0.000203665	1	0.0432139	6.03464	0.985204	0	-1.05789	6.40525	0.371971	0	0.0241922	6.06126	0.975958	0	0.136954	6.0506	0.935229	0	5.14001	5.25837	0.0397259	1	1.33848	5.88154	0.202558	0	3.40432	4.89857	0.0260512	1	1.45137	4.78879	0.0533703	0	2.75727	7.36199	0.000511029	1	1.09782	7.64524	0.293691	0	-2.33197
17	PCGF5	0	0	0	1.39216	3.9099	0.00391185	1	-1.57782	5.41955	0.0105671	1	1.03514	4.41918	0.0841564	0	0.634258	4.68137	0.104058	0	0.795741	4.61574	0.264556	0	-0.126667	4.69925	0.91363	0	-0.70539	5.00177	0.186385	0	-0.494908	4.78758	0.471155	0	-0.718014	5.07875	0.293446	0	-2.94808	4.24527	5.2476e-06	1	-0.203867	3.39377	0.804345	0	0.648477
20	PCP4	CL7	0	0	-0.870239	5.96939	0.257645	0	3.25361	4.36066	0.0501871	0	-1.70278	6.19117	0.230614	0	2.89638	4.08961	0.0167536	1	-0.165199	5.60695	0.944471	0	2.47943	5.03189	0.259373	0	0.383652	5.51944	0.866525	0	5.77013	3.67418	0.00737679	1	5.73529	1.68267	6.15322e-07	1	4.15499	4.94973	2.33941e-05	1	-0.680237	6.56282	0.612071	0	-3.87255
11	PCSK2	0	CL1	CL5	3.32742	2.22236	0.0068638	1	0.63317	4.04793	0.824374	0	5.88091	2.31209	0.00379393	1	6.18478	1.46662	1.71262e-05	1	4.11548	3.18517	0.0407651	1	0.856662	3.32742	0.814853	0	1.5605	2.37436	0.482195	0	5.25091	2.73055	0.0180099	1	8.10021	-0.372926	3.63635e-10	1	-3.42375	1.84623	0.00928559	1	0.528517	0.374749	0.809325	0	0
27	PDCL3	0	0	0	-1.67024	5.98144	0.000241464	1	0.842134	4.92807	0.23732	0	-1.58066	5.77462	0.0300442	1	-0.17512	5.47503	0.689202	0	-2.08405	5.86851	0.0126005	1	0.725716	5.11333	0.44541	0	-0.604514	5.62661	0.263452	0	1.11964	4.57537	0.200132	0	0.388356	4.7365	0.496457	0	2.40889	5.76919	1.65896e-05	1	-0.0699281	6.49474	0.946404	0	-1.34846
14	PDGFC	0	0	0	-0.404605	3.60278	0.473381	0	0.626316	3.34263	0.509787	0	-0.509124	3.74967	0.483425	0	-1.63152	4.76164	0.000547349	1	-1.29588	3.9934	0.116809	0	-0.847364	3.69548	0.37664	0	-1.22217	4.13755	0.0616801	0	-1.39174	3.76243	0.0501144	0	-1.40843	4.28946	0.039338	1	0.81226	3.34482	0.17497	0	-0.688109	3.70791	0.392187	0	1.72155
21	PDGFRA	CL6	0	0	-3.29124	4.54707	2.431e-06	1	-1.33339	3.56735	0.205579	0	-3.2867	4.11053	0.00736597	1	-3.39036	5.062	1.62878e-05	1	-3.12723	3.91859	0.0369198	1	-1.73311	3.58239	0.139741	0	-1.72863	4.02315	0.0196793	1	-5.47276	4.28891	3.84729e-05	1	-0.989057	3.94149	0.371155	0	1.6761	5.07702	0.00558511	1	-0.137021	5.50783	0.900868	0	0.539987
18	PDPN	0	0	0	0	0	0	0	0	0	0	0	-1.40213	1.66799	0.180098	0	-1.68567	2.36689	0.0523858	0	-2.59279	1.89035	0.0792842	0	-2.37446	0.913252	0.133485	0	-2.58542	1.53483	0.0264414	1	-3.50909	1.7669	0.00131547	1	-3.48346	3.1888	0.00408445	1	1.36024	1.26242	0.156278	0	-1.04412	2.16728	0.331232	0	1.16276
27	PDXK	0	0	0	0.88245	4.28753	0.0492064	1	-1.26498	5.45679	0.0159238	1	0.225295	4.85838	0.753748	0	-0.549303	5.49463	0.118478	0	0.734732	4.7418	0.227942	0	-2.09931	5.28331	0.0106621	1	-0.606631	5.15534	0.123327	0	-1.66797	5.21822	0.00266054	1	-1.32301	5.6256	0.0105544	1	-2.36719	4.60178	0.00012484	1	-1.05974	4.09777	0.161977	0	1.74698
17	PDZD8	0	0	0	1.86171	3.17638	0.00382532	1	-1.23867	4.85799	0.0745612	0	0.310331	4.1188	0.714668	0	0.493062	4.15277	0.251857	0	0.959238	4.0169	0.231761	0	-0.00657512	4.35984	0.996478	0	0.406751	4.24339	0.542556	0	-0.840717	4.34298	0.233275	0	-0.763561	4.54788	0.219772	0	-3.22415	3.30102	8.5509e-05	1	-1.50461	2.69638	0.136964	0	1.37876
14	PEBP1	0	0	0	1.08177	5.60205	0.0420152	1	-0.688781	6.65335	0.433549	0	1.26984	5.90161	0.121386	0	1.21198	5.95327	0.0249015	1	1.15909	6.0394	0.210927	0	-0.351653	6.19473	0.811732	0	-0.251011	6.25513	0.749777	0	-0.51428	6.31297	0.587687	0	1.1898	5.5704	0.0995926	0	-1.95145	5.81538	0.000460955	1	0.0532332	5.17385	0.957359	0	-0.0376802
6	PEX5L	0	0	0	1.55711	3.11205	0.111939	0	2.77388	3.04105	0.175309	0	6.26461	1.69614	0.00309772	1	0	0	0	0	3.26217	3.07968	0.133796	0	6.69203	2.51038	0.0534283	0	0.542681	3.47255	0.788233	0	6.8943	1.94134	0.00281619	1	0	0	0	0	1.15618	2.01506	0.344202	0	4.69647	0.850645	0.00652584	1	0
16	PFN1	0	0	0	-0.814939	9.6715	0.189793	0	0.129345	9.35683	0.901435	0	-1.29	9.90529	0.0724027	0	-1.1346	10.0806	0.0234873	1	-1.88021	10.0115	0.034433	1	-1.31389	9.52075	0.171997	0	-1.7287	10.0307	0.00741024	1	0.173715	9.12618	0.857163	0	-1.24247	10.1029	0.025028	1	0.837423	9.73379	0.252142	0	-0.500308	10.2098	0.692036	0	0.168693
27	PFN1P2	0	0	0	-3.11576	9.43367	2.00987e-05	1	0.346212	7.70582	0.824069	0	-2.1511	8.50334	0.0350037	1	-1.16601	8.28197	0.0999847	0	-2.16281	8.49592	0.0658467	0	0.528511	8.15943	0.716232	0	0.666671	8.10027	0.432507	0	2.56296	6.89984	0.032757	1	-0.748666	7.93309	0.315331	0	3.58225	9.16697	2.7448e-05	1	0.735245	9.8266	0.481869	0	-1.77907
19	PGRMC1	0	0	0	1.91505	5.16621	0.00453918	1	0.914175	6.12217	0.180299	0	0.453227	6.16787	0.470576	0	-0.116624	6.63642	0.784373	0	-0.246533	6.48063	0.761703	0	-0.835203	6.61159	0.279804	0	-0.0991618	6.58169	0.864503	0	0.877329	5.92343	0.178085	0	-1.35465	6.91224	0.00267002	1	-1.05019	4.55552	0.190325	0	-1.168	4.65202	0.268823	0	1.84107
24	PGRMC2	0	0	0	0.675213	6.71651	0.345737	0	-0.450566	7.24878	0.512762	0	-1.41723	7.58256	0.0234864	1	-0.995546	7.86222	0.0104615	1	-1.41183	7.529	0.041192	1	0.892178	6.94201	0.255452	0	-1.18347	7.7534	0.0126624	1	1.09369	6.50815	0.113462	0	1.25427	5.98632	0.0206777	1	-0.756462	6.67568	0.393722	0	-0.949455	6.99391	0.411679	0	0.834493
23	PHF16	0	0	0	0.361453	5.21919	0.58771	0	2.42176	4.52734	0.00315349	1	-0.378818	5.33094	0.636469	0	0.43036	5.08897	0.391474	0	-0.982082	5.63573	0.225155	0	2.16478	5.19207	0.0728731	0	0.146487	5.79426	0.826244	0	3.46654	4.12436	0.00230276	1	1.00444	4.22803	0.0642506	0	2.62562	4.12502	0.00103302	1	0.518982	4.85663	0.596789	0	-0.939668
23	PHF21A	0	0	0	-2.05583	5.56842	0.00288596	1	0.040873	4.33658	0.978483	0	-2.88618	5.35893	0.000721135	1	-2.27239	5.6162	4.96623e-06	1	-3.17531	5.32412	0.00263265	1	-1.25982	4.8847	0.153699	0	-1.09279	5.2963	0.053743	0	-0.442495	4.20765	0.655856	0	-2.86594	5.65167	5.84819e-06	1	2.88689	5.57168	0.0010984	1	0.538704	6.44013	0.625137	0	-0.876989
20	PHKG2	0	0	0	-3.64023	2.76468	6.72611e-05	1	-0.309859	0.957519	0.870711	0	-2.29001	1.60533	0.143988	0	-2.9701	2.04298	0.000169095	1	-1.15178	1.08619	0.465254	0	0.0870543	1.31225	0.962918	0	0	0	0	0	-0.763321	0.762218	0.644928	0	-4.5105	3.31528	0.00178943	1	3.45586	2.77593	0.00127422	1	1.15095	3.28914	0.396957	0	-0.947408
23	PHLDA3	0	0	0	0	0	0	0	-2.15066	0.818267	0.0752225	0	-1.79025	0.472683	0.215533	0	-3.4584	1.75449	3.59071e-05	1	-0.630393	0.0812433	0.733816	0	-3.18107	0.757195	0.0299809	1	0	0	0	0	-5.58138	1.23782	4.33221e-05	1	-4.21464	2.21976	0.00283411	1	-0.841671	1.46875	0.328414	0	0	0	0	0	1.6982
24	PHYHIPL	0	0	0	1.84771	4.60506	0.0250808	1	-0.100183	5.78195	0.949301	0	5.78134	3.42223	0.000640084	1	6.54042	2.17602	1.70524e-09	1	2.92437	4.86173	0.0165649	1	4.00272	4.77077	0.0527186	0	0.442773	5.42963	0.656376	0	5.74945	3.89727	0.000371057	1	6.60297	1.54211	3.63635e-10	1	-1.86127	4.39327	0.0402959	1	4.17103	2.33573	0.0143191	1	0
17	PIK3CA	CL2	0	0	1.16006	1.89716	0.0281474	1	0.626899	2.41276	0.536337	0	0.869702	1.95302	0.294694	0	0.992279	2.08517	0.0487494	1	0.640984	2.29444	0.510197	0	0.844644	2.62171	0.399575	0	1.28114	2.40212	0.0179235	1	-1.12535	2.60412	0.134387	0	-2.554	3.64808	0.000185442	1	0	0	0	0	0	0	0	0	0
28	PINK1	0	0	0	3.00194	3.75249	1.30287e-05	1	-0.911509	5.9138	0.231653	0	1.73727	4.95727	0.0215391	1	1.47114	5.13793	0.00311631	1	2.56137	4.81359	0.0121854	1	-1.1559	5.51727	0.252221	0	0.175297	5.18958	0.826783	0	-0.991455	5.65834	0.209566	0	1.60401	4.55453	0.0149483	1	-4.16184	3.82782	7.82359e-07	1	-1.85173	3.04801	0.0253276	1	1.97137
11	PIPSL	0	0	0	-4.82356	3.65057	2.83575e-05	1	0.452166	1.59614	0.828695	0	1.43959	1.36142	0.323697	0	-0.959832	1.97014	0.465168	0	0.393622	1.74995	0.824493	0	-2.12823	2.23758	0.0848127	0	0.179759	1.48212	0.88967	0	3.0466	0.815858	0.0178574	1	0	0	0	0	3.9101	3.6307	0.00436645	1	2.70193	3.34821	0.12731	0	-1.58479
25	PITHD1	0	0	0	2.23846	3.845	0.00017599	1	-0.150383	5.19236	0.900933	0	1.76648	4.4685	0.0167534	1	2.47937	3.98764	6.031e-06	1	2.44375	4.41007	0.0199482	1	-0.196067	4.94667	0.875432	0	0.669176	4.63603	0.318278	0	-1.03618	5.2349	0.160538	0	-0.173529	5.08706	0.80261	0	-2.44057	3.73396	0.000204756	1	-0.516434	3.13949	0.540489	0	-0.169647
24	PLA2G7	0	0	0	-0.946334	3.65162	0.0986998	0	3.02679	2.16203	0.00713559	1	-2.39137	4.08002	0.00638014	1	-1.89731	4.48207	0.00157831	1	-3.12652	4.21963	0.00942386	1	0.767608	3.16108	0.528474	0	-2.23716	4.46852	0.00310181	1	-1.34067	3.35324	0.170302	0	-0.882305	3.32538	0.324589	0	4.07837	2.63685	4.01974e-05	1	-0.999795	4.33213	0.225745	0	0.71725
21	PLCB1	0	0	0	-0.906775	5.41576	0.196564	0	0.982232	4.59898	0.525644	0	-1.51517	5.55205	0.14948	0	0.461774	5.00524	0.545323	0	-1.16801	5.35084	0.327552	0	0.841821	4.74867	0.639691	0	-1.4463	5.68498	0.105723	0	1.77598	4.23343	0.197117	0	1.87667	3.50816	0.0272784	1	2.05938	5.18568	0.0110881	1	-0.362343	6.01542	0.735742	0	-1.52855
21	PLCB2	0	0	0	-2.32981	4.31614	0.00162349	1	-0.632299	3.2894	0.700345	0	-3.9055	4.35011	0.00605528	1	-3.46424	5.08456	1.23906e-05	1	-3.8385	4.18233	0.023874	1	-0.189267	3.48647	0.918583	0	-1.63643	4.28588	0.0512459	0	-2.3038	3.4077	0.0814968	0	-0.940564	3.33181	0.474553	0	2.18058	4.38768	0.00486606	1	-0.663206	5.29526	0.463936	0	0.771486
20	PLEK	CL6	0	0	-1.69312	2.12504	0.0135332	1	0	0	0	0	-2.31112	2.00828	0.0277742	1	-2.44705	2.91522	4.42347e-05	1	-2.25564	1.93194	0.0677918	0	-0.784847	1.47398	0.580778	0	-1.80933	2.21178	0.0302032	1	-3.82687	2.128	3.91975e-05	1	-1.25116	1.67898	0.276153	0	1.74773	2.1604	0.0449358	1	-1.09997	2.86299	0.291978	0	1.32102
28	PLEKHA8	0	0	0	-4.38393	7.47346	3.04667e-07	1	0.455489	4.8367	0.741878	0	-3.96067	6.16092	0.00309772	1	-3.18011	6.57102	3.24058e-05	1	-3.17588	5.8521	0.0177669	1	0.982476	5.64122	0.413283	0	1.37383	5.50205	0.0512459	0	0.596866	4.5172	0.687438	0	0.0284754	4.45746	0.982415	0	5.31763	7.09623	9.27699e-07	1	1.1305	8.19761	0.297252	0	-1.4217
21	PLEKHA8P1	CL4	0	0	-3.13234	3.1299	9.57475e-05	1	1.84332	0.689093	0.148233	0	-0.553329	1.6718	0.658076	0	-0.782962	1.84328	0.218627	0	0.357132	1.36391	0.764658	0	0.669622	1.48156	0.628788	0	-0.0601011	1.65453	0.95786	0	2.30608	0.608385	0.039542	1	3.53279	-1.02928	0.000230489	1	5.27306	2.54394	2.95793e-05	1	2.47426	3.35486	0.030598	1	-2.53034
21	PLEKHN1	0	0	0	0	0	0	0	0	0	0	0	-4.45985	0.787934	0.000910379	1	-4.79774	2.06394	4.05602e-09	1	-4.00758	0.485063	0.0199887	1	-1.57345	0.105134	0.320423	0	0	0	0	0	0	0	0	0	-4.91576	1.69569	0.000909776	1	4.01201	1.22055	0.000312201	1	-0.614944	2.56407	0.643713	0	1.35159
18	PLEKHO2	0	0	0	-1.22267	4.32419	0.00671443	1	0.443026	3.60629	0.688225	0	-1.75223	4.35906	0.015543	1	-1.84383	4.96367	0.000393854	1	-1.63796	4.24823	0.0517262	0	-1.34158	4.1121	0.184828	0	-0.500491	4.15901	0.335495	0	-2.89506	4.31891	0.000147588	1	-1.99247	4.60323	0.00650385	1	1.66748	4.22833	0.00727349	1	-0.18551	4.87798	0.821103	0	0.406701
20	PNMA2	0	0	0	2.80213	2.8695	9.10404e-05	1	-0.95813	4.91142	0.275145	0	2.48177	3.48206	0.0346977	1	1.57216	3.84406	0.00924064	1	3.36839	3.46423	0.0131679	1	1.42314	4.0623	0.313672	0	1.85461	3.56988	0.0522133	0	1.09505	4.03423	0.243607	0	4.76049	1.35846	5.84095e-06	1	-3.87629	2.89308	6.41113e-06	1	-0.451095	1.6887	0.782955	0	1.37408
28	PODXL2	0	0	0	1.65337	4.66343	0.00262891	1	0.0777672	5.67068	0.944708	0	1.50565	4.86151	0.0740301	0	2.21219	4.52717	0.000258682	1	1.96401	4.97684	0.0450588	1	0.15056	5.71503	0.892286	0	0.656195	5.54435	0.314615	0	5.15093	3.90395	0.000144736	1	2.62985	3.59461	0.000241864	1	-1.40396	4.32252	0.0138986	1	0.738919	3.64794	0.438724	0	-1.10571
14	POFUT1	0	0	0	0.797537	3.61333	0.295022	0	-0.290649	4.29576	0.775125	0	-0.683286	4.20636	0.334794	0	-0.000208808	4.19084	0.999784	0	-0.594994	4.21304	0.448	0	-0.97664	4.48769	0.204571	0	0.0441979	4.41961	0.95018	0	0.459493	3.6991	0.5577	0	-1.82394	4.74297	0.00283042	1	-1.18834	3.48924	0.193793	0	-1.27131	3.43798	0.310884	0	0.737433
26	POLA2	0	0	0	1.03715	6.91246	0.0864508	0	2.24209	6.5926	7.60808e-05	1	-0.0613523	7.30917	0.928258	0	1.56147	6.62156	7.46217e-06	1	-0.164004	7.42385	0.791696	0	0.717512	7.39154	0.2682	0	0.620092	7.39756	0.0965547	0	1.98698	6.57724	0.000564987	1	1.07849	6.32281	0.0155812	1	2.04214	5.90308	0.00747673	1	0.75005	6.56724	0.406394	0	-1.96135
23	POLD1	0	0	0	2.01126	3.55895	0.000390058	1	1.93198	4.03365	0.00991311	1	0.00892624	4.56635	0.992276	0	0.782728	4.31168	0.0478608	1	-0.156477	4.71859	0.869148	0	-0.407064	4.97644	0.617669	0	0.246201	4.9259	0.663406	0	3.24456	3.52053	0.0036235	1	-0.378	4.41017	0.652246	0	-0.00895474	2.48877	0.990789	0	-1.62464	3.01932	0.046553	1	0.998256
11	POLD3	0	0	0	0.522384	5.96646	0.256854	0	1.13443	5.96419	0.0289729	1	0.399095	6.13357	0.545336	0	0.980285	5.92981	0.00242495	1	-0.0865377	6.37384	0.903076	0	0.0199981	6.3832	0.981705	0	-0.177825	6.55314	0.721704	0	0.762752	5.92988	0.185437	0	1.04407	5.42178	0.0195023	1	0.50717	5.43114	0.358204	0	-0.334017	5.60115	0.721579	0	-0.282009
25	POLE	0	0	0	1.74592	4.93935	0.00348382	1	2.65531	5.02142	0.00160651	1	0.89928	5.42748	0.235344	0	2.11112	4.73928	1.14698e-05	1	1.31431	5.4687	0.0954558	0	-0.74276	6.36234	0.413232	0	1.81625	5.5354	0.00734139	1	3.76868	4.6008	0.000751782	1	0.293452	5.278	0.667015	0	1.00131	3.614	0.171066	0	-0.345023	4.02656	0.768132	0	-0.692037
15	POLR1A	0	0	0	0.781928	3.37889	0.156262	0	-0.0643401	3.95709	0.947723	0	-0.940933	3.95219	0.145658	0	-0.992813	4.33104	0.00347574	1	-1.27298	4.14961	0.0723177	0	0.0980851	4.09214	0.909972	0	-0.213116	4.377	0.668251	0	1.08134	3.23905	0.183693	0	-1.64642	4.306	0.00561609	1	-0.71399	3.1082	0.244067	0	-0.714443	3.13389	0.405814	0	1.16793
23	POM121L9P	0	0	0	-2.5586	1.71588	0.000994376	1	1.41165	-0.293072	0.331219	0	-3.6188	1.25473	0.00905515	1	-3.05813	2.59645	0.00209058	1	-3.80414	1.28706	0.0182099	1	1.31957	0.609404	0.447714	0	0.307951	0.964004	0.777452	0	0.585147	-0.250141	0.75557	0	-1.61712	0.602954	0.233551	0	4.58572	0.961893	1.27399e-05	1	0.12414	2.29878	0.929551	0	0.981286
20	POU3F2	0	0	0	-1.80803	4.71824	0.0591027	0	4.29511	2.3444	0.125082	0	1.80264	3.22227	0.327587	0	2.39006	2.49213	0.11796	0	0.405667	3.85294	0.865351	0	3.18944	3.46238	0.353727	0	-0.0605919	4.10394	0.978702	0	6.06487	2.13216	0.0241083	1	3.86629	1.44801	0.00142888	1	5.85392	3.0621	2.90432e-06	1	2.52064	3.82003	0.0238818	1	-3.31209
20	POU5F1P3	CL4	0	0	-4.62358	3.99695	3.99739e-08	1	0.202741	1.79465	0.928146	0	-1.68974	2.40049	0.118113	0	-3.16278	2.80598	0.000313794	1	-2.121	2.54502	0.10302	0	0.876366	2.05615	0.591958	0	0.943197	1.77754	0.302261	0	1.93835	1.12911	0.157687	0	-0.0781646	2.34864	0.949629	0	4.34471	3.87848	1.59184e-05	1	1.54519	4.34473	0.0688774	0	-1.38439
17	PPIAL4G	0	0	0	-3.82706	3.40783	3.03118e-06	1	0.634425	1.41155	0.642765	0	-1.5641	1.9489	0.222176	0	-2.1068	2.6091	0.00938848	1	-1.51282	1.94219	0.255316	0	2.71293	1.53648	0.0763905	0	0	0	0	0	2.3545	0.647718	0.0814642	0	0	0	0	0	4.1522	3.03098	9.40368e-05	1	1.51154	3.45266	0.20148	0	-1.07617
20	PPIC	0	0	0	-2.1677	2.06464	0.00944668	1	0.0161642	1.1567	0.994802	0	-1.92701	1.87418	0.121576	0	-3.49679	3.15701	1.30348e-05	1	-2.09696	1.83226	0.0686972	0	-3.1348	1.50357	0.0294911	1	-2.99235	2.20182	0.0056097	1	-1.74499	1.39985	0.0957826	0	-3.63263	3.33867	0.000644243	1	1.74227	2.4998	0.0404153	1	-0.48209	3.09219	0.71694	0	1.57131
17	PPIP5K1	0	0	0	1.68514	3.90672	0.00336818	1	-0.327408	5.13856	0.742585	0	0.693598	4.39632	0.416567	0	0.687759	4.5426	0.136866	0	0.757	4.58391	0.441758	0	0.976995	4.93619	0.325713	0	0.724404	4.90014	0.241319	0	2.40254	3.9076	0.0261492	1	1.55604	3.573	0.00791028	1	-2.09869	3.64623	0.000853966	1	-0.399586	3.03655	0.686449	0	0.71249
14	PPM1E	0	0	0	2.65335	2.37418	0.000809927	1	0.96271	3.56585	0.330108	0	3.38739	2.57317	0.00209013	1	5.87736	0.872731	1.77735e-10	1	3.3308	2.90992	0.0203988	1	0.610317	3.64139	0.687368	0	0.0521237	3.66267	0.970194	0	4.22871	2.5753	0.00246536	1	7.28613	-0.713471	4.92205e-15	1	-2.03021	1.70667	0.0200965	1	0	0	0	0	0
16	PPP1CB	CL6	0	0	0.501234	7.3515	0.38764	0	-0.189075	7.95659	0.83538	0	0.377068	7.81451	0.628186	0	0.430361	7.88288	0.369952	0	-0.261979	8.02306	0.780482	0	-0.991065	7.73706	0.279818	0	-0.979722	7.92763	0.0699971	0	-1.83687	8.20832	0.0141673	1	-0.391716	8.12822	0.490061	0	-0.964563	7.50598	0.136958	0	-0.620435	7.39496	0.526839	0	0.317974
16	PPP1R14C	CL2	0	0	-0.530787	2.31194	0.553737	0	1.20725	1.55294	0.468187	0	-0.0115693	2.10762	0.996223	0	-1.53325	3.18345	0.0766604	0	-2.29492	2.80938	0.140745	0	-1.43634	2.43815	0.320423	0	-1.14141	2.92081	0.279863	0	0.633857	1.70297	0.651324	0	-4.21019	4.39416	0.000902211	1	1.90356	1.7479	0.0722301	0	0.237939	2.23593	0.912817	0	1.25928
9	PPP1R16A	0	0	0	0.964323	3.11096	0.159647	0	1.11569	3.37534	0.218294	0	-1.25735	3.96596	0.159401	0	-0.697808	4.08963	0.115679	0	0.546815	3.39777	0.62628	0	-0.50615	4.13726	0.55395	0	0.479262	3.94999	0.383975	0	1.30877	3.02909	0.138289	0	-0.643089	3.50957	0.410064	0	0.41692	2.37571	0.64198	0	-1.01128	2.9385	0.368418	0	0.954891
23	PPP1R18	0	0	0	-0.664872	4.79059	0.10736	0	1.66091	3.84971	0.0452276	1	-1.51796	4.78729	0.0232324	1	-1.63264	5.17398	0.00150463	1	-1.60815	4.83387	0.0377097	1	1.06037	4.55139	0.247118	0	0.554589	4.70673	0.189318	0	0.102415	4.09316	0.906286	0	-2.76227	5.53214	7.06758e-06	1	2.62946	4.04565	0.000158501	1	-0.213142	4.87552	0.785819	0	0.443908
16	PPP1R3G	0	0	0	-2.95051	4.22099	2.9387e-05	1	1.10843	2.47662	0.344872	0	-1.30472	3.13282	0.214149	0	-1.80789	3.36547	0.00940732	1	-1.98638	3.42912	0.0907194	0	0.0744109	3.33412	0.95637	0	-0.00720342	3.41256	0.996239	0	1.60004	2.15795	0.206891	0	-0.616446	3.23051	0.488217	0	3.8228	3.60601	3.85733e-05	1	0.861547	4.15131	0.411539	0	-0.923001
21	PPP3CC	CL6	0	0	0.679406	2.26277	0.285905	0	-1.47873	3.43808	0.0366033	1	1.29614	2.47019	0.0867856	0	0.838433	2.79418	0.0797766	0	1.86374	2.37913	0.0692581	0	0.0429679	2.62475	0.982522	0	-0.155019	2.62708	0.87084	0	-3.50099	3.72964	9.17913e-05	1	-0.638335	3.42415	0.289087	0	-2.61154	2.71402	0.000113635	1	-0.5846	1.87544	0.50082	0	0.790512
22	PQBP1	0	CL6	CL5	0.930267	3.95003	0.127129	0	-1.02089	4.9895	0.221253	0	1.38828	4.14035	0.085851	0	2.17601	3.7807	0.000172259	1	2.16841	3.98442	0.0407651	1	-0.977584	4.51447	0.421535	0	0.0468595	4.23687	0.968929	0	-1.27159	4.81233	0.129297	0	0.745904	4.2459	0.279363	0	-2.22989	4.2806	0.000354878	1	-0.37845	3.54749	0.665181	0	-0.542599
10	PRAMEF16	CL4	0	0	0	0	0	0	0	0	0	0	0	0	0	0	0	0	0	0	0	0	0	0	0	0	0	0	0	0	0	0	0	0	0	0	0	0	0	0	4.01063	1.22335	0.000338402	1	3.88882	1.12376	0.00814559	1	0
21	PRCP	CL6	0	0	2.2722	2.83754	0.00326937	1	-0.909423	4.50867	0.184524	0	0.472129	4.05023	0.469767	0	0.282062	4.42928	0.505918	0	0.517856	4.11091	0.434921	0	-0.399951	4.08305	0.724561	0	-1.22603	4.54919	0.0478576	1	-2.49592	4.75861	0.000238402	1	-0.726924	4.63499	0.146247	0	-3.22044	2.83985	0.000961325	1	-2.12295	2.48988	0.0762998	0	2.22365
24	PRDX3	0	0	0	2.48506	2.94827	0.000952901	1	-0.700708	4.70562	0.560021	0	1.77565	3.80125	0.0907707	0	1.40398	3.99334	0.0375754	1	2.04734	3.86386	0.0980672	0	-1.21945	4.44648	0.412262	0	-0.290765	4.32428	0.805469	0	-1.40576	4.69988	0.164082	0	0.232395	4.29989	0.778308	0	-3.27831	2.98235	2.74522e-05	1	-0.984747	2.23617	0.302605	0	1.36734
14	PRDX5	CL6	0	0	-0.134243	7.7635	0.839958	0	-0.544405	8.15354	0.557982	0	0.418338	7.88583	0.683369	0	0.484479	8.02185	0.408233	0	0.801437	7.7688	0.426773	0	-1.92533	8.01205	0.087316	0	-0.273946	7.7021	0.723565	0	-2.27599	8.41783	0.0124487	1	0.0155086	7.91919	0.985738	0	-0.739762	8.10732	0.25105	0	-0.245031	7.86969	0.838243	0	-0.0900959
19	PRDX6	0	0	0	0.30832	6.73377	0.587303	0	0.145343	6.91298	0.860409	0	-1.35677	7.38856	0.0200784	1	-1.18072	7.79798	0.00251323	1	-1.48242	7.37243	0.0453129	1	-1.97671	7.33992	0.022457	1	-1.06647	7.49758	0.0537345	0	-0.102442	6.69188	0.903885	0	-1.49382	7.49534	0.00244765	1	-0.00340397	6.63129	0.995886	0	-0.868602	7.06571	0.291978	0	0.907484
24	PRF1	0	0	0	-2.44365	2.05146	0.0169162	1	0	0	0	0	-3.70234	2.2723	0.00473342	1	-3.37648	2.64172	8.73936e-05	1	-3.94124	2.05678	0.0114428	1	-3.06165	1.3926	0.0517175	0	-2.70518	1.96951	0.0133326	1	-4.73892	1.92834	0.000598411	1	-2.52586	2.19494	0.0313023	1	2.62808	2.19156	0.0214982	1	-1.50375	3.54207	0.224319	0	0.703141
20	PRKCZ	0	0	0	0.436409	2.61652	0.567643	0	-1.24478	3.59741	0.23682	0	0.518689	2.87404	0.639918	0	-0.526683	3.48705	0.487383	0	0.804649	2.86819	0.520525	0	-1.79618	3.46851	0.142	0	0.525353	2.97885	0.612619	0	-2.27809	3.56179	0.0260172	1	-0.826921	3.33278	0.380656	0	-2.06596	2.86877	0.00415627	1	-0.921648	2.24868	0.306213	0	1.6703
20	PRKDC	0	0	0	2.59547	6.02401	1.52732e-05	1	1.30953	7.09687	0.0307946	1	1.34742	6.84882	0.0275021	1	2.15378	6.40002	6.65823e-06	1	0.918529	7.17483	0.190005	0	0.90987	7.4353	0.268924	0	0.694097	7.43848	0.167288	0	1.4215	6.87739	0.0425353	1	-0.0788841	7.15404	0.90502	0	-1.14722	5.1633	0.0460616	1	-0.383156	5.01063	0.66581	0	-0.13003
28	PROX1	0	0	0	2.05264	5.47466	0.00394085	1	-0.25365	6.84872	0.877103	0	2.23157	5.6858	0.0671952	0	3.99788	4.44664	1.7106e-05	1	2.1285	6.0218	0.150217	0	4.18369	5.88532	0.0717203	0	0.108885	6.77276	0.92752	0	5.75983	4.83016	0.00216286	1	4.90736	3.34303	8.4282e-08	1	-2.18103	5.18246	0.00258083	1	0.88575	4.20339	0.382873	0	-2.45016
22	PRPF40A	0	0	0	-1.08982	8.87786	0.077762	0	0.549914	8.0619	0.522116	0	-2.07035	8.92518	0.0146202	1	-0.513898	8.53083	0.295782	0	-2.09715	8.86167	0.0342075	1	0.236999	8.35331	0.853608	0	-0.207843	8.63768	0.784229	0	0.3214	7.89206	0.742335	0	-0.582799	8.17815	0.42205	0	1.93166	8.67422	0.00509546	1	0.0611551	9.42289	0.965087	0	-1.39536
20	PRR11	0	0	0	2.11244	3.44649	0.000505017	1	3.299	3.42293	0.000411755	1	1.3659	4.01072	0.0851857	0	2.36065	3.43555	2.36525e-05	1	0.541307	4.47195	0.484138	0	0.627193	4.53201	0.536793	0	0.169503	4.71681	0.788952	0	3.31527	3.48218	0.000717455	1	1.6399	3.41923	0.00824994	1	1.45172	2.00888	0.0654254	0	0.0273111	2.58394	0.985395	0	-0.760433
7	PRSS3P2	CL4	0	0	-4.47484	1.55025	6.01611e-06	1	0	0	0	0	0	0	0	0	0	0	0	0	0	0	0	0	0	0	0	0	0	0	0	0	0	0	0	0	0	0	0	0	5.44564	1.4279	8.71651e-06	1	2.66264	2.04593	0.0489428	1	0
17	PRSS8	0	0	0	-0.896478	3.57454	0.307375	0	1.51693	2.7176	0.39769	0	-2.8614	4.23333	0.031508	1	-4.79886	5.55037	1.11881e-06	1	-1.90492	3.78248	0.13797	0	-2.16326	3.86826	0.0888095	0	-1.28888	4.15921	0.208644	0	-2.54285	3.69514	0.0418448	1	-2.5469	4.68015	0.0138993	1	2.2909	3.01446	0.0419156	1	-1.83597	4.35693	0.116313	0	3.24691
6	PSD	0	0	0	0	0	0	0	-1.37383	1.19009	0.165358	0	0	0	0	0	0	0	0	0	3.81568	-0.557881	0.0120095	1	2.66241	0.0970563	0.124482	0	0	0	0	0	2.74543	-0.35272	0.0284598	1	0	0	0	0	0	0	0	0	0	0	0	0	0
21	PSIMCT-1	0	0	0	-2.3802	5.99474	1.7907e-05	1	0.22803	4.85531	0.823359	0	-1.53319	5.26276	0.0454884	1	-1.49081	5.48354	0.000635901	1	-1.83821	5.39234	0.0294457	1	-0.471212	5.3213	0.618708	0	-0.0547224	5.3612	0.938719	0	1.37735	4.19411	0.140153	0	-0.355361	4.91749	0.60728	0	2.40386	5.82606	0.000180184	1	0.513843	6.15493	0.566108	0	-0.671336
24	PSIP1	0	0	0	1.62822	7.36211	0.031261	1	2.09487	7.46657	0.000719069	1	0.465617	7.81189	0.489952	0	1.84184	7.29051	0.00026569	1	0.0828237	8.07991	0.944014	0	1.79818	8.03421	0.0503893	0	0.679715	8.29619	0.29316	0	3.30666	6.95062	0.000205019	1	2.01525	6.37527	0.000172123	1	0.871689	6.31965	0.327861	0	0.248975	6.66867	0.877009	0	-1.11352
25	PSMB1	0	0	0	2.55156	4.70633	0.000345754	1	-0.300431	6.40838	0.797036	0	2.09163	5.56249	0.0189019	1	1.68811	5.70235	0.00244005	1	1.74401	5.81807	0.0767195	0	-1.32976	6.22705	0.288405	0	-0.207445	6.00765	0.829671	0	-1.1885	6.45552	0.201292	0	0.291963	6.18719	0.686847	0	-3.04628	4.6579	5.49498e-05	1	-0.680005	3.9649	0.469143	0	1.05837
19	PSMB4	0	0	0	1.85863	6.22775	0.000425057	1	0.187699	7.38836	0.822331	0	1.60021	6.84593	0.0196366	1	0.917534	7.15552	0.0213382	1	1.41129	7.03424	0.0611865	0	-0.493572	7.29295	0.602481	0	-0.250524	7.30098	0.674658	0	-0.109493	7.26815	0.898381	0	0.730075	6.88714	0.12801	0	-1.79202	6.03872	0.00157296	1	-0.243482	5.60236	0.793876	0	0.877988
14	PTAFR	CL6	0	0	0	0	0	0	0	0	0	0	-3.26958	0.372903	0.0340773	1	-3.37784	1.07862	0.000394773	1	-3.97131	0.504236	0.0188521	1	-2.01508	-0.138258	0.244213	0	0	0	0	0	-6.07744	0.737061	4.14017e-05	1	-2.38045	0.42806	0.0753708	0	0	0	0	0	0.177984	2.05759	0.918348	0	-0.0806906
16	PTCHD2	0	0	0	3.90374	1.93367	2.04685e-05	1	1.11474	3.93323	0.368416	0	6.10225	1.81994	0.000388869	1	5.42826	1.30426	9.34188e-08	1	5.79686	2.45002	0.00488889	1	3.41857	3.55583	0.0962576	0	2.409	3.25495	0.0336207	1	4.9561	2.64201	0.00289519	1	6.72062	-0.0976574	1.77126e-09	1	-3.35695	1.04605	0.000415492	1	0	0	0	0	0
12	PTGFRN	0	0	0	-0.548856	3.6679	0.529239	0	-0.00943289	3.41807	0.997493	0	-1.81527	3.95877	0.146812	0	-1.27553	4.20165	0.0800264	0	-2.47094	4.10966	0.0988059	0	-0.841625	3.76024	0.577611	0	-0.949395	4.14301	0.295802	0	1.99585	2.54447	0.259456	0	-1.6925	3.98889	0.0929406	0	0.996162	3.55139	0.260114	0	-0.330371	4.02915	0.787507	0	0.139319
20	PTPLAD2	CL6	0	0	-1.0597	3.16215	0.104605	0	1.38209	2.12921	0.259653	0	-0.443731	2.72695	0.708184	0	-1.35098	3.71064	0.0142286	1	-1.12864	3.00168	0.345716	0	0.265102	2.50678	0.877691	0	-0.861108	3.11226	0.243501	0	-2.84075	3.22223	0.00272257	1	0.140136	2.34252	0.896681	0	2.41618	2.83231	0.00294147	1	0.639813	3.34065	0.550031	0	0.392638
18	PTPRN	CL5	0	0	2.7608	2.30117	0.0105318	1	-3.08859	5.26166	0.00110176	1	5.52755	2.23824	0.00119318	1	0	0	0	0	6.69455	2.12525	0.00410579	1	4.39117	2.69675	0.116114	0	-0.298896	3.45565	0.879201	0	2.67028	3.18573	0.0687317	0	6.34272	0.468737	7.14681e-09	1	-6.34341	3.22223	9.1892e-07	1	0	0	0	0	0
16	PTPRN2	CL5	0	0	2.56272	2.77931	0.00165762	1	-2.24276	5.22669	0.00599024	1	6.08132	2.10848	0.000248497	1	5.4861	1.72411	3.73753e-08	1	5.95704	2.57143	0.00295757	1	1.47806	3.67595	0.436982	0	-0.177901	3.67812	0.922461	0	3.98055	3.09357	0.0015232	1	7.54933	-0.175967	1.37464e-12	1	-5.22461	3.4371	1.47694e-06	1	2.08838	0.71664	0.19626	0	0
17	PTRHD1	CL6	0	0	2.30402	3.61909	0.000220608	1	0.143263	4.9448	0.902059	0	0.982779	4.6204	0.182206	0	1.02644	4.63588	0.017566	1	1.15446	4.67115	0.127817	0	0.845419	4.6797	0.449912	0	0.555788	4.71038	0.351561	0	-0.723792	5.00249	0.300576	0	0.177283	4.67972	0.80352	0	-2.18205	3.2992	0.0020521	1	-1.32588	3.06807	0.156687	0	1.30996
26	PTTG1	0	0	0	-0.00844304	5.85739	0.991567	0	4.92059	3.95977	4.58956e-05	1	0.195535	5.58189	0.798152	0	1.76203	4.71622	0.000797577	1	0.248638	5.66052	0.760326	0	3.07455	5.23399	0.0263822	1	1.90349	5.21897	0.00808956	1	5.7816	3.88942	2.06043e-05	1	0.532082	5.05132	0.343218	0	5.67929	4.07249	8.46488e-06	1	1.65448	5.51654	0.0864291	0	-3.09889
9	PVRL1	CL2	0	0	0	0	0	0	0.957788	1.22508	0.490432	0	1.34938	0.548892	0.328416	0	0	0	0	0	0.163672	1.26098	0.921241	0	1.16857	1.60062	0.40887	0	2.24981	1.08825	0.0146129	1	1.97457	0.548176	0.139664	0	-3.5141	2.92258	0.00851165	1	0	0	0	0	0	0	0	0	0
21	PVT1	0	0	0	-4.04668	2.30803	4.93411e-05	1	0	0	0	0	-4.75951	1.75657	0.00736597	1	-4.6738	2.01429	9.33534e-06	1	-3.97087	1.2482	0.030509	1	-2.42193	0.785076	0.176729	0	-1.97321	1.27256	0.0888023	0	0	0	0	0	-3.04302	1.34667	0.0144855	1	6.29659	2.02721	4.28421e-06	1	0.159267	4.08082	0.923271	0	-1.08545
11	PXDC1	0	0	0	-0.496979	5.13152	0.500692	0	0.330113	4.7623	0.739164	0	-1.57283	5.36008	0.0431016	1	-2.02185	6.1787	8.40182e-05	1	-2.03685	5.47723	0.0231331	1	-0.242054	5.09128	0.839862	0	-1.03452	5.68151	0.0766764	0	-1.72852	5.08902	0.0311101	1	-1.98647	5.59947	0.00389028	1	1.28874	4.91115	0.12301	0	-0.091191	5.43931	0.953236	0	0.916433
20	PYCARD	CL2	0	0	-0.69951	1.40079	0.407711	0	0.403148	1.16226	0.79129	0	-0.558157	1.43272	0.675474	0	-2.18177	2.5673	0.000260835	1	-1.71497	1.82783	0.0796741	0	-1.26715	1.40406	0.280841	0	-1.57112	1.84633	0.0270141	1	-2.02925	1.63254	0.0156393	1	-3.30867	3.18848	0.00107147	1	0.658803	1.3711	0.53681	0	-0.635356	1.60487	0.697084	0	1.94666
17	PYHIN1	0	0	0	-4.00982	1.07467	0.000124395	1	0	0	0	0	-4.36671	0.669189	0.0114531	1	-3.75358	1.35216	4.42347e-05	1	-4.44673	0.465804	0.0320825	1	-1.37801	-0.518446	0.5082	0	-2.7653	0.57681	0.0241852	1	0	0	0	0	-2.07992	0.0593831	0.1508	0	4.60799	1.04443	7.55734e-05	1	-1.16061	2.67612	0.380243	0	0.407867
20	RAB31	0	0	0	-0.0818361	3.7046	0.910812	0	0.572391	3.63416	0.537236	0	-1.43496	4.23513	0.0711012	0	-2.72473	5.44222	3.24334e-08	1	-1.95647	4.3902	0.0204583	1	-0.791318	4.10728	0.302192	0	-0.799863	4.44979	0.116977	0	-2.8494	4.34829	0.000131953	1	-2.41263	4.90556	0.00171629	1	0.737219	3.37339	0.369787	0	-0.89145	3.91903	0.396022	0	2.38722
16	RAB32	CL6	0	0	-0.016149	3.77622	0.985843	0	0.300132	3.7517	0.837791	0	-1.27987	4.3683	0.168511	0	-1.4988	4.96698	0.0158027	1	-1.73619	4.44163	0.0567694	0	-2.74756	4.35878	0.017304	1	-1.89271	4.71905	0.0109751	1	-4.30794	4.88323	4.43654e-05	1	-1.07875	4.32245	0.327099	0	0.382902	3.70618	0.706065	0	-0.845452	4.25809	0.493937	0	1.15584
20	RAB38	0	0	0	0	0	0	0	0	0	0	0	-0.966635	0.569195	0.591278	0	-2.96562	2.11722	0.00106002	1	-1.43207	0.818481	0.339893	0	-2.70211	1.16892	0.0533885	0	0	0	0	0	-3.09805	1.06301	0.0136638	1	-3.67529	2.6397	0.00837143	1	0	0	0	0	0.029558	1.05872	0.989701	0	2.06044
21	RAB39A	0	0	0	0.748943	3.28411	0.292531	0	1.86699	3.00975	0.0317779	1	1.29131	2.86284	0.311236	0	3.0318	1.92342	1.59233e-06	1	-0.46693	3.75413	0.600893	0	2.71321	3.41142	0.0311079	1	0.332018	4.05582	0.54622	0	4.74461	2.05603	9.72977e-05	1	2.99056	1.21019	1.33888e-05	1	1.55734	2.30853	0.0986045	0	1.56993	2.20216	0.28751	0	0
22	RAB39B	0	0	0	1.52676	4.25081	0.00389892	1	0.844849	4.89366	0.21881	0	3.56213	3.79954	3.88072e-05	1	4.37932	2.96417	8.41047e-11	1	2.56953	4.38867	0.00613126	1	1.38332	4.72813	0.17239	0	0.397295	4.86427	0.460943	0	3.05789	4.13931	0.000783134	1	3.78724	2.66375	1.10107e-07	1	-0.800751	3.84292	0.202349	0	1.81514	2.9033	0.0321715	1	-2.63937
14	RAB3A	CL5	0	0	0.425827	2.22522	0.561822	0	-1.57724	3.29767	0.0975135	0	1.25017	2.01298	0.281938	0	1.07226	2.06113	0.101009	0	1.10712	2.23794	0.425609	0	0.99957	2.44254	0.535883	0	0.265907	2.6049	0.801405	0	3.84404	1.29768	0.00717552	1	1.07104	1.75322	0.138531	0	-2.40696	2.65787	0.000925933	1	0.198083	1.53342	0.893573	0	-0.127251
26	RAB3B	0	0	0	2.88884	4.50801	7.77016e-05	1	2.93876	5.19143	0.00397222	1	4.08552	4.62059	0.000407285	1	6.72499	2.7098	7.60825e-11	1	1.95822	5.67879	0.0645222	0	-0.891413	6.20965	0.426533	0	0.0661107	5.9582	0.954593	0	6.17199	4.27842	4.80476e-05	1	4.51098	3.24706	1.70852e-07	1	0.661735	3.27505	0.457137	0	2.51113	2.83355	0.0141409	1	0
23	RACGAP1	0	0	0	0.281258	6.65344	0.532078	0	3.1274	5.72417	1.21843e-06	1	0.642156	6.4529	0.204159	0	2.30727	5.63784	1.9346e-07	1	-0.00402571	6.8102	0.994848	0	2.14214	6.54351	0.0210866	1	0.325184	6.99679	0.404647	0	2.41998	5.93281	0.000120532	1	0.309147	6.2503	0.439348	0	3.02127	5.39306	8.39094e-06	1	0.854483	6.05529	0.247228	0	-2.30601
26	RAD54L	0	0	0	1.31328	4.16498	0.016333	1	5.18264	3.02698	4.86806e-06	1	1.77548	4.09897	0.0257051	1	2.75797	3.44741	7.67348e-07	1	1.11682	4.51326	0.323221	0	0.280038	5.04578	0.789024	0	0.856961	4.84837	0.115748	0	5.00728	3.26601	3.93933e-05	1	1.53719	3.56803	0.0175963	1	3.94472	2.09987	3.38057e-05	1	0.758383	3.08986	0.478504	0	-1.62728
22	RAF1	CL6	0	0	0	0	0	0	-0.702406	2.17964	0.644239	0	0.870374	1.41293	0.489649	0	0.277354	1.69764	0.745708	0	1.29559	1.45295	0.363787	0	-1.21469	2.27828	0.343214	0	0.946657	1.81391	0.330912	0	-2.93161	2.48847	0.00830832	1	-0.746813	2.04174	0.438048	0	0	0	0	0	0	0	0	0	0
15	RAMP3	CL6	0	0	-0.512242	1.02406	0.667359	0	-1.73517	1.72043	0.151104	0	1.15641	0.711489	0.503585	0	-1.34401	2.14551	0.0929537	0	-0.378252	1.23971	0.824989	0	-2.54514	1.18	0.141569	0	-1.23367	1.14267	0.356725	0	-5.07352	2.34613	6.62871e-05	1	0.317476	0.885244	0.856547	0	-2.07246	1.84503	0.0314429	1	-0.286689	0.939491	0.912817	0	2.24926
17	RAN	0	0	0	0.460846	7.75974	0.37546	0	1.30907	7.64567	0.0077622	1	0.323776	7.87807	0.574243	0	0.973831	7.62457	0.00252788	1	-0.228133	8.14917	0.73271	0	0.966714	7.93042	0.200055	0	-0.0771727	8.24621	0.882675	0	0.992971	7.57478	0.0731502	0	-0.490048	8.13528	0.261884	0	0.88292	7.16635	0.140389	0	0.223638	7.39072	0.840706	0	-0.769351
23	RARRES2	CL6	0	0	-2.86372	4.51576	0.000172167	1	-0.853232	3.5518	0.502893	0	-2.58443	4.28685	0.00412882	1	-2.71157	4.896	0.000274712	1	-1.83967	3.83469	0.0943453	0	-4.41373	3.89607	0.00454226	1	-1.46662	3.62141	0.0929216	0	-6.33781	4.8072	3.3616e-07	1	-2.98895	5.10217	0.0074374	1	1.54798	5.24884	0.0496972	1	-0.524403	5.84427	0.64417	0	0.205254
22	RBM12B-AS1	0	0	0	-2.17749	5.6771	0.000853369	1	1.07708	4.28813	0.359483	0	-1.24723	4.97797	0.213527	0	-0.138858	4.45863	0.842724	0	-1.02204	4.94362	0.350774	0	0.224869	4.89863	0.880915	0	1.07303	4.58531	0.174582	0	2.21234	3.77762	0.0976051	0	-0.0382269	4.49505	0.972977	0	3.1216	5.24113	4.70753e-05	1	0.674305	5.82277	0.480183	0	-2.02016
21	RBM3	0	0	0	1.5036	7.04091	0.0286488	1	-0.820308	8.37616	0.270336	0	0.637513	7.86508	0.394166	0	0.783462	7.88702	0.0947377	0	1.42472	7.64968	0.096833	0	-1.80404	8.12977	0.0702457	0	-0.191336	7.82795	0.791888	0	-1.06447	8.15451	0.174664	0	0.0599636	7.95439	0.930354	0	-2.43966	7.28049	0.00287002	1	-0.849546	6.86305	0.459549	0	0.623325
17	RBM4B	0	0	0	-1.256	4.97171	0.0372533	1	0.0165697	4.63132	0.990729	0	-0.00413886	4.34306	0.99725	0	-1.03982	4.69017	0.0479302	1	0.340076	4.37094	0.773112	0	1.11651	4.66742	0.260993	0	1.21404	4.47451	0.0494276	1	1.54756	3.85044	0.111404	0	1.8487	3.10417	0.00220366	1	0.839656	4.73173	0.236636	0	0.237115	4.47052	0.850154	0	0.253427
23	RBMS2	0	0	0	-2.70175	6.50029	1.24509e-06	1	-0.693058	5.58954	0.226411	0	-1.31201	5.69933	0.014564	1	-2.00156	6.3104	1.79962e-06	1	-1.66069	5.79424	0.0228231	1	0.131143	5.3478	0.883353	0	-0.529549	5.67915	0.278737	0	-3.11116	5.93838	1.55592e-05	1	-1.29609	5.83165	0.00743989	1	1.61488	6.84035	0.00788012	1	0.503083	6.89345	0.550339	0	-0.159382
23	RBMX2	0	0	0	-2.87358	4.4218	0.0009825	1	0.45947	3.28817	0.672955	0	-0.404246	3.88103	0.557677	0	2.23631	2.74098	0.00407116	1	-1.09539	3.98315	0.118485	0	-2.19658	3.32897	0.0730627	0	-0.0742	2.64478	0.961607	0	1.3543	2.96558	0.104774	0	-0.486417	4.16187	0.426484	0	1.92389	4.8125	0.0197391	1	-0.596605	5.28715	0.54637	0	-2.43331
19	RBPMS	0	0	0	-2.34285	5.25987	0.0114576	1	-0.960083	4.43054	0.433578	0	-3.15931	5.32149	0.00575777	1	-3.54051	6.2632	1.31292e-06	1	-3.0531	5.08079	0.0188521	1	-1.88627	4.51644	0.138876	0	-1.85086	5.0574	0.0229143	1	-0.961496	4.05599	0.435021	0	-1.80969	5.03646	0.031499	1	1.41959	5.75262	0.182753	0	-0.820437	6.50064	0.630028	0	1.12797
22	RCOR2	0	0	0	1.53012	4.99135	0.00518358	1	2.75677	4.85001	0.00581495	1	-0.629522	5.78723	0.498435	0	2.47727	4.08834	4.11342e-06	1	0.0916552	5.69727	0.921895	0	1.54963	5.95739	0.0738039	0	0.973445	6.04644	0.145566	0	5.73901	3.91356	1.95305e-05	1	1.67874	4.05729	0.0133073	1	1.62932	3.48825	0.0527296	0	-1.04289	4.37344	0.281087	0	-1.80667
9	RDM1	0	0	0	1.48466	1.4591	0.0700551	0	3.34604	1.14368	0.00699655	1	1.62901	1.57325	0.18175	0	3.48858	0.436769	6.10739e-05	1	1.83298	1.71909	0.245569	0	1.69787	2.07358	0.330977	0	0.453376	2.40106	0.621773	0	4.71432	0.771268	0.00146248	1	2.89178	0.277307	0.00608801	1	0	0	0	0	0	0	0	0	0
13	REEP5	0	0	0	0.352835	5.44151	0.502914	0	-1.50969	6.39982	0.00491973	1	-0.547096	6.05712	0.376985	0	-0.570424	6.42256	0.105176	0	-0.299218	5.94565	0.649012	0	-1.31232	5.93357	0.0963769	0	-0.755467	6.00996	0.178838	0	-1.34379	5.99484	0.0298146	1	-0.603987	6.10536	0.198544	0	-1.97367	5.93233	0.00110288	1	-0.924081	5.64278	0.237738	0	0.935055
22	REL	0	0	0	-1.6481	6.33066	0.000277027	1	-0.570646	5.77417	0.290941	0	-2.0502	6.23779	0.000964257	1	-2.26283	6.80511	9.16756e-09	1	-2.3034	6.25324	0.00331036	1	0.155461	5.68023	0.836627	0	-0.799714	6.15235	0.0488564	1	-2.189	5.93646	0.000424808	1	-1.65606	6.4068	0.0144786	1	1.10986	6.45862	0.042566	1	-0.297788	6.84787	0.752111	0	0.492928
22	RERE	0	0	0	2.17771	3.51383	0.000918682	1	-0.0561249	4.78921	0.970931	0	1.84448	4.03102	0.0318582	1	1.74599	4.04145	0.00225009	1	2.63491	3.98729	0.0208339	1	-0.200618	4.74608	0.884547	0	0.841819	4.41127	0.281099	0	0.472564	4.4879	0.629979	0	2.28343	3.24896	0.000374823	1	-2.32819	3.221	0.00111609	1	-0.601467	2.5998	0.528621	0	0.742856
19	REST	0	0	0	-2.6449	4.31213	0.00147665	1	0.244017	2.84986	0.92622	0	-3.39842	4.14109	0.0204356	1	-3.09506	4.9017	0.000253243	1	-3.99249	4.15122	0.0219519	1	-0.611187	3.1812	0.763107	0	-2.09781	4.18082	0.0639149	0	-2.66175	3.43493	0.0750276	0	-3.92817	4.91875	0.00105201	1	3.451	4.36339	0.000150474	1	0.218631	5.46196	0.845017	0	-0.0739782
23	RFC4	0	0	0	1.56245	5.37206	0.00452591	1	2.4423	5.39417	0.000865957	1	1.88039	5.36343	0.00791901	1	2.35351	4.93303	3.25955e-06	1	0.189809	6.14982	0.846236	0	0.725315	6.27993	0.406721	0	0.794671	6.22902	0.132708	0	2.29681	5.34194	0.00565689	1	0.0631144	5.66836	0.931657	0	1.10995	4.2048	0.0636587	0	0.973242	4.21958	0.203254	0	-1.25332
18	RGCC	0	0	0	-0.963014	6.65483	0.163486	0	-0.365516	6.16584	0.791434	0	-1.28919	6.57521	0.136327	0	-2.6241	7.8672	2.69689e-05	1	-2.30842	6.86514	0.0412631	1	-0.11295	6.23544	0.937124	0	-1.22926	6.8745	0.132458	0	-3.77718	6.97906	0.00016586	1	-1.93459	6.9944	0.0149448	1	1.08043	6.66953	0.244427	0	0.590413	7.0168	0.622068	0	1.03058
13	RHOA	0	0	0	0.4227	9.52647	0.604056	0	-0.486588	9.96547	0.477989	0	-1.06567	10.2813	0.0704455	0	-0.462599	10.4186	0.144234	0	-0.80964	10.1121	0.168927	0	-0.804183	9.74624	0.304925	0	-1.41556	10.2297	0.00192161	1	-1.49059	10.0332	0.0129716	1	0.306988	9.48986	0.577716	0	-0.756018	9.73371	0.455711	0	-0.877542	10.0237	0.586613	0	0.391831
21	RHOD	0	0	0	-1.51209	1.22454	0.137688	0	0	0	0	0	-3.53495	2.01452	0.0115878	1	-3.57068	3.04017	2.88737e-05	1	-2.73741	1.51968	0.130407	0	-3.02891	1.09656	0.0763905	0	-2.66137	1.75033	0.0276554	1	-4.2391	1.5865	0.00164347	1	-4.25437	3.17474	0.00468298	1	1.7405	1.20965	0.118285	0	-2.59569	2.6136	0.0230413	1	2.6252
22	RIBC2	0	0	0	1.00345	3.76173	0.151641	0	3.46475	2.90096	0.0073023	1	0.578443	3.7007	0.617227	0	1.71218	3.23358	0.0135289	1	-0.249541	4.12677	0.855434	0	2.57736	4.10778	0.0617762	0	1.25685	4.29695	0.150288	0	4.64944	2.56726	0.00211563	1	2.96459	1.65787	0.00233054	1	3.079	2.11775	0.00325254	1	0.855633	2.85952	0.454933	0	-1.45724
18	RIC3	0	0	0	1.81638	2.83293	0.031548	1	-0.19937	4.04239	0.910574	0	1.82132	2.85485	0.242146	0	1.38845	3.21476	0.0721077	0	1.22774	3.40938	0.459902	0	2.378	3.57135	0.246775	0	0.668802	3.81974	0.528019	0	3.53009	2.6437	0.0526419	0	4.07185	0.884673	0.000149199	1	-1.81662	2.54748	0.0220233	1	1.2111	1.54031	0.371063	0	-0.29633
22	RILPL2	0	0	0	-1.94868	4.17451	4.20863e-05	1	-0.805783	3.58871	0.290941	0	-1.80463	3.90499	0.0110426	1	-2.15748	4.56751	3.23409e-05	1	-2.23333	3.95568	0.0114428	1	-0.251593	3.28858	0.826603	0	-0.919476	3.77933	0.132517	0	-2.48452	3.71918	0.000841804	1	-1.80406	4.04542	0.00795657	1	0.93524	4.61573	0.0517102	0	-0.289605	4.86119	0.676133	0	0.45985
31	RIMKLA	0	0	0	3.03349	4.61518	3.59678e-06	1	1.42529	5.83621	0.0563449	0	2.52891	5.26306	0.00127848	1	4.82471	3.69511	1.29744e-08	1	3.02116	5.36052	0.00521927	1	0.730074	6.20808	0.46258	0	1.09543	5.93251	0.0836904	0	2.90382	5.28485	0.00121113	1	4.50298	3.2176	2.72403e-09	1	-1.67986	3.67874	0.0131177	1	-0.636625	3.2438	0.513125	0	-1.6841
28	RIMS2	0	0	0	2.63147	5.72717	0.00196795	1	0.865347	6.88435	0.424719	0	5.29349	4.7955	0.00528519	1	6.98926	2.87412	1.80769e-07	1	0.906745	6.73188	0.482399	0	3.23803	6.89624	0.0413447	1	1.11628	7.27736	0.168197	0	5.72749	5.18451	0.00150747	1	5.06533	3.25676	3.33295e-06	1	-1.3394	4.78799	0.119896	0	4.1205	2.99756	0.0149097	1	-5.59699
21	RIN1	CL2	0	0	-1.94255	1.04223	0.023018	1	-1.30664	0.651894	0.351706	0	-3.59073	0.975696	0.0163926	1	-4.28153	1.96184	5.16402e-07	1	-3.41604	0.852179	0.0478836	1	-0.0420461	0.535594	0.98538	0	-0.00608693	0.800499	0.99814	0	-0.550206	-0.250045	0.779165	0	-4.9788	2.61281	0.000221581	1	0	0	0	0	-1.0587	1.64783	0.352299	0	1.95892
13	RIPK2	0	0	0	-0.868958	3.02401	0.278599	0	-0.929919	2.97497	0.331615	0	-3.19846	3.54894	0.0030493	1	-2.3108	3.94354	0.000163192	1	-3.12973	3.41057	0.00828691	1	-0.535817	2.98075	0.607015	0	-1.36758	3.66622	0.0272282	1	-3.21267	3.14628	0.000897619	1	-2.52488	3.64312	0.00305984	1	0.474337	3.19427	0.605543	0	-0.704149	3.69866	0.521603	0	0.582277
21	RIPPLY2	0	0	0	0.0776451	2.17792	0.92702	0	-1.21812	2.84347	0.259437	0	4.841	0.551003	0.000548104	1	0	0	0	0	0.875209	2.23863	0.451379	0	1.9304	1.72746	0.300039	0	-1.83033	2.91187	0.0255134	1	4.26908	1.03473	0.00171442	1	4.20379	-0.181002	4.52809e-05	1	-1.29491	2.60535	0.0818306	0	4.54881	0.566758	0.00193721	1	0
20	RMI2	0	0	0	0.326731	3.80959	0.556382	0	3.81254	2.72146	9.17024e-05	1	0.8947	3.6128	0.244414	0	1.24415	3.39307	0.00953866	1	-0.291321	4.13131	0.719186	0	0.994185	4.15756	0.307705	0	0.60879	4.26434	0.27321	0	4.98125	2.42043	4.14017e-05	1	-0.678047	4.03838	0.337168	0	3.44039	2.21823	0.000123422	1	0.492504	3.03179	0.655222	0	-0.835365
19	RMST	0	0	0	4.06307	3.56457	0.00228698	1	-0.823516	6.10198	0.719001	0	6.19879	3.45896	0.0126021	1	6.69618	2.41205	2.88737e-05	1	6.61282	3.82427	0.0358315	1	6.37004	4.07176	0.180982	0	2.32003	4.30566	0.250506	0	0.951976	5.38327	0.640817	0	9.01045	0.292336	3.21647e-08	1	-4.99039	3.53424	0.000284606	1	1.39399	1.26586	0.51498	0	0
4	RNASE9	CL4	0	0	0	0	0	0	0	0	0	0	0	0	0	0	0	0	0	0	0	0	0	0	0	0	0	0	0	0	0	0	0	0	0	0	0	0	0	0	4.44842	0.874531	9.40368e-05	1	0	0	0	0	0
17	RNF125	0	0	0	-2.04337	3.4164	0.0227969	1	-0.788564	2.75103	0.641065	0	-2.08912	3.43801	0.0821107	0	-2.147	4.23938	0.00167834	1	-2.24082	3.27662	0.0907499	0	-2.47098	2.67575	0.120614	0	-2.71067	3.42908	0.024823	1	-2.3699	2.96037	0.040322	1	0.0768418	2.5032	0.954204	0	1.23307	4.0951	0.148644	0	-0.396947	4.66022	0.766583	0	0.390797
20	RNF128	0	CL6	CL5	0	0	0	0	-5.38101	2.21676	0.0001326	1	0	0	0	0	-2.70634	1.79071	0.00828281	1	-0.437006	0.152011	0.817877	0	0.353612	-0.0778789	0.891005	0	0	0	0	0	-6.11549	1.5251	2.97547e-05	1	-3.25176	1.6784	0.0394952	1	-4.3586	2.88516	5.03197e-05	1	0.659522	1.02974	0.751604	0	1.45111
18	RNF13	CL6	0	0	1.36328	5.46388	0.0404123	1	-0.666968	6.53237	0.154844	0	0.378698	6.16509	0.542802	0	0.379531	6.25564	0.205172	0	0.146321	6.26679	0.814395	0	-0.975557	6.26192	0.115717	0	-0.733063	6.38571	0.0408679	1	-2.29344	6.7252	4.18401e-05	1	-0.476198	6.42417	0.252204	0	-1.95141	5.60916	0.0151884	1	-0.484531	5.31394	0.71753	0	0.481097
19	RNF141	CL6	CL6	CL2	0.392498	4.90747	0.353791	0	-0.520812	5.39508	0.358362	0	0.453809	4.88639	0.38751	0	0.246244	5.2173	0.479023	0	0.262589	5.04645	0.690295	0	0.495698	5.02086	0.569107	0	0.183248	5.19795	0.704448	0	-2.34374	5.58029	0.00014286	1	-1.53171	5.74761	0.00145973	1	-0.935237	5.05656	0.0543807	0	0.230312	4.61421	0.761575	0	0.0966813
20	RNF168	0	0	0	1.80395	4.27589	0.00527596	1	2.13691	4.60402	0.00303549	1	0.842652	4.79069	0.214825	0	0.897601	4.80079	0.0291792	1	-0.733011	5.49285	0.293201	0	0.89886	5.402	0.313672	0	0.453593	5.58831	0.441394	0	0.798026	4.81311	0.291358	0	-1.45305	5.66087	0.0471982	1	0.732265	3.13272	0.337676	0	0.196567	3.35168	0.873199	0	0.101626
14	RNF217	0	0	0	-1.32365	3.92241	0.0529016	0	-0.73354	3.59312	0.563202	0	-1.2195	3.82382	0.235323	0	-1.73558	4.56683	0.0038703	1	-2.45433	4.13471	0.0467318	1	-2.07638	3.73822	0.0908189	0	-1.39138	4.03009	0.124316	0	-1.90581	3.66804	0.0759389	0	-3.83656	5.32597	0.000105549	1	0.873135	4.28812	0.207516	0	0.497151	4.46902	0.581518	0	0.0781304
23	ROS1	0	CL3	CL6	-5.31065	2.31059	1.69524e-05	1	-3.62212	0.690975	0.066964	0	-4.03245	1.59922	0.0414882	1	-6.23482	3.87783	2.89812e-05	1	-2.95586	0.882497	0.356379	0	-3.98446	0.129316	0.126793	0	-5.43355	1.73997	0.00348916	1	-6.94876	1.6368	0.000272573	1	-2.13495	1.33814	0.293467	0	2.12075	3.91556	0.0262925	1	-0.0474651	4.61108	0.975908	0	1.81334
18	RPL15	CL6	0	0	1.12401	8.43485	0.0846627	0	-0.454866	9.57715	0.597382	0	0.837626	9.13771	0.289843	0	0.775963	9.12394	0.114033	0	1.40329	9.02293	0.112557	0	-0.414842	9.2334	0.698115	0	0.219117	9.00985	0.75172	0	-1.87058	9.75786	0.0225311	1	0.763481	8.98745	0.141046	0	-2.16798	8.46924	0.00552547	1	-1.80268	8.11619	0.0603037	0	1.39321
24	RPL23A	0	0	0	-1.49378	4.79478	0.00235794	1	0.737785	3.96078	0.306665	0	-0.810528	4.5181	0.15213	0	-0.549087	4.69634	0.139256	0	-1.17592	4.59956	0.0841615	0	0.186706	4.07461	0.860297	0	-1.06564	4.57239	0.0216407	1	1.88324	3.46551	0.00921308	1	-1.25272	4.86036	0.0100764	1	1.82779	4.71479	0.00307244	1	0.00181442	5.18522	0.998333	0	-0.437965
15	RPL32	CL6	0	0	-0.684303	10.9261	0.241681	0	-0.533943	10.8621	0.478512	0	-0.922596	11.0851	0.166747	0	-0.358645	11.1511	0.395413	0	-0.638569	10.932	0.398625	0	-0.332394	10.5876	0.72482	0	-0.708747	10.8692	0.130995	0	-1.96597	11.0475	0.00607307	1	-1.14754	11.2713	0.0118105	1	0.110588	11.2062	0.892471	0	-0.361868	11.3927	0.774817	0	-0.277243
10	RPL39L	0	0	0	-0.783263	2.46272	0.437447	0	1.59732	1.5192	0.501581	0	-0.828116	2.25	0.672883	0	-0.623981	2.55033	0.569211	0	-1.86167	2.65223	0.348699	0	-0.729345	2.41104	0.789588	0	-1.05426	2.92445	0.46005	0	-0.617676	2.00709	0.77728	0	-2.80663	3.42305	0.0182576	1	2.56259	1.75754	0.00734881	1	0.466278	2.40127	0.724614	0	-0.453215
19	RPL4	0	0	0	1.83168	8.56325	0.000577264	1	-0.656876	9.93542	0.346521	0	0.925028	9.33102	0.111912	0	0.561278	9.69348	0.11815	0	0.766912	9.47276	0.240115	0	0.316482	9.45249	0.72482	0	-0.287033	9.66382	0.592958	0	-0.572543	9.6406	0.355717	0	-0.463129	9.86695	0.340533	0	-2.48889	8.58542	0.000483491	1	-0.688309	8.09374	0.465267	0	1.14939
10	RPLP0P2	0	0	0	-4.87787	2.14966	7.44102e-06	1	0	0	0	0	0	0	0	0	0	0	0	0	0	0	0	0	0	0	0	0	0	0	0	0	0	0	0	0	-1.86115	0.61948	0.112829	0	6.10077	1.97023	1.93867e-05	1	1.5819	3.07224	0.296072	0	-2.46238
16	RPRM	0	0	0	0.972802	2.81966	0.235381	0	-0.668086	4.24286	0.750618	0	4.03112	2.28547	0.00201984	1	3.90829	1.65226	0.000255889	1	3.7332	2.76053	0.0195983	1	2.5631	3.53715	0.110168	0	2.54982	2.96786	0.01005	1	5.7222	2.12121	0.000227438	1	3.72698	1.5105	2.355e-06	1	-2.59559	2.61816	0.0333118	1	0	0	0	0	0
17	RPS11	0	CL6	CL2	2.10682	9.03779	0.000402152	1	0.264294	10.1251	0.703992	0	0.644182	9.94865	0.281938	0	0.585998	9.99081	0.0698399	0	0.738109	10.0055	0.212306	0	0.481276	10.031	0.489429	0	-0.0298119	10.192	0.965604	0	-0.994076	10.2907	0.07823	0	-0.715613	10.5075	0.101602	0	-1.66162	8.68127	0.0209725	1	-0.728997	8.57501	0.501989	0	0.857619
1	RPS2P32	CL4	0	0	0	0	0	0	0	0	0	0	0	0	0	0	0	0	0	0	0	0	0	0	0	0	0	0	0	0	0	0	0	0	0	0	0	0	0	0	0	0	0	0	0	0	0	0	0
23	RPS8	CL6	0	0	1.24102	9.16982	0.0309413	1	-0.15337	10.1674	0.846753	0	0.912585	9.78973	0.0759164	0	0.692769	9.90528	0.0387455	1	1.47724	9.69612	0.0228231	1	-1.1185	10.1436	0.0890438	0	0.149401	9.8186	0.754922	0	-1.25315	10.2817	0.029347	1	0.0504741	10.1045	0.933135	0	-1.72709	9.061	0.0204891	1	-1.15193	8.76303	0.254865	0	1.10831
10	RPSAP9	CL4	0	0	-5.80085	3.35427	2.15849e-07	1	-0.227415	0.757785	0.931439	0	-0.442053	0.87826	0.775425	0	-1.40849	0.8536	0.224148	0	-1.294	1.15924	0.426893	0	0.325739	0.819925	0.897568	0	0	0	0	0	2.32117	-0.109458	0.126117	0	1.37513	0.127328	0.160238	0	4.79891	3.64366	7.87846e-05	1	3.14893	3.64791	0.0124124	1	-3.3537
20	RRAS2	0	0	0	-1.44406	3.45808	0.0333161	1	0.343193	2.69295	0.813932	0	-1.30302	3.16045	0.218566	0	-1.8187	3.76544	0.00411258	1	-2.17248	3.43315	0.0503827	0	-1.12207	3.21084	0.360798	0	-0.0414318	3.14768	0.970517	0	0.514204	2.33864	0.717416	0	-2.38941	3.92235	0.00430902	1	2.16549	3.29025	0.00512473	1	0.922699	3.68608	0.310884	0	-0.277877
17	RRM1	0	0	0	3.50956	3.22028	3.88153e-06	1	1.64225	4.5456	0.0399111	1	1.71857	4.2182	0.022612	1	2.09155	3.95135	6.6105e-05	1	1.01998	4.69556	0.208656	0	1.0019	5.12516	0.271611	0	0.973056	5.10114	0.0589665	0	2.21293	4.1959	0.0143292	1	1.95686	3.32584	0.00496972	1	-1.50995	2.06869	0.0630429	0	-0.697601	1.86457	0.553733	0	0.700597
27	RRM2	0	0	0	1.44182	7.74278	0.0319616	1	3.93878	7.10928	4.86806e-06	1	0.854007	8.14249	0.192717	0	2.39935	7.23542	0.000100437	1	-0.0444731	8.5715	0.966081	0	0.85048	8.45811	0.358886	0	-0.0198506	8.71461	0.979629	0	4.25541	7.11859	1.89091e-05	1	0.667801	7.92094	0.272153	0	2.82901	6.10711	0.00110345	1	0.19196	7.06516	0.902685	0	-1.55783
23	RRP15	0	0	0	-1.32556	4.43516	0.0158583	1	1.16253	3.44754	0.19192	0	-1.49231	4.42314	0.0567608	0	0.426062	3.72009	0.461601	0	-2.25215	4.57321	0.0216642	1	0.410433	3.67042	0.770799	0	-0.31506	4.0073	0.697657	0	2.31367	2.96531	0.0308039	1	0.323146	3.4374	0.695643	0	2.44539	4.24048	0.000168836	1	-0.0797301	5.08298	0.942213	0	-1.87085
18	RSBN1L-AS1	0	0	0	1.29438	1.77178	0.0491947	1	-0.790635	2.9652	0.363221	0	0.428726	2.32409	0.651159	0	0.179269	2.65103	0.732332	0	1.27429	2.20814	0.210396	0	-0.624035	2.84064	0.555195	0	0.390667	2.66931	0.643514	0	-1.51761	2.84219	0.0540941	0	-1.07309	2.97709	0.25002	0	-2.27336	1.74722	0.00251143	1	-1.09153	1.21804	0.312885	0	1.33768
21	RTKN2	CL6	0	0	0.39349	5.82214	0.568248	0	2.18553	5.31869	0.0467991	1	-0.423143	6.34382	0.615008	0	0.594592	6.19054	0.288473	0	-0.21839	6.28823	0.84489	0	-0.146659	6.20876	0.897196	0	-0.166298	6.32219	0.824488	0	-3.33567	6.94238	0.000107303	1	1.77596	4.87478	0.00420541	1	2.22898	4.8842	0.0206738	1	-0.34753	5.81476	0.787507	0	-0.494322
12	RUFY2	0	0	0	1.34973	3.77045	0.00815432	1	0.345092	4.53035	0.645228	0	0.730928	4.2316	0.222636	0	0.286736	4.62906	0.387793	0	1.01019	4.27787	0.099889	0	0.734781	4.492	0.335598	0	0.661445	4.41734	0.0987354	0	-0.235446	4.46597	0.738683	0	1.49543	3.44415	0.00133184	1	-1.1887	3.39737	0.0549622	0	-0.924191	3.17084	0.287319	0	1.35672
27	RUNDC3A	CL5	0	0	2.59052	4.09664	0.000120122	1	-1.59727	6.29847	0.00852529	1	5.98876	3.32836	0.000174954	1	7.65659	1.64898	4.97533e-13	1	4.46547	4.30608	0.00376579	1	2.32904	4.83786	0.103231	0	-0.637934	5.47458	0.438451	0	4.35255	4.29031	0.000103432	1	7.69993	0.999363	7.38273e-15	1	-4.44832	4.4951	7.80689e-07	1	2.9133	1.90738	0.048606	1	0
18	RUSC1	0	0	0	2.00771	4.55486	0.00317068	1	0.591168	5.51848	0.38468	0	0.239959	5.43602	0.736805	0	0.611268	5.37683	0.0941501	0	0.727652	5.404	0.222207	0	0.0799941	5.82959	0.927399	0	1.12312	5.47272	0.0134054	1	1.76119	4.93673	0.0116938	1	-1.07607	5.82088	0.0789636	0	-1.26976	3.97792	0.123346	0	-1.02834	3.95906	0.352893	0	0.906206
21	RYK	0	0	0	1.393	5.07439	0.00133701	1	0.889509	5.64127	0.122175	0	1.3377	5.29144	0.0136156	1	0.874779	5.50271	0.00501624	1	0.545917	5.74601	0.368504	0	0.168173	5.997	0.865051	0	0.622474	5.84368	0.147873	0	-1.5753	6.16349	0.0116481	1	-0.617491	6.02968	0.1682	0	-0.412565	4.43542	0.424535	0	0.417616	4.16588	0.552093	0	0.219158
22	S100A11	0	0	0	-0.441821	5.40074	0.458597	0	-0.133493	5.32392	0.919625	0	-2.15817	5.92336	0.0155316	1	-3.45628	7.39579	1.00802e-07	1	-3.33997	6.20349	0.00444708	1	-2.14808	5.79753	0.0552875	0	-2.02455	6.44048	0.00879939	1	-2.39336	5.59461	0.00856383	1	-4.1097	7.33154	2.24687e-07	1	0.377152	5.43174	0.573727	0	-1.0058	5.96284	0.227725	0	2.64004
20	S100A14	0	0	0	-1.47308	3.84808	0.0397368	1	0.71693	2.8713	0.690817	0	-2.49369	3.8847	0.116327	0	-3.4641	4.9849	3.60285e-05	1	-1.52905	3.48252	0.326145	0	-0.839073	3.39023	0.705901	0	-0.0960696	3.37837	0.955108	0	-3.69373	3.85482	0.00228067	1	-4.33395	5.43722	0.00136895	1	2.23932	3.71564	0.00624515	1	-0.457209	4.59006	0.727668	0	1.52663
19	S100A16	0	0	0	0.0522641	3.32462	0.957367	0	-0.329433	3.64953	0.855687	0	-0.975185	3.72377	0.466476	0	-2.56057	5.126	0.000635266	1	-1.56989	3.94501	0.320466	0	-1.06286	3.67182	0.578972	0	-0.68154	3.88046	0.572033	0	-2.96217	4.05886	0.0187494	1	-3.57915	5.40771	0.000481104	1	-0.527229	3.47042	0.552364	0	-0.699474	3.54285	0.555329	0	2.49901
23	S100A4	CL6	0	0	0.725686	2.23464	0.334305	0	-1.67913	3.49102	0.107161	0	0.283401	2.73412	0.834659	0	-1.58725	3.97369	0.0124373	1	0.613667	2.71241	0.614495	0	-1.68554	2.99235	0.20245	0	-0.406257	2.82997	0.70001	0	-6.45446	4.51052	4.86387e-07	1	-2.1074	4.15096	0.0121411	1	-2.79424	2.83578	0.00114292	1	-1.34387	2.18313	0.257304	0	2.91403
8	S100A5	0	0	0	-4.9224	1.37987	7.53096e-06	1	0	0	0	0	0	0	0	0	0	0	0	0	0	0	0	0	0	0	0	0	0	0	0	0	0	0	0	0	0	0	0	0	4.99263	1.56815	7.64512e-05	1	1.66325	2.37105	0.287411	0	0
23	S100A8	0	0	0	-3.41557	3.98734	2.96243e-05	1	-2.51168	3.11681	0.0943584	0	-4.12065	3.77761	0.00380793	1	-3.01262	4.26507	0.00154776	1	-4.6896	3.70032	0.0121446	1	-0.857752	2.50997	0.653841	0	-2.38703	3.46504	0.0483928	1	-9.15113	4.61172	7.85585e-07	1	-5.99546	5.93621	0.00656342	1	1.3637	4.95984	0.136653	0	-0.140916	5.48377	0.921542	0	-0.542245
23	S100A9	0	0	0	-2.55527	4.03443	0.00020171	1	-0.693784	3.0641	0.690025	0	-3.56422	4.10275	0.00283464	1	-3.3345	5.20655	0.00094875	1	-4.44272	4.14785	0.00263265	1	-1.23395	3.02112	0.341562	0	-2.64924	4.08327	0.0133326	1	-7.39956	4.62295	1.12122e-07	1	-4.91033	5.61795	0.00578588	1	1.76532	4.53947	0.066946	0	-1.10703	5.4139	0.291774	0	1.30982
21	SAFB2	0	0	0	-0.250801	5.17331	0.744804	0	1.57174	4.56078	0.175116	0	-0.803065	5.2161	0.467959	0	-0.443021	5.28733	0.530745	0	-1.65775	5.56245	0.144612	0	2.27882	4.9691	0.153867	0	0.451701	5.39431	0.594213	0	3.03768	3.96126	0.0450307	1	1.24296	3.82669	0.0995926	0	2.18988	4.39752	0.0035848	1	0.327408	4.9882	0.772539	0	-0.405738
15	SASS6	0	0	0	0.53281	3.98613	0.42046	0	1.47356	3.74962	0.0880646	0	0.548117	3.86027	0.531384	0	1.11486	3.72997	0.0500876	0	-0.622734	4.41062	0.489729	0	1.52246	4.11405	0.189524	0	0.138261	4.57308	0.846303	0	2.75078	3.21242	0.0114333	1	0.399143	3.61033	0.586885	0	1.13397	3.27634	0.13592	0	0.664686	3.39179	0.531196	0	-0.943851
26	SCAF11	0	0	0	-0.602237	7.03447	0.425055	0	0.382957	6.48285	0.691872	0	-1.99074	7.22839	0.0153647	1	-1.2065	7.35519	0.0109705	1	-2.47718	7.33155	0.014851	1	1.41195	6.52598	0.190384	0	-0.842502	7.35482	0.179733	0	1.48367	5.88243	0.119299	0	-1.12367	6.84634	0.0402375	1	1.54166	6.77991	0.0615255	0	0.28485	7.43471	0.832388	0	-0.607308
26	SCAMP5	CL5	0	0	0.975711	4.64388	0.044845	1	-1.29947	5.85664	0.0077622	1	1.84387	4.51779	0.00500364	1	2.9466	3.89071	3.11698e-10	1	1.98778	4.72099	0.00444708	1	0.536675	5.09305	0.460613	0	0.200941	5.13498	0.718772	0	3.17325	4.20404	5.09989e-05	1	1.60002	4.12355	0.0026953	1	-2.47356	4.99896	0.000147355	1	0.757835	3.83393	0.409969	0	-1.74537
9	SCARB2	0	0	0	0.329277	5.59403	0.496522	0	-0.363057	6.12672	0.64393	0	-0.27877	5.99679	0.674007	0	-0.253236	6.24767	0.444719	0	0.350902	5.81484	0.594501	0	-0.806589	6.0668	0.25563	0	0.0201564	5.95751	0.974945	0	-0.950946	5.97868	0.0902209	0	-0.854587	6.17291	0.0794014	0	-0.862094	5.6584	0.15501	0	-0.712892	5.55886	0.374196	0	0.678817
17	SCARNA12	CL6	0	0	0.985792	6.41391	0.0632392	0	-0.324489	7.30613	0.675582	0	0.394861	6.93244	0.543416	0	0.426386	6.94445	0.31251	0	0.395751	7.02039	0.587914	0	-0.982675	7.30396	0.168024	0	-0.200028	7.21278	0.719076	0	-2.83622	7.73018	0.000255989	1	-0.745831	7.54373	0.243462	0	-1.49401	6.32797	0.0299002	1	-0.767226	6.02899	0.431378	0	0.642592
26	SCARNA5	CL6	0	0	2.32581	6.35506	0.000413281	1	-0.933025	8.15609	0.24925	0	-0.112347	7.60771	0.901272	0	-0.269738	8.13859	0.656972	0	0.789419	7.4137	0.416659	0	0.530033	7.78437	0.612414	0	0.633917	7.73178	0.296437	0	-4.72465	8.80767	9.05183e-06	1	-2.14809	8.67236	0.000230537	1	-3.2505	6.21306	7.78099e-05	1	-1.90353	5.79258	0.0418755	1	2.44867
21	SCARNA6	0	0	0	-0.707012	8.27945	0.252234	0	-0.971875	8.34728	0.164953	0	-1.81717	8.54131	0.00471047	1	-1.70272	9.02498	0.000131095	1	-0.981971	8.23497	0.12617	0	-1.87531	8.55759	0.0311313	1	-0.782766	8.62738	0.0822971	0	-3.11827	8.60857	0.000259623	1	-2.42853	9.09321	8.29637e-06	1	-0.164343	8.43516	0.85366	0	-0.80213	8.60501	0.495751	0	0.839703
31	SCARNA9L	0	0	0	-2.40786	7.33637	0.00238033	1	1.04817	5.49164	0.521588	0	-3.07993	6.86439	0.0228088	1	-1.46251	6.76811	0.0794708	0	-3.96986	7.08748	0.0214235	1	4.44914	5.50957	0.0885071	0	0.620726	6.37645	0.604277	0	0.485989	5.4713	0.788964	0	-0.406605	5.70805	0.715173	0	4.34341	6.72977	5.20513e-06	1	0.897632	7.91097	0.290483	0	-1.89643
25	SCEL	CL6	0	0	0	0	0	0	0	0	0	0	-3.50166	0.967721	0.0292819	1	-5.43966	2.66379	4.43378e-05	1	-3.27858	0.670184	0.0342846	1	-1.53186	-0.136317	0.45722	0	0	0	0	0	-7.52279	1.55725	1.94561e-06	1	-3.17326	1.48894	0.020756	1	2.05249	1.55735	0.0177414	1	-1.28088	2.53339	0.213787	0	2.6712
28	SCG3	CL5	0	0	2.20382	5.49159	0.0242061	1	-1.96745	7.56563	0.0925572	0	5.38592	4.83814	0.00477998	1	8.65257	2.39255	5.03785e-09	1	4.68626	5.55035	0.0204583	1	5.65845	5.27495	0.0814519	0	-0.885433	6.76509	0.470128	0	4.58912	5.37341	0.010199	1	10.4131	0.47679	3.40437e-13	1	-4.27243	6.05189	4.60931e-05	1	2.80082	3.67043	0.0999789	0	-6.05731
23	SCG5	CL5	0	0	2.9845	3.93788	0.000918701	1	-2.82939	6.80508	0.000451848	1	2.55218	4.6773	0.00602783	1	4.03764	3.70969	2.68026e-06	1	4.12055	4.4136	0.0039859	1	0.873805	5.29964	0.532041	0	1.21511	5.03679	0.219981	0	2.47105	4.79542	0.0182091	1	5.2265	2.39046	9.99825e-10	1	-6.21965	4.64099	9.04358e-07	1	-1.31829	2.81823	0.359422	0	-0.127174
5	SCGN	CL5	0	0	0	0	0	0	-2.93723	3.28171	0.0622995	0	0	0	0	0	0	0	0	0	6.97444	0.178762	0.00647569	1	3.21799	0.817315	0.302192	0	-0.462102	1.61639	0.862641	0	3.72529	1.05278	0.0456653	1	0	0	0	0	-5.51062	1.98374	3.68579e-05	1	0	0	0	0	0
20	SCML2	0	0	0	0.568513	4.74748	0.350004	0	1.69372	4.47158	0.0226701	1	0.957876	4.69917	0.149841	0	3.5683	3.22529	1.20715e-09	1	0.247177	5.05763	0.76234	0	-0.292497	5.1664	0.781601	0	0.513625	4.94803	0.447725	0	2.97941	4.06601	0.000902056	1	1.72186	3.77981	0.00723362	1	1.475	4.00215	0.0428173	1	1.12432	4.22186	0.214584	0	-3.62747
11	SCN3A	0	0	0	2.3546	2.26812	0.0136055	1	-0.355871	3.80388	0.835783	0	4.50213	1.92346	0.00663628	1	0	0	0	0	5.85989	1.88415	0.00821506	1	4.63155	2.41649	0.0849327	0	-0.37974	3.3548	0.808687	0	4.83398	2.15695	0.00511541	1	0	0	0	0	-3.03927	2.20062	0.0034581	1	0	0	0	0	0
2	SCN4A	CL7	0	0	0	0	0	0	0	0	0	0	0	0	0	0	0	0	0	0	0	0	0	0	0	0	0	0	0	0	0	0	0	0	0	0	0	0	0	0	0	0	0	0	0	0	0	0	0
24	SCN8A	0	0	0	0.0184947	5.39478	0.981688	0	0.486734	5.2039	0.667415	0	0.336149	4.80798	0.802806	0	2.72677	3.55638	0.000344251	1	-0.33718	5.29104	0.783948	0	2.71499	5.17719	0.0591572	0	0.349785	5.79084	0.680153	0	4.4949	3.72247	0.00561219	1	1.55538	3.4781	0.091424	0	0.96275	4.92392	0.186924	0	1.87759	4.58016	0.0558803	0	-3.81584
19	SCPEP1	0	0	0	2.30457	5.78306	0.00187258	1	1.64244	6.51486	0.045571	1	1.32215	6.54086	0.0980744	0	0.749187	6.87745	0.139129	0	1.20869	6.74075	0.184635	0	-0.154936	7.10699	0.90813	0	0.70614	6.79216	0.36054	0	-1.14423	7.2278	0.199193	0	0.220176	7.0071	0.801602	0	-0.367686	4.87244	0.663967	0	-0.040818	4.95405	0.976663	0	0.877857
18	SDC1	0	0	0	0.265679	2.20784	0.772942	0	2.23729	1.7087	0.165639	0	-0.897624	2.70294	0.432307	0	-1.91332	3.95338	0.00314254	1	-0.42497	2.58569	0.762422	0	-1.328	2.91546	0.282622	0	0.0652131	2.7964	0.957954	0	-0.663552	2.44744	0.607444	0	-3.20277	4.2402	0.00401546	1	1.51432	1.31384	0.145873	0	-2.00385	2.2154	0.0742572	0	3.0179
15	SDC4	0	0	0	-0.309611	6.61259	0.665475	0	-1.4385	7.14138	0.0953914	0	-1.36184	7.20138	0.107749	0	-1.91384	7.79039	0.00200741	1	-0.61089	6.83625	0.524655	0	-3.26439	6.98861	0.019676	1	-1.61411	7.02566	0.0254004	1	-2.87168	7.21027	0.00190091	1	-1.5746	7.60119	0.0129128	1	-1.19335	7.27687	0.12425	0	-0.839584	7.32534	0.469514	0	1.16587
15	SDK2	0	0	0	2.74135	3.06491	5.80568e-05	1	1.59614	4.01057	0.202761	0	4.07618	2.75843	0.00033861	1	2.8115	2.83273	1.02726e-05	1	2.1698	3.80032	0.0312511	1	3.85675	3.96928	0.0151013	1	2.96409	3.66426	0.00103852	1	3.95445	3.1795	0.000638622	1	0.210397	3.86287	0.877311	0	-0.960357	2.04129	0.354915	0	0	0	0	0	0
22	SEC11C	0	0	0	3.17056	6.95531	1.41997e-05	1	0.0308438	8.86964	0.986801	0	2.45898	8.05403	0.00905515	1	4.24151	6.77445	1.15174e-07	1	3.84658	7.78703	0.00786	1	2.22713	8.15768	0.113469	0	-0.056834	8.63026	0.966106	0	3.38655	7.80394	0.000747661	1	4.48589	6.14058	3.57206e-10	1	-3.16727	6.6033	0.000188181	1	-0.88624	5.95576	0.399507	0	-0.949796
26	SEC31A	0	0	0	-0.270584	7.87584	0.752759	0	-0.432925	7.8625	0.557982	0	-1.96891	8.42232	0.00568927	1	-1.63531	8.66472	0.00022433	1	-2.06624	8.35499	0.0164895	1	0.167867	7.68806	0.88532	0	-1.08472	8.27882	0.0381303	1	0.873453	7.20225	0.259401	0	-0.83443	7.99329	0.0897377	0	0.161354	7.95382	0.878358	0	-0.550069	8.45014	0.727787	0	0.402144
17	SEC61G	0	0	0	1.06566	4.63426	0.0423566	1	-0.433369	5.50755	0.634693	0	0.609275	5.05275	0.372363	0	0.38782	5.30485	0.421102	0	0.164193	5.28428	0.851587	0	0.0276002	5.18141	0.985641	0	-1.02238	5.75456	0.0534702	0	-0.562097	5.26867	0.469999	0	-1.39268	6.00282	0.0237384	1	-1.60966	4.69123	0.00679895	1	-0.532377	4.31406	0.511147	0	0.787715
15	SELK	0	CL6	CL5	0.587581	3.89189	0.337452	0	-1.77311	5.02877	0.0360135	1	-0.350618	4.44661	0.719651	0	-0.150643	4.72741	0.79777	0	-0.0100742	4.34728	0.993487	0	-0.177502	4.18835	0.919693	0	-0.460874	4.45172	0.598456	0	-2.67618	4.87632	0.00600997	1	-0.236379	4.32017	0.746303	0	-2.43846	4.47834	4.01974e-05	1	-0.722307	3.97796	0.287319	0	0.655867
23	SELT	CL6	0	0	1.65319	5.02032	0.0365592	1	-1.06492	6.5059	0.149496	0	1.36572	5.70277	0.0441569	1	1.13706	5.93149	0.0092502	1	0.941446	5.91628	0.202801	0	0.968403	5.51307	0.592198	0	-1.63368	6.50759	0.00362261	1	-2.10926	6.55937	0.00535851	1	0.423091	5.87792	0.50895	0	-2.73388	5.29955	0.00348597	1	-0.252999	4.6253	0.876945	0	0.496845
21	SEMA4A	0	0	0	-0.72354	3.07485	0.325079	0	-1.03414	3.25892	0.31885	0	-2.48831	3.70747	0.00426872	1	-3.00104	4.47622	2.78143e-06	1	-1.93904	3.45586	0.0505593	0	-2.85448	3.68162	0.0092697	1	-0.819748	3.51677	0.212359	0	-2.8186	3.437	0.00131486	1	-3.65156	4.9229	1.08518e-06	1	-0.00196072	3.17118	0.998155	0	-1.15571	3.57455	0.236699	0	1.74232
16	SEMA4B	CL2	0	0	-0.76646	4.67205	0.161881	0	-1.04579	4.91389	0.161686	0	-1.4023	4.89934	0.073982	0	-1.55197	5.24263	0.00384692	1	-0.545823	4.59785	0.596376	0	-1.08597	4.79219	0.261127	0	-0.0401923	4.65221	0.966836	0	-0.00666415	4.18299	0.995312	0	-1.96302	5.56672	0.00903164	1	-0.457653	4.95748	0.449993	0	-0.618174	4.94267	0.460012	0	0.676487
18	SEPT3	0	0	0	3.74028	2.59612	1.47457e-06	1	1.85184	4.15971	0.0897099	0	5.35847	2.69699	0.000285045	1	5.45642	1.94848	2.38048e-08	1	3.77688	3.70234	0.00783344	1	0.932576	4.46006	0.551735	0	3.17447	3.34091	0.00686412	1	6.17559	2.93751	0.00027307	1	5.18346	1.53702	2.42377e-08	1	0	0	0	0	0	0	0	0	0
18	SEPT6	0	0	0	-0.925871	6.40115	0.138381	0	0.55137	5.81198	0.556124	0	-1.95906	6.73288	0.0030895	1	-1.41376	6.86496	0.0014579	1	-2.09559	6.65669	0.0115083	1	-1.02115	6.15376	0.275833	0	-1.37944	6.63664	0.0646936	0	0.0913461	5.70903	0.92164	0	1.14683	5.03706	0.0419124	1	1.49546	6.32396	0.0577351	0	-0.725876	7.12765	0.526873	0	0.138516
16	SERAC1	CL6	0	0	0	0	0	0	-0.506687	1.6986	0.661154	0	1.72395	0.78066	0.0936116	0	0	0	0	0	2.42354	0.730837	0.073372	0	0.294801	1.40937	0.84218	0	0	0	0	0	-2.40873	1.99413	0.00443275	1	-0.281473	1.34234	0.785915	0	0	0	0	0	0	0	0	0	0
24	SERPINB1	0	0	0	-0.467033	4.55107	0.595429	0	-1.70326	5.08582	0.0127716	1	-1.46729	5.11711	0.0272549	1	-2.30551	6.21924	2.04888e-05	1	-0.904545	4.82419	0.200458	0	0.0180151	4.26428	0.989944	0	-2.46317	5.40647	0.00192161	1	-2.87994	5.10921	0.00020481	1	-1.31139	5.21011	0.0528662	0	-1.38379	5.2088	0.129846	0	-1.51649	5.23209	0.237738	0	2.30598
9	SERPINB13	0	0	0	0	0	0	0	0	0	0	0	0	0	0	0	0	0	0	0	-6.35855	0.0772423	0.0731193	0	0	0	0	0	0	0	0	0	0	0	0	0	-7.86778	2.5856	0.00482868	1	0	0	0	0	0	0	0	0	0
19	SERPINB6	CL6	0	0	-0.782383	4.52396	0.168803	0	-2.00358	5.04341	0.012327	1	-0.764764	4.52144	0.48508	0	-1.61528	5.47549	0.00436504	1	-0.978886	4.58863	0.347801	0	-0.745158	4.3007	0.580778	0	-1.57976	4.931	0.0670845	0	-2.66182	4.7811	0.00761255	1	-0.886499	4.63143	0.227223	0	-1.43635	5.34375	0.00215995	1	-0.149477	4.86672	0.876945	0	1.06896
17	SERPING1	CL6	0	0	-0.92065	5.6634	0.124429	0	-1.66996	5.95099	0.0064803	1	-1.83962	5.94708	0.0122559	1	-2.37475	6.6565	1.1744e-05	1	-2.33152	6.0054	0.0119381	1	-1.22052	5.53843	0.264762	0	-1.40549	6.01745	0.0253692	1	-3.90248	6.14143	3.00721e-05	1	-1.97256	6.26379	0.00183373	1	-0.800643	6.29473	0.233962	0	-0.70549	6.2787	0.486959	0	1.15527
23	SERTAD1	CL6	0	0	0	0	0	0	-2.87128	2.07604	0.0346625	1	0.816646	0.842463	0.689542	0	-0.979166	1.82447	0.307792	0	0.248239	0.985556	0.905699	0	-4.27768	1.55453	0.027	1	-1.47328	1.2514	0.316683	0	-5.85083	2.4901	0.000241837	1	-1.9668	2.29381	0.157622	0	-3.0804	2.03223	0.00121471	1	0.0816594	0.932134	0.972917	0	1.48517
10	SEZ6	CL1	0	0	1.92494	2.12134	0.00150857	1	3.6118	1.94913	0.000167659	1	6.16759	0.749893	3.17588e-06	1	6.08276	-0.114643	7.45191e-14	1	4.8737	1.6964	0.00194348	1	5.4101	2.11378	0.00407262	1	2.45806	2.18865	0.01005	1	5.65928	1.43155	1.1256e-05	1	6.52351	-1.10708	2.2404e-15	1	0	0	0	0	0	0	0	0	0
16	SEZ6L	0	0	0	4.68244	3.89306	1.32482e-06	1	1.48048	5.97791	0.372914	0	7.85048	3.50531	2.54597e-05	1	8.98834	1.58026	1.52383e-14	1	5.31023	4.86874	0.00295757	1	7.01326	4.88157	0.00968189	1	1.58699	5.66285	0.14331	0	6.86309	4.40844	2.6962e-05	1	9.46665	0.486705	2.59166e-16	1	-3.29607	2.8097	0.0138488	1	2.68455	0.714921	0.142113	0	0
25	SFTA1P	CL6	0	0	0	0	0	0	0	0	0	0	-0.956573	0.587577	0.456041	0	-3.69196	2.62128	0.000239063	1	-1.33358	0.627784	0.389945	0	-0.388568	-0.269206	0.87531	0	-3.09261	1.08609	0.0140699	1	-5.54478	1.5387	1.32655e-05	1	0	0	0	0	0.658693	2.28808	0.476931	0	0.213519	2.23089	0.889065	0	1.95717
24	SFTPC	CL6	0	0	-2.76257	2.7422	0.0186724	1	-2.47103	1.96574	0.365164	0	-1.71622	2.70084	0.244441	0	-3.94587	4.77048	0.000863483	1	-1.17009	2.25314	0.661215	0	-1.731	0.992696	0.640267	0	-5.25333	2.73868	0.0819733	0	-7.81737	3.78146	1.60303e-05	1	1.75329	0.866534	0.426484	0	0.86535	3.91635	0.49245	0	-0.485422	4.50277	0.735742	0	2.26893
22	SFTPD	CL6	0	0	-1.87948	1.80279	0.034714	1	-1.94925	1.49246	0.196262	0	-2.06394	1.83169	0.156144	0	-3.30537	3.64289	0.00156165	1	-1.94424	1.63132	0.344318	0	-2.12151	0.879922	0.340369	0	-2.78768	1.75965	0.098674	0	-6.13954	2.50346	3.05772e-05	1	0.759679	0.410848	0.685795	0	0.653044	2.80688	0.474977	0	0.31668	3.06256	0.797923	0	1.43176
16	SGMS1	CL6	0	0	0.954793	2.8447	0.163422	0	-1.78665	4.22231	0.0103461	1	-0.769989	3.87309	0.423158	0	-1.2098	4.51042	0.0127666	1	-0.621956	3.77189	0.42499	0	-1.11504	3.60634	0.285746	0	-1.60675	4.08964	0.0172562	1	-2.57431	4.06993	0.00085367	1	-1.04223	4.10037	0.0667343	0	-2.8031	3.32733	0.000350133	1	-1.60176	3.04724	0.131917	0	2.08823
19	SGMS2	0	CL3	CL6	-2.10777	2.78097	0.00361485	1	-1.63392	2.44974	0.261977	0	-3.01338	2.82948	0.0277537	1	-4.07031	4.20891	1.0302e-07	1	-2.87402	2.56553	0.0488936	1	-2.07318	2.26082	0.112345	0	-1.58763	2.74869	0.0512459	0	-4.90067	2.7997	0.00024681	1	-2.10189	2.63231	0.104978	0	0.340619	3.59387	0.700947	0	-0.570926	3.8918	0.570805	0	1.78671
22	SGOL1	0	0	0	0.857386	3.71002	0.185383	0	4.03468	2.72312	8.40418e-05	1	0.271406	3.97606	0.718522	0	2.54037	2.77125	1.26096e-05	1	0.0247478	4.11896	0.981646	0	0.418417	4.15697	0.665771	0	0.0374936	4.41639	0.962768	0	4.01249	2.75095	0.000366311	1	1.05284	3.18325	0.0889087	0	3.28358	2.22357	0.00133917	1	-0.107975	3.35985	0.942831	0	-2.06555
24	SGOL2	0	0	0	0.861625	4.05237	0.12816	0	3.90595	3.11385	1.93935e-05	1	0.626564	4.14361	0.327005	0	1.63422	3.67817	0.00013672	1	-0.394761	4.6142	0.633172	0	2.09985	4.29627	0.0311313	1	0.406286	4.77853	0.395066	0	3.08098	3.42058	0.000701741	1	0.270021	3.82802	0.746102	0	3.556	2.47093	3.10731e-05	1	1.11439	3.41306	0.14634	0	-1.7996
20	SH3D19	0	0	0	-1.53436	7.15979	0.0520371	0	-0.919946	6.55499	0.336447	0	-3.2256	7.29911	0.00202353	1	-2.85563	7.85016	8.59831e-06	1	-3.08761	7.10894	0.0113472	1	-0.685492	6.60026	0.593626	0	-1.02579	7.10247	0.176382	0	-1.95248	6.46144	0.0572904	0	-2.2452	7.10472	0.000510499	1	1.14633	7.44058	0.20531	0	0.0324963	8.07309	0.985395	0	0.025407
25	SH3GL1	0	0	0	-0.205547	4.31098	0.755318	0	2.28888	3.43816	0.0750986	0	-1.21934	4.48928	0.220131	0	-0.961816	5.06393	0.148445	0	-1.61697	4.67634	0.151062	0	3.5738	3.82127	0.0562187	0	2.26228	3.74672	0.0110956	1	0.838254	3.65977	0.540287	0	-0.0381225	3.84472	0.973994	0	2.64024	3.26089	0.000516503	1	-0.466145	4.20546	0.587519	0	0.799459
18	SH3GL1P2	0	0	0	-2.7754	5.00277	0.000310248	1	1.07264	3.30659	0.549435	0	-1.30861	4.00046	0.324298	0	-2.52771	4.24469	0.00296903	1	-1.28951	4.03341	0.366422	0	1.64477	3.7021	0.339837	0	0.976184	3.68248	0.301464	0	4.15432	2.24168	0.0263364	1	-0.191878	3.65042	0.877825	0	3.63461	4.55618	0.000277475	1	0.911348	5.13082	0.400204	0	-0.807516
26	SH3RF2	0	0	0	-3.10961	1.58636	0.00159712	1	0	0	0	0	-3.43443	1.12876	0.0287402	1	-5.54021	2.94978	1.67634e-05	1	-4.92669	1.50667	0.0334685	1	-0.118826	0.0651419	0.962917	0	-1.95998	1.08505	0.14196	0	-0.0587765	-0.246886	0.979641	0	-5.43008	3.05941	9.36375e-05	1	4.35201	1.37695	0.000127292	1	-0.412027	2.78505	0.772539	0	2.21227
21	SHC1	0	0	0	-0.894415	6.39359	0.0600285	0	-0.301705	6.14443	0.582418	0	-1.47228	6.52005	0.00233748	1	-1.47044	6.86984	3.18031e-05	1	-1.3826	6.43252	0.0281456	1	-0.0871723	6.04911	0.909972	0	-0.311055	6.26215	0.447611	0	0.391993	5.64083	0.556467	0	-2.12495	7.02361	0.000159162	1	0.578411	6.51876	0.332117	0	-0.403018	6.84051	0.667851	0	0.352644
16	SHROOM4	CL6	0	0	-1.29734	3.07984	0.150564	0	-0.27475	2.76601	0.893559	0	-1.45664	3.14886	0.204819	0	-2.86551	4.33821	0.000498503	1	-1.97622	3.2319	0.160355	0	-1.47082	2.88998	0.301154	0	-0.838843	3.11136	0.438926	0	-3.70059	3.4261	0.00437023	1	-1.40474	3.31044	0.236012	0	0.722373	3.31152	0.484367	0	-0.438542	3.63361	0.746737	0	1.63965
19	SIGLEC10	CL4	0	0	-6.38677	4.73255	2.65437e-08	1	0.996103	1.17195	0.541573	0	-2.59748	2.49987	0.0564392	0	-3.55906	3.06562	4.07798e-05	1	-2.51368	2.40759	0.0739556	0	-0.751441	2.23351	0.594097	0	0.0363522	1.98549	0.978702	0	-0.209726	1.51978	0.897653	0	-1.45793	2.70177	0.1238	0	7.0932	4.45767	7.3385e-07	1	2.26538	5.52571	0.0501399	0	-2.37077
19	SIGLEC11	CL4	0	0	-6.16254	4.81199	3.55909e-08	1	1.02057	1.50185	0.486089	0	-1.93327	2.64518	0.113871	0	-2.84195	3.04258	0.000508757	1	-1.78875	2.52388	0.148137	0	-0.307771	2.2944	0.842234	0	0.324827	2.01623	0.743858	0	0.494557	1.65583	0.70562	0	-0.919462	2.68725	0.311931	0	6.56246	4.62749	1.57833e-06	1	2.19105	5.53643	0.0604971	0	-2.51038
23	SIGLEC16	CL4	0	0	-6.12299	5.26603	2.47082e-08	1	0.400571	1.70619	0.86605	0	-2.70366	2.98679	0.0860156	0	-2.96103	3.20973	0.000780551	1	-1.77868	2.55814	0.303586	0	2.27048	2.15608	0.252376	0	2.01905	1.81659	0.0727147	0	1.25186	1.53002	0.523903	0	-0.774663	2.27355	0.542251	0	6.98789	5.01278	4.50767e-07	1	2.89558	6.03783	0.00652584	1	-3.3516
14	SIM2	0	0	0	0	0	0	0	0	0	0	0	0	0	0	0	0	0	0	0	0	0	0	0	-5.80701	-0.887436	8.05442e-05	1	0	0	0	0	0	0	0	0	-4.83229	0.597474	0.0132811	1	0	0	0	0	0	0	0	0	0
21	SIPA1	0	0	0	-0.187681	4.85525	0.803721	0	1.87541	4.1999	0.0611893	0	-2.30076	5.71661	0.000910563	1	-1.39208	5.66178	0.00207759	1	-2.02825	5.52896	0.0119381	1	-1.51225	5.36496	0.0716487	0	-0.401789	5.32106	0.460594	0	0.340021	4.53333	0.737832	0	-0.43247	4.81313	0.602914	0	2.16475	4.03068	0.0203839	1	-1.60877	5.39068	0.110314	0	0.715026
8	SKA1	0	0	0	0	0	0	0	0	0	0	0	0	0	0	0	0	0	0	0	2.89778	0.346071	0.0178049	1	1.00044	0.846893	0.480763	0	0	0	0	0	0	0	0	0	-0.494931	1.46961	0.634725	0	0	0	0	0	0	0	0	0	0
28	SKA3	0	0	0	-0.595289	5.95622	0.351887	0	4.16123	4.0616	0.000593856	1	-0.471613	5.79071	0.621036	0	2.46934	4.41428	9.44587e-05	1	-1.37515	6.08872	0.106195	0	1.64655	5.32033	0.142317	0	0.114887	5.742	0.889196	0	4.1603	4.23156	0.0013393	1	1.50942	4.41568	0.0390628	1	5.3067	4.52623	6.40896e-06	1	0.86598	6.05323	0.412593	0	-3.67987
21	SKP2	0	0	0	2.20681	5.89851	0.00142529	1	2.45847	6.30527	0.000277733	1	0.90757	6.72795	0.220104	0	2.31036	5.97605	2.4108e-06	1	0.201987	7.10265	0.820187	0	-0.686086	7.41268	0.426445	0	0.905162	6.97974	0.116651	0	1.29508	6.58581	0.0649353	0	0.00313881	6.77775	0.997482	0	0.664891	4.69605	0.404365	0	-0.21481	5.13067	0.873741	0	-0.910907
23	SLA	CL6	0	0	-2.36326	3.25665	0.00107959	1	-0.298462	2.32323	0.867762	0	-3.21642	3.31821	0.00307697	1	-3.44735	4.05092	2.52505e-06	1	-3.43173	3.20405	0.0104308	1	-2.6927	2.79987	0.0347233	1	-1.82874	3.17057	0.0298871	1	-5.46868	3.45468	2.51028e-05	1	-2.83144	3.53945	0.0301794	1	1.76787	3.53878	0.0339431	1	-1.0805	4.38349	0.214965	0	1.07895
14	SLC16A1	0	0	0	1.67359	3.42636	0.0405287	1	1.69429	3.76249	0.24194	0	1.97006	3.39821	0.121576	0	1.96631	3.26653	0.0172328	1	-1.06171	4.69834	0.398385	0	0.756488	4.30305	0.662219	0	0.0494433	4.47699	0.972023	0	1.16733	3.81764	0.387274	0	-0.538179	4.40121	0.577089	0	0.392039	2.48496	0.687179	0	1.44479	2.20507	0.21972	0	-1.11052
8	SLC16A7	CL4	0	0	-4.80462	1.48604	1.57165e-07	1	0	0	0	0	0	0	0	0	0	0	0	0	0	0	0	0	0	0	0	0	0	0	0	0	0	0	0	0	0	0	0	0	4.87925	1.66442	4.03378e-06	1	2.66356	2.16826	0.0151814	1	0
20	SLC20A2	0	0	0	-0.0306761	2.2244	0.968067	0	-1.26366	2.78552	0.113395	0	1.4508	1.70094	0.0936116	0	0.698034	2.14527	0.147553	0	2.28695	1.60852	0.0407651	1	-1.35082	2.44894	0.166575	0	0.447615	2.01139	0.559057	0	-1.38556	2.52998	0.0720032	0	-1.61881	3.16091	0.0855462	0	-1.59351	2.66425	0.0414271	1	0.782204	1.69995	0.52166	0	-0.113278
16	SLC22A25	0	0	0	-5.60032	3.50777	3.29046e-06	1	-0.190509	0.615567	0.949052	0	-1.45147	1.14367	0.482057	0	-1.96131	1.97135	0.0810154	0	-1.79453	1.1922	0.36959	0	3.94685	0.471722	0.0977039	0	0	0	0	0	1.55652	0.0213571	0.435532	0	0	0	0	0	5.59344	3.32937	9.84791e-05	1	3.28347	3.70371	0.0416219	1	-2.54785
16	SLC25A23	0	0	0	1.1827	1.72019	0.124315	0	-1.74697	3.21357	0.0725105	0	0.389369	2.09491	0.796603	0	-0.903411	3.12552	0.159127	0	0.657556	2.15092	0.680468	0	-0.989271	2.75436	0.447892	0	0.17599	2.6234	0.880176	0	-1.75164	2.69067	0.119565	0	-1.08687	2.68624	0.264623	0	-3.15113	2.13616	5.67096e-05	1	-0.670126	1.17558	0.621328	0	2.1482
20	SLC25A39	0	0	0	1.81357	4.29261	0.00102911	1	0.148107	5.4009	0.839288	0	0.381316	5.20101	0.546835	0	0.592361	5.27888	0.0903915	0	1.23756	5.01681	0.102626	0	-0.519427	5.53827	0.4843	0	0.379912	5.32752	0.421654	0	1.1352	4.86684	0.0935966	0	-0.285368	5.36073	0.589633	0	-1.69766	3.94432	0.0062549	1	-1.27693	3.81761	0.124882	0	1.16752
25	SLC25A4	0	CL6	CL5	2.46365	2.25045	0.00527596	1	-1.42082	4.20361	0.161686	0	3.6902	2.39805	0.0117074	1	2.12456	3.1182	0.00322232	1	2.66872	2.99058	0.0464234	1	-1.38432	3.48438	0.422203	0	-0.894281	3.63746	0.458178	0	-0.689187	3.78079	0.530925	0	2.86462	2.22557	0.000908169	1	-4.07502	2.73737	8.46488e-06	1	0.46686	1.17738	0.795481	0	1.17091
18	SLC2A14	CL4	0	0	-5.92796	4.73987	1.19508e-07	1	-2.02206	1.71342	0.320167	0	-1.30351	2.12146	0.533897	0	-0.608859	1.49468	0.619135	0	-0.99505	1.95588	0.62628	0	1.51506	1.62027	0.52545	0	1.33205	1.36769	0.346157	0	0.119257	1.3928	0.964012	0	-4.93913	4.17221	0.0350441	1	5.41405	5.08534	3.41732e-05	1	4.42148	5.32898	0.00225662	1	-5.84124
22	SLC34A2	0	0	0	-2.98663	4.84082	0.00234475	1	-0.695771	3.18386	0.79129	0	-4.61646	5.17066	0.00890633	1	-5.00154	6.66917	1.57112e-05	1	-3.07012	4.33449	0.145416	0	-2.32164	3.86412	0.19559	0	-2.44421	4.68026	0.0860551	0	-2.97669	3.9493	0.0839907	0	0.0729089	3.0254	0.976787	0	3.20436	5.03649	0.00348904	1	-1.64664	6.744	0.139951	0	2.29328
20	SLC35F5	0	0	0	1.16338	4.86754	0.00623145	1	-0.50302	5.84943	0.443227	0	0.00518861	5.52161	0.995333	0	-0.51969	6.09487	0.0741339	0	-0.039346	5.61476	0.953848	0	0.418821	5.51776	0.581214	0	-0.527102	5.94166	0.268612	0	-1.89916	5.92009	0.00117909	1	0.633589	4.89212	0.143688	0	-1.7148	4.84439	0.0019712	1	-0.842912	4.58733	0.234772	0	1.55736
26	SLC39A1	0	0	0	1.38226	4.05011	0.0686934	0	-0.504182	5.07646	0.541791	0	-0.325371	4.99485	0.700717	0	-0.320716	5.29506	0.439909	0	0.248799	4.81489	0.780028	0	-2.70614	5.35208	0.00840084	1	-0.219632	4.90994	0.763966	0	-2.06437	5.24351	0.00481754	1	-1.48482	5.64571	0.00549975	1	-1.92789	4.053	0.0250187	1	-1.57868	4.01643	0.188002	0	1.63543
17	SLC4A1AP	0	0	0	-0.369431	4.69631	0.475929	0	0.306237	4.447	0.688864	0	-1.39989	4.82586	0.0261294	1	-0.750808	5.04249	0.106237	0	-1.86315	4.99603	0.0163686	1	1.36291	4.50435	0.116238	0	0.0795812	4.91171	0.887194	0	0.892197	3.94927	0.244025	0	-0.575384	4.31766	0.370261	0	0.938685	4.41825	0.0894701	0	-0.108618	4.75729	0.915066	0	-0.049807
16	SLC6A17	CL5	0	0	1.53201	1.73437	0.0378772	1	-2.77301	3.8228	0.000349891	1	6.17703	0.384435	1.55759e-05	1	0	0	0	0	5.04362	1.2388	0.00376579	1	3.6191	1.72795	0.0686493	0	0.430708	2.15152	0.720301	0	4.33539	1.35233	0.0016355	1	4.78454	-0.182126	4.39731e-06	1	-4.71858	2.61172	6.92932e-07	1	0	0	0	0	0
5	SLC8A1-AS1	0	0	0	0	0	0	0	-1.6334	1.55626	0.39025	0	2.27474	0.29644	0.141681	0	0	0	0	0	3.66507	-0.0259511	0.0308897	1	1.07953	0.548849	0.63518	0	-0.0728288	0.599175	0.970788	0	4.18476	-0.297186	0.00696733	1	0	0	0	0	-1.1503	1.69176	0.283912	0	0	0	0	0	0
2	SLC8A2	CL5	0	0	0	0	0	0	-1.953	0.232488	0.264196	0	0	0	0	0	0	0	0	0	0	0	0	0	0	0	0	0	0	0	0	0	0	0	0	0	0	0	0	0	0	0	0	0	0	0	0	0	0
15	SLCO2B1	0	0	0	-1.24825	7.15121	0.0883001	0	0.0891021	6.46182	0.9527	0	-2.82317	7.45287	0.00131208	1	-2.65547	8.0114	2.81961e-06	1	-2.64243	7.24858	0.0154471	1	-1.15284	6.81838	0.387395	0	-1.41422	7.3404	0.0490493	1	-3.40057	7.16228	0.00024933	1	-1.42511	6.95653	0.0598291	0	1.61265	7.16283	0.0658063	0	-0.511127	8.0224	0.727787	0	0.567355
16	SLFN12	CL4	0	0	-4.21097	3.04853	1.5908e-06	1	0.462498	0.839627	0.78546	0	-0.928635	1.3444	0.440935	0	-2.09536	2.21511	0.00776951	1	-1.31882	1.44565	0.325088	0	-1.13528	1.36402	0.421535	0	0	0	0	0	0.108986	0.839257	0.945479	0	-0.730004	1.62915	0.420174	0	4.22249	3.07041	3.40401e-05	1	1.98827	3.44118	0.0505502	0	-1.26721
25	SLFN5	0	0	0	-0.124053	4.93983	0.835144	0	0.587266	4.72196	0.623169	0	-1.15355	5.44837	0.0803836	0	-1.22106	5.97441	0.00380794	1	-0.267698	5.1054	0.769638	0	-2.66912	5.48366	0.00840084	1	-0.685944	5.26354	0.258766	0	-3.4568	5.77266	6.78474e-05	1	-2.31434	6.28727	0.00062118	1	0.763185	4.66324	0.33051	0	-0.883253	5.31367	0.247026	0	1.02629
20	SLIT1	0	0	0	1.90001	3.96493	0.0407339	1	-0.144562	5.17858	0.951005	0	3.45695	4.01184	0.00837574	1	5.47384	2.45965	2.05177e-08	1	4.53174	3.81659	0.00799043	1	0.946736	4.58654	0.59487	0	1.82034	3.72906	0.183306	0	4.56614	3.67759	0.0024968	1	6.44613	1.2831	1.5766e-09	1	-2.56028	3.8858	0.0147119	1	-0.210441	2.88998	0.92624	0	-2.15042
19	SLPI	CL6	0	0	0.973218	2.72243	0.365833	0	-1.7949	4.1605	0.178262	0	1.28064	3.05045	0.339681	0	-1.7184	4.79965	0.0719479	0	0.85872	3.25891	0.56227	0	-2.47245	3.61646	0.259442	0	-1.11455	3.68873	0.465309	0	-5.97427	4.99303	6.62871e-05	1	-1.41077	4.53793	0.301985	0	-3.30254	3.44209	0.000452757	1	-1.05809	2.47638	0.431378	0	3.69201
18	SMAD3	0	0	0	-0.790291	3.13669	0.288604	0	1.00607	2.65719	0.430628	0	-1.05518	3.30924	0.189843	0	-3.05912	4.34142	1.33669e-05	1	-1.73195	3.48662	0.0607788	0	-1.18873	3.15573	0.249691	0	-1.20158	3.52877	0.119459	0	0.585347	2.52017	0.572027	0	-1.90349	3.96297	0.00581742	1	1.54583	2.92244	0.0989133	0	-0.427197	3.4949	0.730463	0	1.78142
20	SMC2	0	0	0	2.04781	4.41393	0.000929154	1	2.2744	4.70377	0.00883939	1	1.63996	4.66592	0.0352991	1	2.20759	4.34693	6.12847e-05	1	0.264585	5.36095	0.788687	0	3.22608	5.07892	0.0255994	1	0.612283	5.7103	0.343002	0	3.30832	4.29038	0.0030021	1	1.3385	4.06898	0.0601738	0	0.727637	3.20226	0.314771	0	0.710063	3.22184	0.402847	0	-0.891353
28	SMC4	0	0	0	1.12095	7.61255	0.0396607	1	3.41299	6.88957	1.91568e-06	1	0.442105	7.75036	0.459024	0	0.84811	7.60631	0.0282776	1	-0.513951	8.21177	0.43105	0	2.02548	7.9698	0.0273115	1	0.382039	8.39977	0.442687	0	2.36303	7.19708	0.00105942	1	0.0399536	7.51892	0.956377	0	2.95327	6.12154	7.78099e-05	1	0.880967	6.91728	0.256357	0	-0.863149
12	SMC6	0	0	0	1.99241	3.48489	0.00184627	1	0.462868	4.57636	0.579687	0	0.298125	4.21799	0.688905	0	0.370478	4.30842	0.371291	0	-0.126089	4.56804	0.882762	0	0.943139	4.80294	0.188428	0	1.14622	4.70926	0.0172562	1	-0.0976924	4.38504	0.906366	0	-1.53753	5.04419	0.00526722	1	-1.11924	2.81868	0.10211	0	0.015077	2.56123	0.990207	0	0.492438
16	SMPD3	0	0	0	1.93823	2.20178	0.0028944	1	-0.734923	3.68911	0.498522	0	3.42521	1.84742	0.00200071	1	2.79524	1.77638	9.42401e-06	1	4.04047	2.01218	0.00647569	1	1.66682	3.17356	0.144256	0	0.365243	3.4145	0.609715	0	3.75556	2.06823	0.000519069	1	5.23724	-0.239004	3.91948e-11	1	-2.82076	2.03478	0.00193833	1	0	0	0	0	0
22	SMPD4	0	0	0	1.88811	5.75874	0.0121311	1	0.680189	6.57683	0.197408	0	-0.442461	6.72293	0.466291	0	0.377196	6.4366	0.266892	0	0.582281	6.47811	0.332402	0	-0.688369	7.12549	0.312644	0	0.838094	6.76363	0.0957259	0	1.43078	6.01717	0.0324897	1	-1.16106	6.92461	0.0025629	1	-0.876384	5.13612	0.30659	0	-0.894087	5.31777	0.456764	0	0.396512
0	SMR3B	CL4	0	0	0	0	0	0	0	0	0	0	0	0	0	0	0	0	0	0	0	0	0	0	0	0	0	0	0	0	0	0	0	0	0	0	0	0	0	0	0	0	0	0	0	0	0	0	0
11	SMYD2	0	0	0	2.05142	2.77597	0.000335512	1	-0.0245066	3.95818	0.986609	0	0.346639	3.60382	0.634503	0	0.855293	3.56861	0.0924022	0	0.967786	3.54039	0.226629	0	0.537602	3.95907	0.583718	0	0.496947	3.97713	0.367288	0	-1.24813	4.02727	0.0708582	0	-0.291879	3.54403	0.740115	0	-1.77516	2.4001	0.00487079	1	-0.754412	2.13909	0.344086	0	0.610541
17	SMYD3	0	0	0	1.92727	2.52159	0.00414461	1	-0.625666	3.88986	0.552631	0	0.652276	3.42733	0.48402	0	1.01416	3.38246	0.072188	0	1.50792	3.24854	0.130118	0	-1.03114	3.80499	0.363893	0	0.246663	3.51731	0.792536	0	-1.20738	3.82661	0.144239	0	1.23026	2.8097	0.141754	0	-2.71261	2.45593	0.00068657	1	-1.80398	2.09391	0.0555812	0	1.30298
29	SNAP25	CL5	0	0	3.29737	4.1755	0.000232969	1	-1.54806	6.71565	0.0102069	1	5.47373	4.19795	6.93553e-05	1	6.27224	3.11817	5.88386e-12	1	4.7991	4.71803	0.000951373	1	2.03686	5.25944	0.116128	0	-0.22946	5.69577	0.815816	0	3.54678	4.97511	0.000206524	1	6.92558	2.00908	3.79043e-11	1	-5.11588	4.57754	6.15545e-06	1	1.45774	2.4057	0.406546	0	-2.29589
20	SNAP91	CL5	0	0	2.25725	1.65867	0.0317575	1	-1.77579	3.76096	0.175807	0	5.24942	1.25192	0.00249196	1	6.07437	0.362494	2.41888e-07	1	4.18506	1.96738	0.0193729	1	-0.237717	2.50531	0.934889	0	-1.00608	2.69778	0.496796	0	4.79699	1.65961	0.0101721	1	6.79421	-0.695619	3.66731e-09	1	-4.42583	2.34608	0.000151771	1	0	0	0	0	0
20	SNHG8	0	0	0	0.875856	2.65168	0.174254	0	-1.89594	3.96654	0.00379758	1	-1.07637	3.51305	0.183092	0	-0.752152	3.80303	0.148342	0	0.452238	3.01446	0.596376	0	-0.496787	3.35338	0.609925	0	0.194073	3.22341	0.776987	0	-2.1482	3.61097	0.00360306	1	-2.92779	4.55576	0.000145964	1	-2.87708	3.09707	0.000285777	1	-1.99273	2.72296	0.061757	0	1.74371
18	SNORA24	0	0	0	-0.549349	9.57515	0.307955	0	-1.32454	9.86866	0.0470776	1	-1.15965	9.85143	0.0669678	0	-0.271954	9.92593	0.52228	0	0.0475864	9.41506	0.952017	0	-1.37274	9.64173	0.0443029	1	0.126903	9.33645	0.820379	0	-2.92096	10.033	0.000172352	1	-1.4592	10.2009	0.0172446	1	-0.719547	9.96977	0.341041	0	-0.518024	9.95052	0.662014	0	-0.213914
26	SNORA43	0	0	0	0.950481	8.47348	0.14799	0	-1.13837	9.65942	0.124586	0	0.220146	9.16721	0.797471	0	0.82826	9.10816	0.0710618	0	2.20377	8.58139	0.00986626	1	-1.38813	9.38576	0.107746	0	0.663523	8.78648	0.270984	0	-2.88666	9.86939	0.00124654	1	-0.717802	9.65851	0.255678	0	-2.33681	8.67486	0.00597283	1	-1.33384	8.27029	0.252887	0	0.672518
32	SNORA48	0	0	0	1.04831	5.49332	0.070152	0	-1.64345	6.73084	0.0323908	1	0.237152	6.00575	0.801526	0	0.471663	6.19266	0.409898	0	2.35976	5.40697	0.0195983	1	-2.3271	6.59317	0.0250982	1	1.29288	5.58164	0.086691	0	-2.91799	6.75459	0.00268051	1	-3.6636	8.2128	2.39776e-08	1	-2.5826	5.83615	0.000412211	1	-0.651315	5.22045	0.505595	0	0.555991
23	SNORA52	0	0	0	0.644504	6.21935	0.374028	0	-1.19712	7.31207	0.242724	0	1.29178	6.26283	0.193404	0	0.689845	6.40919	0.280283	0	2.69045	5.96202	0.0212692	1	-2.70212	7.28738	0.0343921	1	1.095	6.22665	0.225308	0	-3.17637	7.4901	0.00359078	1	-2.28547	8.0959	0.00055553	1	-2.24783	6.529	0.00829405	1	-0.156299	5.61988	0.92184	0	0.427731
23	SNORA57	0	0	0	-0.614081	7.77358	0.42111	0	-2.58651	8.52723	0.000202974	1	-1.03323	8.1624	0.201261	0	0.242994	8.25191	0.687405	0	0.865733	7.4732	0.185805	0	-2.12198	7.87368	0.0220877	1	-0.432042	7.595	0.545213	0	-3.01632	8.36112	0.00024933	1	-2.27828	9.17078	0.000463887	1	-2.03017	8.65367	0.0310106	1	-1.00545	8.32316	0.514718	0	-0.169535
30	SNORA5A	0	0	0	0.917216	9.47093	0.119249	0	-1.67088	10.7432	0.0169601	1	0.736051	9.88285	0.288556	0	0.831571	10.056	0.0496376	1	1.98995	9.5584	0.0193729	1	-2.3756	10.4668	0.0112857	1	0.637568	9.68769	0.392688	0	-3.36848	10.9118	0.000307167	1	-2.01707	11.3426	0.000349915	1	-2.63602	9.90339	0.000917102	1	-0.300121	9.16498	0.819773	0	0.250771
23	SNORA63	0	0	0	0.811362	10.7092	0.169538	0	-0.520593	11.407	0.570356	0	1.15334	10.833	0.129996	0	0.578209	11.1077	0.1573	0	1.51155	10.8207	0.0556441	0	-2.21807	11.5357	0.0217333	1	0.306683	10.9298	0.680083	0	-2.6797	11.8253	0.00190722	1	-2.36136	12.6235	0.000172123	1	-1.2046	10.7784	0.119407	0	0.792297	10.2881	0.488936	0	-0.202724
31	SNORA64	0	0	0	2.17218	8.62941	0.00396733	1	-0.961034	10.5035	0.423968	0	1.46982	9.56329	0.164055	0	1.51968	9.52854	0.0202759	1	3.15803	9.16038	0.0194632	1	-2.74349	10.4939	0.0495185	1	1.43809	9.22437	0.176231	0	-3.83018	11.0198	0.00210911	1	-1.63214	11.3162	0.0423123	1	-3.48177	8.671	0.000204653	1	-1.34064	7.89668	0.231398	0	1.17479
26	SNORA65	0	CL6	CL2	-0.208328	5.26471	0.794694	0	-1.03909	5.84166	0.384979	0	1.04888	4.96655	0.323092	0	-0.105177	5.38171	0.896019	0	1.89698	4.84263	0.113375	0	-2.85771	5.97093	0.0354906	1	1.16151	4.80163	0.272899	0	-4.64392	6.54749	0.000457166	1	-3.42977	7.50329	2.28275e-05	1	-1.2403	5.52269	0.109463	0	0.347397	4.75248	0.783053	0	0.399136
31	SNORA9	CL6	0	0	1.27525	6.35314	0.100456	0	-1.18939	7.88124	0.334047	0	1.85931	6.72379	0.0899946	0	1.22125	6.92638	0.106517	0	3.7179	6.26405	0.0126005	1	-2.92855	7.66923	0.0501738	0	1.86107	6.10846	0.104351	0	-5.0177	8.62686	0.000351416	1	-2.00295	8.77233	0.0237766	1	-3.1413	6.73679	0.000725874	1	-0.870228	5.74397	0.40335	0	1.08265
21	SNORD15B	CL6	0	0	1.11886	9.10194	0.0443692	1	-0.488303	10.0161	0.501751	0	0.496968	9.59056	0.47205	0	1.06614	9.54261	0.00996909	1	1.40994	9.38483	0.0427479	1	-0.784423	9.94194	0.281176	0	0.804253	9.4589	0.144222	0	-3.29982	10.5477	5.01524e-05	1	-0.210103	9.80277	0.78251	0	-1.55733	9.05388	0.030246	1	-0.269709	8.708	0.837207	0	-0.0803274
13	SNRPA1	0	0	0	-0.362963	7.22909	0.529896	0	1.0718	6.82905	0.0298222	1	0.101792	6.99194	0.857747	0	-0.344194	7.26815	0.296429	0	-0.754276	7.37782	0.16821	0	-0.282021	7.4094	0.712878	0	0.061378	7.41057	0.911563	0	0.541716	6.78246	0.323287	0	-0.78492	7.40851	0.0810969	0	1.30484	6.6769	0.0514015	0	0.32301	6.82752	0.782555	0	0.0401888
19	SNRPB2	0	0	0	-0.705116	6.49784	0.255934	0	0.277057	6.18087	0.763406	0	-1.05447	6.84492	0.131123	0	1.20724	6.0372	0.00859568	1	-1.74275	6.94082	0.0503053	0	-0.752522	6.07876	0.492489	0	-0.933104	6.29953	0.121968	0	0.205047	6.05954	0.82052	0	-0.276662	6.53174	0.677581	0	0.868456	6.66626	0.198848	0	-0.470589	7.24157	0.680727	0	-1.8413
17	SNX12	0	0	0	1.48874	1.67716	0.0265491	1	-1.46207	3.21123	0.0773296	0	0.212374	2.55243	0.834472	0	0.54585	2.63928	0.307082	0	0.741937	2.45376	0.467738	0	-1.2907	2.74963	0.26867	0	-0.588554	2.72535	0.485302	0	-1.02101	2.74962	0.244884	0	-0.434326	2.83534	0.583116	0	-3.22462	2.00879	3.68011e-05	1	-1.8608	1.46327	0.03132	1	1.467
6	SNX19	0	0	0	0	0	0	0	-1.403	1.50379	0.207474	0	1.04272	0.338051	0.409638	0	0	0	0	0	2.42638	0.112964	0.101578	0	0.581321	0.829857	0.74034	0	0	0	0	0	-1.5754	1.11697	0.151789	0	-0.10533	0.769415	0.927274	0	0	0	0	0	0	0	0	0	0
1	SOGA3	0	0	0	0	0	0	0	1.32596	2.05643	0.569363	0	4.62725	0.606622	0.0305893	1	0	0	0	0	4.45434	1.10764	0.0860655	0	3.9694	1.75074	0.226083	0	1.76331	1.73687	0.335495	0	3.80937	1.21894	0.100621	0	0	0	0	0	0	0	0	0	0	0	0	0	0
15	SOX11	0	0	0	-0.580084	5.9856	0.543367	0	5.06037	4.07969	0.0430055	1	2.64639	4.75118	0.160533	0	2.75187	4.07027	0.0375274	1	1.31302	5.55477	0.558641	0	4.55381	5.18813	0.154804	0	3.36584	4.66296	0.0468919	1	6.94879	3.73528	0.0139106	1	3.52151	3.36736	0.00452383	1	5.13612	4.08808	1.97126e-05	1	2.16884	4.68708	0.133506	0	-2.59311
8	SOX14	0	0	0	-4.44919	2.30729	3.03401e-06	1	0	0	0	0	0	0	0	0	-2.85794	0.933696	0.0337834	1	-2.88119	0.994404	0.144938	0	0.960107	0.568898	0.665976	0	0	0	0	0	0	0	0	0	1.20358	0.113847	0.39616	0	5.5525	1.6761	1.15046e-05	1	2.66383	1.98706	0.0607987	0	-1.50469
17	SOX2	0	0	0	-1.74717	3.04111	0.0181488	1	2.64353	1.25257	0.127151	0	-0.860885	2.01154	0.611679	0	-0.418171	1.57076	0.705773	0	-2.81846	2.77283	0.188972	0	-0.272585	2.78026	0.881006	0	0.268001	2.89944	0.82993	0	2.8056	0.968345	0.134885	0	-0.315979	1.88923	0.855693	0	4.39842	1.85214	1.73832e-05	1	1.33685	2.50813	0.168777	0	-1.97096
20	SOX21	0	0	0	-2.70966	5.9185	0.00115102	1	3.03336	3.74197	0.0655869	0	0.703156	4.74928	0.605243	0	1.56183	4.08656	0.153067	0	-1.38192	5.46836	0.353338	0	-2.85713	5.25736	0.0376011	1	-1.3182	5.10908	0.333939	0	4.54271	3.48233	0.00402374	1	-0.380351	5.37418	0.778505	0	4.83594	5.04812	6.82625e-06	1	1.31164	5.9006	0.296645	0	-2.68834
23	SP140L	CL6	0	0	-0.93664	4.5293	0.144706	0	0.241809	4.0691	0.835783	0	-1.96311	4.82286	0.00915541	1	-2.21683	5.63123	5.78367e-06	1	-2.08484	4.76192	0.0192366	1	-0.772937	4.32581	0.386766	0	-2.36622	5.32632	0.000426226	1	-3.4429	4.84847	0.000386631	1	-0.629436	4.18251	0.452537	0	1.59605	4.5202	0.0408275	1	0.0797789	5.17683	0.951499	0	0.541614
12	SP2	0	0	0	1.18927	1.71187	0.068673	0	0.200584	2.40255	0.843607	0	1.05648	1.8648	0.181515	0	0.441132	2.26067	0.351196	0	1.59795	1.86059	0.110605	0	0.669223	2.40285	0.567425	0	0.948128	2.27055	0.117808	0	1.70176	1.70197	0.088494	0	-0.870078	2.64932	0.102771	0	0	0	0	0	0	0	0	0	0.343941
14	SP4	0	0	0	2.26413	3.23505	4.75099e-05	1	0.0819549	4.60859	0.939215	0	2.00947	3.74323	0.00711251	1	1.58559	3.93099	0.000103209	1	1.04124	4.2807	0.092216	0	0.850949	4.41026	0.320905	0	0.0212486	4.65122	0.974391	0	0.834557	4.16423	0.189102	0	2.19743	2.99417	0.000482649	1	-2.22268	2.89071	0.000725019	1	-0.10814	2.17917	0.935991	0	0.620348
27	SPAG5	0	0	0	1.64381	5.18844	0.00167103	1	3.60497	4.73696	8.40418e-05	1	1.1078	5.60462	0.0357689	1	2.60513	4.66374	4.40813e-07	1	0.416263	6.00369	0.600774	0	0.720932	6.12624	0.34647	0	0.554546	6.16945	0.243267	0	4.93969	4.53268	1.2247e-05	1	0.745092	5.29497	0.156728	0	2.27039	3.53706	0.00194658	1	0.22079	4.35436	0.815615	0	-1.56176
4	SPANXD	CL4	0	0	0	0	0	0	0	0	0	0	0	0	0	0	0	0	0	0	0	0	0	0	0	0	0	0	0	0	0	0	0	0	0	0	0	0	0	0	3.5552	0.336257	0.00114292	1	0	0	0	0	0
16	SPANXN2	0	CL4	CL2	-5.07967	2.17348	1.32272e-06	1	0	0	0	0	0	0	0	0	0	0	0	0	-0.678239	-0.288194	0.736688	0	2.18886	-0.604092	0.287491	0	0	0	0	0	0	0	0	0	-5.98413	2.8504	0.00478633	1	4.99234	2.31451	5.03197e-05	1	3.41592	2.58093	0.0180862	1	-4.57649
22	SPARCL1	CL6	0	0	-1.2212	7.29814	0.0305824	1	-1.539	7.35847	0.00872201	1	-1.32408	7.29253	0.0259869	1	-1.74166	8.11268	0.000250751	1	-2.13488	7.4719	0.0201935	1	0.621531	6.52997	0.592487	0	-0.689678	7.04484	0.209921	0	-4.0198	7.70229	6.62407e-06	1	-1.27765	7.31506	0.082564	0	-0.427752	7.95562	0.556871	0	-0.294055	7.87516	0.806314	0	0.751065
6	SPATA31A7	0	CL4	CL2	0	0	0	0	0	0	0	0	0	0	0	0	0	0	0	0	0	0	0	0	0	0	0	0	0	0	0	0	0	0	0	0	0	0	0	0	0	0	0	0	0	0	0	0	0
16	SPATA31C1	CL4	0	0	-6.15907	5.88367	2.47082e-08	1	-0.641337	2.43172	0.798202	0	-1.13971	3.10739	0.686177	0	-1.90888	3.17615	0.08408	0	-1.52247	3.11923	0.460123	0	2.03545	2.71997	0.37664	0	0	0	0	0	0.685093	2.25098	0.7488	0	-1.996	3.63853	0.231302	0	6.51639	5.79438	7.3385e-07	1	4.36533	6.2773	0.00491671	1	-4.65198
25	SPC25	0	0	0	0.744518	4.73167	0.312617	0	5.29142	3.16835	0.00032704	1	0.647224	4.77453	0.469111	0	2.96664	3.40013	4.85813e-05	1	-0.571719	5.25296	0.562048	0	3.36723	4.5029	0.0578282	0	1.02747	4.98434	0.165108	0	6.36593	3.04722	0.000201073	1	2.63054	3.14359	0.000654039	1	5.06366	2.75215	3.77822e-05	1	1.10718	4.20085	0.247026	0	-3.33925
18	SPG11	0	0	0	0.487684	3.88682	0.434603	0	-0.444793	4.46189	0.642765	0	0.286747	4.18708	0.68269	0	-0.271347	4.75494	0.508473	0	0.438053	4.1899	0.560955	0	-0.233525	4.289	0.819748	0	-0.0723818	4.29388	0.923787	0	-1.65606	4.5832	0.0183805	1	-0.643122	4.51894	0.200783	0	-1.11521	3.93449	0.150627	0	-0.673952	3.7077	0.471673	0	1.15198
22	SPG21	CL6	0	0	1.14365	2.92247	0.0310106	1	-0.377033	3.81083	0.678796	0	0.739374	3.18445	0.379354	0	-0.0592482	3.75294	0.899639	0	0.88263	3.30603	0.30335	0	0.174159	3.68363	0.881265	0	0.547866	3.60166	0.338721	0	-1.93254	3.92138	0.00840532	1	-0.774539	3.71214	0.177426	0	-1.51596	2.78425	0.0110384	1	-0.0860225	2.26138	0.946616	0	1.07146
8	SPPL2A	0	0	0	0.694438	5.22793	0.320035	0	-0.462309	5.91556	0.419907	0	-0.723998	5.88044	0.238401	0	-0.588549	6.10968	0.0715157	0	-0.405583	5.78464	0.523536	0	-1.04373	5.9827	0.15472	0	-0.27883	5.99797	0.603072	0	-2.25306	6.07672	0.00166135	1	-0.84464	5.88003	0.0738091	0	-1.05747	5.2177	0.177792	0	-0.832513	5.21102	0.48365	0	0.82167
8	SPRR1A	0	0	0	0.657611	1.93207	0.648545	0	4.09076	0.848914	0.0928012	0	4.59736	0.652566	0.0363724	1	0	0	0	0	-0.0742194	2.32409	0.984025	0	2.81367	1.45935	0.442085	0	1.54279	1.68249	0.537793	0	5.25194	0.629326	0.0317366	1	-4.04447	4.68058	0.202353	0	0	0	0	0	0	0	0	0	0
8	SPRR1B	0	0	0	0	0	0	0	0	0	0	0	0	0	0	0	0	0	0	0	-3.48981	0.925599	0.442924	0	1.26448	-0.301202	0.627573	0	0	0	0	0	0	0	0	0	-7.71651	4.19835	0.0305367	1	3.68551	1.09669	0.0186745	1	2.29325	1.29082	0.252155	0	0
12	SPSB1	0	0	0	0.0334143	1.18335	0.979124	0	-1.85583	2.10559	0.187128	0	-0.270567	1.7664	0.88007	0	-1.70977	2.54497	0.0708355	0	-0.112086	1.62892	0.955709	0	-2.83948	1.64437	0.110068	0	-0.718594	1.33809	0.640856	0	-2.2274	1.92971	0.144335	0	-1.91807	2.94973	0.104246	0	-2.3706	1.93409	0.0353126	1	-1.38098	1.63711	0.441626	0	2.47708
17	SQRDL	CL6	0	0	-0.800928	3.9037	0.244108	0	-0.47033	3.73639	0.731503	0	-2.48378	4.48036	0.00383512	1	-2.48135	5.15589	1.68194e-06	1	-2.31132	4.27513	0.0324975	1	-1.86055	3.95944	0.0965918	0	-1.71239	4.45575	0.00773702	1	-4.66565	4.64014	5.43362e-06	1	-2.25425	4.59775	0.0603444	0	0.218623	4.09283	0.82307	0	-1.60834	4.74411	0.0871281	0	1.66646
21	SRGN	CL6	0	0	-1.66515	5.00682	0.00664204	1	-1.50294	4.82897	0.0602285	0	-1.99906	5.09318	0.00969989	1	-2.31562	5.94991	2.67568e-05	1	-2.30854	5.03275	0.0193729	1	-2.3213	4.53781	0.0359681	1	-2.40345	5.13763	0.00182249	1	-5.45907	5.61133	3.3616e-07	1	-3.0348	6.0633	0.00102701	1	-0.0105602	5.78276	0.9895	0	-0.618864	5.98434	0.536914	0	0.902118
15	SRPRB	0	0	0	0.379812	4.50099	0.583371	0	-0.520157	5.17987	0.497267	0	0.863667	4.71991	0.204159	0	1.05597	4.73875	0.0122636	1	0.477737	4.92718	0.522756	0	-1.20462	4.94721	0.259797	0	-1.08366	5.10602	0.0733998	0	-0.576821	4.99758	0.408698	0	-0.795612	5.55991	0.119511	0	-1.27681	4.67277	0.080528	0	-0.455996	4.27995	0.686449	0	0.107601
22	SRRM3	0	0	0	1.78169	4.92264	0.0146854	1	0.383119	5.97358	0.659355	0	5.02851	3.96986	0.00135195	1	7.80072	1.54693	1.79826e-13	1	4.31419	4.6032	0.0113472	1	4.74078	5.22609	0.012409	1	0.117837	6.24084	0.880176	0	6.46869	3.96553	8.96822e-05	1	8.53496	0.277255	1.14861e-16	1	-1.50755	4.39039	0.0666889	0	3.1508	2.65764	0.0646654	0	-5.94065
14	SRRM4	0	0	0	3.11122	3.37455	0.000896959	1	0.623383	5.06233	0.696676	0	6.2308	2.79098	0.000176013	1	7.67897	0.986306	5.70433e-12	1	5.12323	3.6259	0.0101665	1	7.61934	3.68403	0.00806977	1	2.10479	4.27395	0.0647641	0	6.80829	3.13689	0.000137345	1	8.30596	-0.179689	2.94143e-15	1	-2.71032	2.65279	0.0301312	1	2.10625	0.710597	0.263026	0	0
15	SRXN1	0	0	0	-1.69809	3.4358	0.152795	0	-2.0343	3.27778	0.0705795	0	-5.73677	4.29462	0.00516265	1	-4.05764	4.60779	0.000670489	1	-5.48429	3.89247	0.0431132	1	-2.85212	3.33585	0.087316	0	-1.89951	3.87865	0.139793	0	-3.98301	3.08963	0.00761255	1	-6.77463	5.5441	8.70646e-05	1	0.0486357	4.22761	0.970438	0	-2.12303	5.10132	0.174163	0	1.12855
15	SSPN	CL6	0	0	0	0	0	0	-3.15164	1.63862	0.00391648	1	-2.54107	1.24131	0.222853	0	-3.33067	2.57115	3.35002e-05	1	-3.42922	1.4089	0.0289689	1	-1.2396	0.640954	0.531191	0	-2.63626	1.74943	0.00719396	1	-5.44504	1.65997	6.78474e-05	1	-3.75951	2.4539	0.0207313	1	-0.934015	2.78768	0.261301	0	0.362657	2.39165	0.849663	0	0.899751
30	SSR2	0	0	0	3.20999	3.86712	2.46045e-06	1	-0.234213	5.88949	0.839894	0	2.11277	5.00185	0.0240679	1	1.74975	5.13502	0.00121094	1	3.26995	4.82584	0.00759322	1	-0.792221	5.686	0.499346	0	0.489023	5.26929	0.542391	0	-0.933588	5.88564	0.292596	0	0.182657	5.6546	0.799228	0	-3.6978	3.67109	1.41478e-06	1	-1.66755	2.95753	0.0489428	1	1.9633
19	SSR4	0	0	0	1.02613	5.93841	0.0930686	0	-1.34956	7.30212	0.114653	0	0.172781	6.87029	0.866766	0	0.707576	6.74269	0.232061	0	1.5174	6.40372	0.108666	0	-1.14668	6.60746	0.31802	0	-0.870526	6.70472	0.255871	0	-0.938552	6.8889	0.300576	0	-0.0465915	6.87965	0.956377	0	-2.88971	6.47468	0.000117615	1	-2.09272	6.11842	0.00828064	1	1.19444
23	ST13	0	0	0	-2.28034	8.72262	0.000179485	1	-0.256516	7.80381	0.769297	0	-1.70069	8.29846	0.0202708	1	-1.42756	8.51898	0.000849503	1	-1.81251	8.28185	0.0235242	1	-0.51702	7.90161	0.567425	0	-0.817217	8.20736	0.0993218	0	0.948481	7.22099	0.174356	0	-1.63829	8.54869	0.000633607	1	1.76826	8.83508	0.00903158	1	-0.247757	9.23965	0.848853	0	-0.258263
15	ST18	0	0	0	3.83444	3.57177	6.72611e-05	1	-0.0596499	5.83854	0.97744	0	7.56143	2.92496	0.000519948	1	7.68089	1.76528	1.03682e-08	1	5.90314	4.03925	0.0121854	1	4.77845	4.5323	0.11185	0	0.6174	5.02875	0.699716	0	6.12204	3.92255	0.00269337	1	9.38787	-0.0117729	7.92122e-14	1	-4.04545	3.19035	2.56674e-05	1	0	0	0	0	0
15	ST20	CL4	0	0	-5.2123	5.4002	3.55909e-08	1	0.329188	2.68266	0.84785	0	-0.632963	3.09514	0.610322	0	-0.907371	3.21145	0.221495	0	-0.140766	2.89637	0.923325	0	1.77809	2.69505	0.263609	0	1.64436	2.34303	0.0643869	0	1.17606	2.3121	0.38619	0	0.203616	2.41926	0.868703	0	5.29489	5.45593	1.09689e-06	1	3.35846	5.72492	0.00276607	1	-3.71565
19	ST6GALNAC6	0	0	0	2.09405	2.99888	0.00124736	1	-0.834617	4.63082	0.416353	0	0.486353	4.00578	0.720292	0	-0.514479	4.74764	0.250919	0	0.66637	4.08524	0.450547	0	0.170437	4.39126	0.891625	0	0.481786	4.24283	0.4729	0	-2.9319	4.92632	0.000367197	1	0.692886	3.59096	0.298301	0	-3.03196	2.81126	0.000717192	1	-1.99913	2.31792	0.136706	0	2.9459
14	ST8SIA3	CL5	0	0	2.49558	2.75658	0.0340811	1	-2.19666	5.034	0.0986551	0	8.55903	1.26366	3.88072e-05	1	0	0	0	0	8.06522	1.98073	0.00331036	1	4.92593	2.3894	0.117266	0	-0.359567	2.97255	0.882157	0	5.44063	2.66027	0.00382946	1	0	0	0	0	-5.19116	3.52239	5.20513e-06	1	3.82425	0.209747	0.0192261	1	0
16	STH	0	0	0	-3.17365	4.77697	7.2414e-06	1	0.740557	3.02522	0.642064	0	0.981804	2.91181	0.469088	0	-0.178276	2.68735	0.876811	0	0.622247	3.11892	0.672762	0	3.19078	3.01404	0.0604333	0	2.67024	2.55983	0.00733539	1	5.00573	1.71197	0.00107774	1	1.3944	2.3862	0.168101	0	3.56226	4.39268	0.00011737	1	2.72344	4.24233	0.0148474	1	-2.74219
22	STIL	CL1	0	0	2.67194	3.52663	3.01259e-05	1	3.6904	3.67278	2.39896e-05	1	3.22343	3.58425	0.000263166	1	3.40522	3.15362	2.52784e-08	1	2.02481	4.31999	0.0140349	1	0.910085	4.9454	0.259644	0	2.09954	4.37538	0.00182249	1	4.508	3.46599	3.3874e-05	1	1.26296	3.81408	0.0223555	1	0.992365	1.85058	0.227658	0	0.638083	1.83637	0.619433	0	-0.736848
22	STK17B	0	0	0	-0.735586	3.40667	0.146562	0	0.532518	2.96295	0.588622	0	-1.51184	3.66296	0.0393902	1	-1.81918	4.45082	3.56027e-05	1	-1.70686	3.65838	0.048711	1	-0.928964	3.22742	0.320394	0	-1.45614	3.80064	0.0301486	1	-2.9486	3.73819	0.000112056	1	-1.46912	3.89747	0.0250315	1	1.28915	3.3391	0.0403733	1	-0.538407	3.95042	0.492179	0	1.03084
17	STK25	0	0	0	1.73464	5.17278	0.00186088	1	0.781002	6.00653	0.225651	0	-0.0645017	6.03576	0.941178	0	0.207212	6.11409	0.588292	0	0.179979	6.08367	0.816274	0	1.30177	6.1746	0.109805	0	1.00173	6.1625	0.0300328	1	2.65145	5.17424	0.00190722	1	2.14062	4.44542	2.00633e-05	1	-0.976004	4.50121	0.11665	0	-1.34459	4.58082	0.128517	0	1.3272
17	STRA13	0	0	0	0	0	0	0	0.857987	1.9607	0.552631	0	1.81333	1.57656	0.135725	0	1.78243	1.52903	0.0238824	1	2.7431	1.41791	0.0636532	0	-0.430687	2.333	0.808918	0	0.609862	1.98427	0.593111	0	-1.3893	2.46916	0.205407	0	-0.603765	2.45058	0.50895	0	0	0	0	0	0	0	0	0	0
21	STX1A	0	0	0	1.98171	2.89063	0.0111769	1	0.0432315	4.23776	0.973333	0	4.47327	2.45505	0.00143233	1	6.05085	0.842769	8.41047e-11	1	4.9296	2.62798	0.00295757	1	4.25635	3.28432	0.0273709	1	-0.486681	4.39424	0.54167	0	5.82488	2.31752	6.32545e-05	1	6.59111	-0.152609	5.13415e-13	1	-2.35891	2.60295	0.00488267	1	1.55199	1.06938	0.392852	0	0
22	STXBP5L	0	0	0	2.95343	3.90017	0.000329658	1	0.2359	5.54594	0.870711	0	6.12681	3.07549	0.000129888	1	7.50141	1.37826	7.73736e-12	1	4.16535	4.23477	0.0186226	1	2.36993	5.08163	0.12613	0	0.813123	5.26023	0.380713	0	6.62277	3.51485	0.000169708	1	6.31249	1.16126	1.88701e-09	1	-2.66646	3.39059	0.00462377	1	3.53445	1.26156	0.0191322	1	0
14	STYK1	0	0	0	-0.664683	1.28486	0.529896	0	0	0	0	0	0.153095	1.04347	0.939674	0	-0.602663	1.85499	0.562537	0	-0.712399	1.39109	0.706275	0	-2.3975	1.25777	0.247654	0	-3.60334	2.44849	0.0140699	1	0.369396	0.820491	0.857163	0	-1.46012	1.97927	0.169665	0	3.7239	0.395824	0.000359053	1	0.571676	1.45112	0.696055	0	0.216199
21	STYXL1	0	0	0	1.2296	2.77948	0.0216455	1	-0.493726	3.82904	0.451457	0	0.259375	3.46348	0.711225	0	0.618466	3.4661	0.169749	0	1.8913	3.00896	0.0273362	1	-0.72311	3.74508	0.399483	0	0.415042	3.49137	0.457749	0	-0.740972	3.5922	0.2842	0	-1.3037	4.20593	0.0368154	1	-1.83019	2.73921	0.00199883	1	-0.983025	2.45148	0.20882	0	0.649553
20	SUMF1	CL6	0	0	1.27247	2.42655	0.0427012	1	-1.52504	3.81772	0.0415748	1	0.216121	3.19336	0.811663	0	-0.115714	3.59995	0.843639	0	0.852123	2.99275	0.360038	0	-1.49869	3.32648	0.152481	0	-0.410008	3.19294	0.617237	0	-3.05648	3.9159	0.000272573	1	-0.478786	3.48167	0.515114	0	-2.93782	2.90463	5.37264e-05	1	-1.24533	2.37952	0.157102	0	1.53976
23	SUMO4	0	0	0	-2.7426	5.68176	2.3021e-05	1	0.178184	4.28658	0.87874	0	-1.95937	4.89212	0.0176935	1	-1.71765	5.12978	0.000702663	1	-1.53237	4.75225	0.109864	0	0.433632	4.67589	0.673122	0	0.632406	4.6126	0.262756	0	1.6063	3.6316	0.122367	0	0.565231	3.63428	0.427163	0	2.89351	5.44668	0.000140625	1	0.408581	5.94565	0.715011	0	-0.735841
16	SUSD4	CL5	0	0	1.89435	1.73153	0.0460788	1	-2.08011	3.74517	0.0412598	1	3.48767	1.73409	0.016514	1	1.85345	2.4902	0.00781969	1	2.34046	2.39202	0.0868031	0	0.0333717	2.48886	0.990041	0	-0.17002	2.39193	0.926147	0	3.13831	1.89896	0.0319796	1	0.414005	3.02714	0.714657	0	-4.37211	2.46709	1.61954e-05	1	0.708627	0.716868	0.724664	0	0.784947
24	SV2A	CL5	0	0	2.2147	4.0043	0.00141167	1	-0.741139	5.63751	0.344872	0	2.52303	4.32504	0.00669983	1	4.5077	3.05045	1.96157e-09	1	2.68985	4.51606	0.0107917	1	-0.165871	5.18132	0.902407	0	1.06346	4.70106	0.179733	0	4.09039	4.0055	0.000952034	1	2.76034	3.54331	0.000117896	1	-3.16262	4.06464	4.49139e-05	1	-0.00790524	2.94871	0.995544	0	-1.96584
7	SVOP	0	0	0	1.42671	0.956956	0.167719	0	-0.540041	2.48521	0.699781	0	6.72211	-0.220509	2.54597e-05	1	0	0	0	0	6.11453	0.474459	0.00313646	1	3.49728	1.08135	0.126406	0	1.08751	1.21978	0.470042	0	5.25092	0.648396	0.00100961	1	0	0	0	0	-3.084	1.07021	0.00283184	1	0	0	0	0	0
25	SYK	0	0	0	2.09412	5.05344	0.00145323	1	2.94001	5.21283	0.00637853	1	0.416727	6.02955	0.666307	0	0.667569	6.03628	0.190774	0	0.755841	6.0305	0.449693	0	-0.897124	6.50901	0.424033	0	-0.0313627	6.40425	0.97615	0	-0.547283	6.21648	0.566614	0	1.54966	5.05157	0.0129208	1	0.91303	3.70275	0.21979	0	-1.25979	4.48565	0.149129	0	1.17339
10	SYN1	0	0	0	2.38155	1.77382	0.00489145	1	-1.27439	3.7615	0.142989	0	6.4106	0.829491	8.17248e-06	1	5.87873	0.272668	3.18331e-11	1	5.0787	1.76645	0.00217185	1	3.16799	2.46014	0.0899541	0	1.55147	2.33868	0.113172	0	3.97089	2.02685	0.00230441	1	6.1158	-0.572882	1.61054e-11	1	-4.0293	1.91269	0.000219645	1	0	0	0	0	0
19	SYNJ2BP	CL6	CL6	CL5	1.26274	2.41628	0.0451002	1	-1.01787	3.67239	0.242557	0	2.07448	2.49973	0.0185871	1	1.15117	2.96786	0.0230738	1	1.58997	2.84368	0.0925621	0	-0.213526	3.03853	0.894548	0	-0.33127	3.13183	0.71153	0	-1.69415	3.60852	0.0234944	1	1.78989	2.11734	0.0152601	1	-2.61502	2.71877	0.000351191	1	0.0570471	1.70556	0.965654	0	0.779666
18	SYNRG	0	0	0	-0.523462	5.10037	0.278544	0	1.69145	4.36843	0.0295363	1	-1.18305	5.41554	0.0230616	1	-1.50078	6.05769	8.04005e-06	1	-0.773327	5.22189	0.184806	0	-1.69843	5.22903	0.0283831	1	-1.51322	5.58714	0.00268754	1	-1.68435	5.22097	0.00671551	1	-0.782665	5.2942	0.0538968	0	2.31268	4.6027	0.000959698	1	-0.174397	5.529	0.844774	0	0.623913
30	SYP	CL5	0	0	2.78798	4.73852	2.70852e-05	1	-1.06899	6.80767	0.0225355	1	2.86333	5.10338	0.00132057	1	5.11314	3.64317	4.97533e-13	1	3.25712	5.35026	0.00118891	1	2.32619	5.72098	0.0118202	1	0.659568	5.89932	0.253578	0	4.16532	4.97252	2.72328e-06	1	7.98089	1.23269	1.14861e-16	1	-3.9864	4.82932	6.40896e-06	1	0.236698	3.37803	0.885124	0	-2.23691
28	SYT13	CL5	0	0	2.31933	3.95962	0.00881562	1	-2.97183	6.37744	0.000138193	1	2.48706	4.02322	0.0819721	0	6.85767	1.69147	1.34155e-09	1	4.16811	3.96928	0.00919883	1	1.4325	4.74983	0.340809	0	-0.318963	5.23185	0.774879	0	3.04471	4.18335	0.0119489	1	6.87396	0.951497	9.77805e-10	1	-5.13436	4.76627	7.16135e-06	1	1.10032	2.72158	0.584533	0	0
13	SYT4	CL5	0	0	2.31718	3.65767	0.0563094	0	-2.62628	5.94607	0.0619574	0	6.23693	2.98417	0.00345143	1	0	0	0	0	5.71407	3.46044	0.0204583	1	4.7427	3.02629	0.247118	0	-2.08063	4.55075	0.328377	0	4.60482	3.71119	0.0137377	1	0	0	0	0	-5.19534	4.85273	6.82625e-06	1	2.48111	2.24698	0.176499	0	0
20	SYVN1	0	0	0	-1.30822	2.75539	0.0111962	1	-0.391592	2.23903	0.69097	0	-2.36569	2.80542	0.00905515	1	-2.8801	3.3975	1.43429e-06	1	-1.19362	2.3689	0.176637	0	-0.2693	2.40789	0.807115	0	0.233831	2.35979	0.720407	0	0.722908	1.5643	0.477932	0	-1.84877	2.81129	0.00913715	1	1.2725	2.76492	0.0426873	1	-0.195802	3.25159	0.832533	0	0.646904
16	TAAR1	0	0	0	-3.87881	4.17421	0.00025289	1	-0.763191	3.11299	0.751619	0	4.48602	1.38868	0.00582184	1	1.69784	1.99875	0.212554	0	2.41677	2.22382	0.113874	0	0.589357	2.37967	0.797129	0	0.645905	1.89251	0.704517	0	5.37057	1.21246	0.000815605	1	2.19339	1.94429	0.011008	1	1.63723	4.74583	0.176772	0	4.83323	3.1477	0.00769648	1	-2.76572
9	TAC4	CL4	0	0	-3.90908	1.5176	6.11841e-05	1	0	0	0	0	-2.53839	0.816326	0.219739	0	0	0	0	0	0	0	0	0	0	0	0	0	0	0	0	0	0	0	0	0	0	0	0	0	4.14687	1.6477	7.78099e-05	1	-0.460214	2.93826	0.793003	0	-3.01553
21	TACSTD2	CL2	0	0	-2.83048	7.53279	0.000603956	1	0.712087	5.77085	0.636279	0	-2.98528	7.12524	0.00444874	1	-3.50813	8.11144	1.11293e-06	1	-3.16478	7.0434	0.0119381	1	-3.05304	6.87959	0.0393638	1	-1.09613	6.8238	0.22882	0	-2.57684	6.56154	0.00980073	1	-5.40339	9.18533	8.834e-09	1	3.78768	7.35273	0.00052821	1	0.361793	8.50526	0.834446	0	0.287611
11	TAGLN3	0	CL1	CL5	5.25637	2.84165	1.39399e-06	1	0.0580612	5.81936	0.987509	0	8.95715	2.6218	6.35861e-05	1	9.06755	1.22037	5.46604e-11	1	7.62064	3.67112	0.00403327	1	3.76514	4.66131	0.14689	0	3.50463	3.84712	0.0254017	1	5.42709	4.25457	0.00154928	1	9.53984	0.13035	4.4118e-14	1	-5.43282	2.31816	0.000583459	1	0	0	0	0	0
21	TANC1	0	0	0	-0.561151	4.59664	0.300119	0	0.371807	4.40812	0.750547	0	-0.674267	4.67778	0.42758	0	-1.03824	5.17501	0.0363893	1	-0.810686	4.70797	0.370503	0	-2.35852	5.00739	0.0363971	1	0.00568609	4.64623	0.9967	0	-2.73742	5.01084	0.00226758	1	-1.16876	4.91023	0.0632178	0	0.591235	4.50016	0.289913	0	-0.523798	4.73739	0.488114	0	0.781585
22	TAS2R30	0	0	0	-1.8125	4.84459	0.00757714	1	1.01284	3.3782	0.474465	0	-1.88146	4.20572	0.103897	0	-1.17024	4.34054	0.0755827	0	-1.92553	4.27853	0.14233	0	1.35544	4.11401	0.318041	0	0.127499	4.53714	0.884675	0	2.0579	2.8847	0.201234	0	-0.243593	3.60529	0.81464	0	3.47287	4.12526	6.14424e-05	1	0.904709	4.83718	0.247026	0	-1.10227
13	TAX1BP3	0	0	0	0.958133	3.34553	0.153181	0	0.235098	3.95852	0.803514	0	-0.107183	3.85246	0.913466	0	-1.01593	4.79683	0.0225591	1	-0.631912	4.15087	0.413623	0	-1.01979	4.29328	0.204113	0	-0.117467	4.30116	0.864813	0	-0.802393	3.96264	0.31608	0	-1.80752	4.76411	0.00831067	1	-0.837067	3.08742	0.287878	0	-0.843174	3.02358	0.477996	0	2.03957
27	TBC1D22A	0	0	0	-1.1545	5.115	0.0411437	1	0.192112	4.55458	0.857657	0	-1.73929	5.23233	0.0165449	1	-1.44953	5.52914	0.00103648	1	-2.05894	5.26008	0.0265815	1	-0.44799	4.76288	0.660842	0	-0.832673	5.10662	0.138255	0	1.206	3.97885	0.245134	0	-0.369144	4.64444	0.559297	0	1.54208	5.04894	0.019333	1	-0.0825031	5.63616	0.944239	0	-0.115533
16	TBCK	0	0	0	1.12905	4.50343	0.11976	0	-0.818237	5.56644	0.0815558	0	-0.0117095	5.14013	0.986383	0	-0.548912	5.6407	0.0337881	1	0.0942315	5.16836	0.875305	0	-0.445341	5.35724	0.502342	0	0.0146135	5.34596	0.978316	0	-1.21173	5.3196	0.0157003	1	-0.185619	5.04758	0.704314	0	-1.76074	4.54723	0.037829	1	-0.166473	4.20274	0.91913	0	0.938828
3	TBX20	CL9	0	0	0	0	0	0	0	0	0	0	0	0	0	0	0	0	0	0	-2.6265	-0.0545233	0.217257	0	-0.50457	-0.683613	0.858413	0	0	0	0	0	0	0	0	0	0	0	0	0	0	0	0	0	0	0	0	0	0
22	TCF19	0	CL1	CL10	3.06956	3.53181	2.62798e-05	1	3.83636	3.86254	0.000411755	1	3.59732	3.73008	0.00292095	1	3.38075	3.37026	9.78319e-07	1	1.82304	4.63467	0.0628803	0	0.297657	5.30324	0.78996	0	2.32992	4.55781	0.0112009	1	3.15413	4.12241	0.00511541	1	1.78579	3.71366	0.0071804	1	0.790625	1.76625	0.358846	0	0.727347	1.72259	0.638657	0	-0.434941
17	TCF21	CL6	0	0	-2.16235	1.87634	0.0948863	0	-2.68285	1.67624	0.0702707	0	-2.27271	1.74971	0.121168	0	-4.03587	3.31541	8.89559e-05	1	-1.7485	1.3845	0.482074	0	-4.19367	1.42352	0.0311313	1	-2.65027	1.75883	0.0381755	1	-6.41624	2.4313	8.14439e-05	1	-0.28829	0.781022	0.904836	0	-0.231799	3.00708	0.869592	0	-0.353184	3.02488	0.873114	0	1.80534
4	TCF7L1	0	0	0	0	0	0	0	0	0	0	0	0	0	0	0	0	0	0	0	0	0	0	0	0	0	0	0	0	0	0	0	0	0	0	0	0	0	0	0	0	0	0	0	0	0	0	0	0
12	TCFL5	0	0	0	0	0	0	0	-0.424959	2.04318	0.733137	0	1.42477	1.13095	0.183843	0	0	0	0	0	0.805148	1.52056	0.50751	0	-0.506132	2.10187	0.717602	0	0.892354	1.81446	0.288953	0	-1.66672	2.05641	0.0950962	0	-0.381916	1.64826	0.662885	0	0	0	0	0	0	0	0	0	0
23	TCIRG1	0	0	0	-1.53549	6.41773	0.00674902	1	1.52742	4.99165	0.0340283	1	-2.54442	6.29973	0.000721135	1	-2.3027	6.60666	2.01913e-06	1	-1.47915	5.91482	0.0355111	1	0.0640825	5.95205	0.950974	0	0.278108	6.02293	0.619321	0	-0.386345	5.3702	0.603417	0	-2.36054	6.47978	0.000646325	1	3.52374	5.70058	3.96318e-05	1	-0.0864651	6.84294	0.95036	0	-0.00506828
22	TCP1	0	0	0	2.00354	5.25803	0.000262023	1	0.224916	6.46344	0.789269	0	1.76127	5.79091	0.0115289	1	2.06137	5.51258	1.65893e-05	1	1.16245	6.17287	0.108627	0	0.238074	6.32454	0.826548	0	0.281596	6.28936	0.641181	0	0.0923405	6.28726	0.911702	0	0.299168	6.2007	0.562991	0	-1.90652	4.95935	0.00134952	1	-0.169342	4.41234	0.873115	0	-0.0759164
21	TCP11L1	0	0	0	2.00254	1.92081	0.00162349	1	-0.446801	3.32744	0.686882	0	1.82025	2.16776	0.114489	0	1.4066	2.31001	0.0101965	1	1.87839	2.43121	0.103268	0	-0.144219	3.27988	0.909972	0	1.18114	2.8506	0.08918	0	-1.12988	3.13628	0.189044	0	-0.163418	2.75584	0.854291	0	-2.49706	1.7088	0.000485298	1	0	0	0	0	0
21	TEAD3	0	0	0	-0.397394	4.75211	0.483799	0	1.13591	4.20894	0.299407	0	-1.65021	4.89164	0.0953507	0	-1.73418	5.44731	0.00222721	1	-1.93412	5.0085	0.0798854	0	-1.07589	5.13327	0.307381	0	0.395965	4.94499	0.627423	0	-0.793192	4.39304	0.482907	0	-3.06608	5.87806	5.18086e-05	1	1.72131	4.15583	0.00157205	1	-0.270423	4.76703	0.733325	0	0.786813
22	TET1	0	0	0	0.604073	4.81062	0.317454	0	1.5921	4.61484	0.108801	0	-0.531227	5.17009	0.568055	0	0.999175	4.59954	0.0458674	1	-0.806809	5.34296	0.402454	0	2.58761	4.90413	0.0568283	0	0.863248	5.29327	0.23715	0	4.30656	3.64944	0.00176628	1	0.861812	4.10509	0.253094	0	1.33206	3.93313	0.0516398	0	-0.265274	4.45298	0.792622	0	-0.948883
16	TET3	0	0	0	0.561328	5.21148	0.304399	0	1.38241	5.06932	0.023787	1	-1.18868	5.73963	0.0449263	1	-0.246864	5.68115	0.548788	0	-1.51215	5.88321	0.0592429	0	-0.324983	5.92722	0.706104	0	0.145382	5.98471	0.785198	0	1.65908	4.67099	0.0776548	0	-0.928585	5.51342	0.0951546	0	1.02553	4.41295	0.100346	0	-1.01042	5.03463	0.216666	0	0.42325
17	TEX264	0	CL6	CL5	0.0305728	4.15239	0.962129	0	-1.19818	4.83113	0.0466691	1	-0.11504	4.4243	0.883996	0	-0.149428	4.76814	0.722877	0	0.131573	4.34703	0.88334	0	-0.825315	4.34918	0.359433	0	-0.73002	4.51276	0.225791	0	-1.39558	4.54595	0.0339754	1	1.0749	3.52535	0.137343	0	-1.49908	4.61818	0.0155135	1	-0.655036	4.26229	0.453253	0	0.595596
26	TFE3	0	0	0	-1.67406	5.69486	0.0249088	1	0.00975346	4.72088	0.994362	0	-3.28933	5.56086	0.00148365	1	-2.66024	6.24217	2.00803e-05	1	-2.91795	5.37728	0.00541358	1	0.685594	5.08781	0.419972	0	0.747093	5.21562	0.131475	0	0.130927	4.21232	0.912786	0	-3.5165	6.0153	3.33295e-06	1	2.39046	5.51961	0.00522726	1	0.334791	6.24081	0.799904	0	0.0292596
19	TFEC	0	0	0	0	0	0	0	0	0	0	0	-3.05987	1.08425	0.0276943	1	-2.36067	1.56729	0.00320783	1	-2.94407	0.835016	0.0407651	1	-0.672949	-0.167886	0.760573	0	-2.89526	1.08377	0.0102161	1	-5.14797	1.09894	6.68284e-05	1	-3.25405	1.81265	0.0439489	1	1.85987	1.2056	0.0622497	0	-1.4263	2.22065	0.222337	0	0.564605
21	TFRC	0	0	0	0.8136	5.82416	0.155104	0	1.48571	5.77372	0.0445879	1	0.29496	5.89838	0.738105	0	0.185815	6.15671	0.734413	0	-1.4511	6.61808	0.0899142	0	-0.0032367	6.5408	0.998153	0	0.284304	6.60181	0.688194	0	-1.19367	6.30632	0.122686	0	-2.55819	7.17519	0.000301659	1	0.938112	5.0248	0.12224	0	0.485658	5.1626	0.602987	0	0.0263764
26	TGFBR2	0	0	0	-1.17225	3.46268	0.228575	0	-1.07636	3.35291	0.330733	0	-3.00724	4.16505	0.00340049	1	-2.90447	5.18555	6.74193e-06	1	-2.64872	3.85012	0.0460306	1	-0.517909	3.09078	0.705043	0	-2.06958	4.01062	0.0112345	1	-4.1286	3.94143	9.72977e-05	1	-0.947429	3.31171	0.323862	0	0.21033	3.83747	0.861937	0	-2.01744	4.54504	0.138053	0	2.23686
19	TGM2	0	0	0	-3.20349	5.8455	3.95191e-05	1	-0.908765	4.55627	0.484492	0	-3.54574	5.67937	0.00186035	1	-4.12008	6.86704	1.51358e-07	1	-3.57907	5.43323	0.0178165	1	-2.87461	4.82305	0.04628	1	-3.2073	5.71873	0.00182249	1	-3.23257	4.95042	0.00519035	1	-2.06965	5.39821	0.0779499	0	2.22137	6.44072	0.00494354	1	-0.663366	7.37593	0.564311	0	1.15496
24	THBD	0	0	0	-4.03633	5.65429	6.03542e-07	1	-0.391926	3.92585	0.76936	0	-1.5481	4.51451	0.0357791	1	-2.18927	4.77794	0.0102436	1	-2.84195	4.79643	0.0110472	1	-1.75487	3.89218	0.151767	0	-1.32579	4.03243	0.0988713	0	-1.87928	4.16024	0.0240518	1	-3.51605	6.04183	0.00055861	1	3.03482	6.27833	0.000260605	1	1.11935	6.71964	0.279558	0	-1.52581
32	THOC3	CL4	0	0	-3.91875	7.18872	2.89766e-07	1	0.0105196	4.93337	0.996205	0	-2.84316	5.92304	0.0183168	1	-1.75722	6.00557	0.011954	1	-3.35916	6.03116	0.0178165	1	1.12293	5.31735	0.394575	0	0.663792	5.48003	0.411757	0	1.80001	4.25188	0.21494	0	-2.36136	5.9854	0.00680022	1	4.49439	7.06532	7.80689e-07	1	1.43201	7.87256	0.117415	0	-2.24921
28	TIMELESS	CL1	0	0	3.08135	4.89873	1.19573e-05	1	2.39923	5.76208	0.000100614	1	1.72823	5.80881	0.00234247	1	2.96679	5.03621	9.8572e-10	1	2.03945	5.95706	0.00488889	1	0.93421	6.57563	0.180695	0	1.06643	6.3981	0.012026	1	3.86363	5.26615	1.92449e-05	1	2.16052	4.99888	7.20264e-06	1	-0.578856	3.52597	0.480098	0	-0.966023	3.6473	0.376968	0	-0.0810333
20	TIMP3	CL6	0	0	0.23596	3.76196	0.802625	0	-2.08443	4.9377	0.00145922	1	0.382162	4.10991	0.835948	0	-1.82948	5.62976	0.000481267	1	-0.696769	4.44627	0.469824	0	-2.88892	4.46719	0.0092697	1	-2.01788	4.73258	0.01005	1	-3.99166	5.10109	9.51712e-06	1	-0.94447	4.82103	0.349189	0	-2.58936	4.55446	0.00584415	1	-0.34055	3.82879	0.88623	0	2.42264
21	TKT	0	0	0	1.32743	4.0369	0.0516317	0	-0.763996	5.16888	0.525387	0	-1.04906	5.37811	0.305509	0	-0.860081	5.70282	0.262067	0	0.139828	4.90934	0.916058	0	-3.3333	5.41441	0.0215796	1	-0.98927	5.16913	0.244075	0	-2.30904	5.37267	0.0186414	1	-2.51064	6.31167	0.00272841	1	-2.1286	4.15876	0.00538337	1	-2.49202	4.3814	0.00880411	1	2.21351
17	TM4SF1	0	0	0	0.0221298	5.09726	0.977877	0	0.0230591	5.21767	0.988325	0	-0.936874	5.49122	0.209008	0	-2.16599	6.5469	0.000804928	1	-1.23328	5.55624	0.230097	0	-0.983711	5.37094	0.314687	0	-0.352063	5.43452	0.74648	0	-2.78921	5.73171	0.000758699	1	-2.53936	6.38346	0.00139065	1	0.0187861	5.10701	0.984331	0	-0.582128	5.35496	0.63979	0	1.85866
17	TMC6	0	0	0	-0.850687	2.76659	0.198434	0	1.04078	1.94724	0.351357	0	-3.50194	3.33796	0.000248497	1	-2.92657	4.00674	1.80769e-07	1	-2.73345	2.95583	0.0166969	1	-1.06044	2.85265	0.217413	0	-0.387312	3.04676	0.451075	0	-2.24652	2.4939	0.013178	1	-3.01437	3.44173	0.00174204	1	2.34255	2.30672	0.00354853	1	-1.09177	3.53534	0.150124	0	1.30598
14	TMED7	0	0	0	0.577754	3.58259	0.236012	0	-1.45811	4.6276	0.00672269	1	0.239369	3.92406	0.761625	0	-0.191077	4.43604	0.61867	0	0.486472	3.91895	0.50019	0	-1.00343	4.12249	0.2489	0	-0.777013	4.29972	0.144136	0	-0.779537	4.05351	0.226263	0	-0.777262	4.42662	0.127483	0	-2.21018	4.03684	9.80434e-05	1	-0.501246	3.42952	0.542708	0	0.991543
27	TMEFF1	0	0	0	2.14977	7.42542	0.00853711	1	3.35488	7.24041	5.39388e-05	1	1.20181	7.79946	0.176959	0	3.24002	6.67379	4.73722e-08	1	0.0552631	8.38131	0.962875	0	2.92564	8.15884	0.011719	1	1.75369	8.19811	0.0551092	0	3.82694	7.08811	0.000169708	1	3.96953	5.44452	6.9343e-08	1	2.24458	5.81005	0.02282	1	1.16551	6.36003	0.34797	0	-2.68959
17	TMEM100	CL6	0	0	0	0	0	0	-2.63999	0.556142	0.0909929	0	0	0	0	0	-2.72344	1.68568	0.00275469	1	-2.135	0.383445	0.222349	0	1.32696	-0.558447	0.554073	0	0	0	0	0	-7.71083	1.72715	9.92517e-07	1	0	0	0	0	-0.0320286	1.811	0.975107	0	0	0	0	0	0.802855
12	TMEM108	CL5	CL1	CL5	1.4924	4.19507	0.00290466	1	-0.4607	5.31095	0.751869	0	2.65248	3.94343	0.00234247	1	2.04956	3.99811	0.000290659	1	1.59466	4.60816	0.0412631	1	2.03811	4.59347	0.0884989	0	1.90299	4.26701	0.0106626	1	2.39714	4.13142	0.00960261	1	3.02509	2.98159	0.000385358	1	-2.09071	4.14846	0.0110164	1	0.963167	2.96872	0.301201	0	-0.352883
20	TMEM109	0	0	0	1.37062	2.10393	0.0833414	0	-0.894425	3.2369	0.403828	0	0.868502	2.61029	0.370247	0	-0.118629	3.13422	0.870358	0	0.438779	2.90425	0.693618	0	-1.44919	3.1315	0.229481	0	0.00483082	2.88978	0.99814	0	-2.51543	3.55397	0.00420701	1	-1.5196	3.87312	0.0466818	1	-2.30729	2.18868	0.0106996	1	-0.627779	1.66639	0.650008	0	1.62105
24	TMEM145	0	0	0	2.24512	2.61293	0.00173603	1	-0.567652	4.22671	0.579016	0	1.82672	2.95552	0.17008	0	4.31035	1.29437	3.73019e-06	1	1.99875	3.19128	0.107828	0	2.58114	3.63589	0.0785396	0	0.765616	3.98536	0.270984	0	5.45725	2.10094	0.000299565	1	4.31912	0.568296	1.01361e-05	1	-2.9371	2.32809	0.000361397	1	-0.38094	1.26065	0.848853	0	0
0	TMEM151B	0	CL1	CL5	0	0	0	0	0	0	0	0	0	0	0	0	0	0	0	0	0	0	0	0	2.75076	0.182346	0.252115	0	0	0	0	0	0	0	0	0	0	0	0	0	0	0	0	0	0	0	0	0	0
16	TMEM178B	CL5	0	0	2.13106	2.6714	0.0123088	1	-1.45496	4.60462	0.0630739	0	4.85873	2.07738	0.000616232	1	5.3089	1.23785	4.08778e-09	1	3.71723	2.88057	0.0119381	1	1.75422	3.50591	0.247704	0	-0.00031678	3.75918	0.999664	0	4.04596	2.68498	0.00125105	1	5.08114	0.867336	4.31898e-06	1	-3.96329	2.9382	0.000137816	1	1.48822	0.740997	0.413966	0	0
19	TMEM214	0	0	0	-0.603699	7.37276	0.323744	0	-0.751673	7.40097	0.111254	0	-1.69877	7.79469	0.00276706	1	-0.632892	7.61798	0.0774935	0	-1.15503	7.51325	0.0412631	1	-1.57347	7.33938	0.023325	1	-0.972559	7.48137	0.0120568	1	1.33831	6.49114	0.0480423	1	-0.0862435	7.00577	0.87309	0	-0.0637127	7.69349	0.941035	0	-0.692774	8.03433	0.55812	0	-0.38803
19	TMEM43	0	0	0	0.339316	2.45908	0.626894	0	-1.36457	3.3895	0.141456	0	0.360916	2.60144	0.764293	0	-0.420314	3.30845	0.490044	0	0.636307	2.6069	0.587299	0	-1.13057	3.03121	0.32878	0	-0.0716666	2.89943	0.9495	0	-2.32605	3.25392	0.0124964	1	-1.25794	3.37286	0.147848	0	-2.08841	2.84381	0.00309591	1	-0.722844	2.15943	0.508772	0	1.33943
24	TMEM63C	CL5	0	0	1.29735	3.51049	0.0366465	1	-2.10691	5.11992	0.00281895	1	1.67858	3.724	0.157548	0	3.49913	2.63608	1.72783e-05	1	3.62356	3.20142	0.0172473	1	-1.17759	4.36415	0.253343	0	0.214059	3.93116	0.847487	0	3.1974	3.24966	0.00386394	1	4.63107	1.22006	9.82835e-06	1	-3.61988	4.10305	2.93001e-06	1	-0.380202	2.89276	0.821664	0	-1.5628
19	TMEM64	0	0	0	-1.52072	2.40119	0.0295217	1	-2.12894	2.51924	0.0423752	1	-2.72129	2.52168	0.0651467	0	-2.53396	3.26504	0.00154275	1	-3.85513	2.79334	0.0121854	1	-3.44006	2.48743	0.0292589	1	-2.81174	3.17086	0.00615706	1	-4.90603	2.77894	0.000150924	1	-3.79212	3.66732	0.00204801	1	-0.494873	3.18684	0.38928	0	-0.282552	3.16493	0.791307	0	0.690568
18	TMF1	CL6	0	0	0	0	0	0	-1.9064	2.4195	0.0317779	1	-0.107365	1.5952	0.923264	0	0.12094	1.82957	0.844454	0	0.989827	1.34175	0.392246	0	1.00211	1.45864	0.470184	0	0.0323237	1.68868	0.9756	0	-3.92953	2.57567	7.12097e-05	1	-0.452611	1.64249	0.591709	0	-3.30079	1.31198	5.46875e-05	1	0	0	0	0	0
12	TMOD3	0	0	0	0.0833136	7.77884	0.901939	0	-0.269604	7.89758	0.668449	0	-0.725752	8.06609	0.279905	0	-0.502653	8.363	0.0975289	0	-1.19808	8.19669	0.0571455	0	0.106804	7.72742	0.909972	0	-1.21382	8.37754	0.0075139	1	-1.54775	8.02434	0.0129331	1	-0.74904	7.9924	0.172429	0	-0.0815157	7.85275	0.922106	0	0.0852035	8.00455	0.954688	0	-0.0679656
17	TMPRSS4	0	0	0	-0.458088	1.38897	0.732185	0	2.69776	0.300991	0.141066	0	-2.97123	2.20785	0.163086	0	-1.73428	2.30481	0.159761	0	-1.67619	1.67542	0.423286	0	-4.05068	2.16723	0.0287452	1	1.03591	1.26421	0.566793	0	0.252806	0.930254	0.907643	0	-4.38988	3.59395	0.00269011	1	2.84306	0.500317	0.0433004	1	-2.81502	2.1955	0.131917	0	1.66176
25	TMSB15A	0	0	0	1.57934	4.88013	0.05179	0	5.7894	3.52175	0.000149112	1	3.53193	3.97029	0.00427142	1	4.6667	2.80932	1.80769e-07	1	0.601969	5.33706	0.626495	0	4.66151	5.03349	0.0263822	1	3.51314	4.83444	0.00142597	1	5.72155	3.70257	0.000726199	1	3.0983	2.99924	0.000148328	1	4.65701	2.48751	0.000376641	1	3.08701	2.92467	0.0248368	1	-3.99835
24	TMSB15B	0	0	0	0.651503	3.88503	0.361276	0	4.32016	2.52793	0.000692109	1	1.28873	3.38955	0.188074	0	3.0173	2.35425	5.64354e-05	1	-0.0505552	4.0597	0.967677	0	3.04352	3.86163	0.039512	1	2.86002	3.51752	0.00192161	1	5.23412	2.3533	0.000422992	1	2.65402	1.87553	0.000691218	1	4.01977	2.08946	0.000446785	1	1.40294	2.87417	0.222892	0	-2.91457
18	TMTC3	0	0	0	2.61817	3.3853	0.000262591	1	0.771729	4.69254	0.25107	0	0.463499	4.69126	0.497626	0	1.16131	4.38777	0.00269192	1	0.206086	4.88313	0.795415	0	0.140025	4.89891	0.893786	0	0.291869	4.9062	0.600221	0	-0.738395	4.93063	0.278093	0	-0.738919	5.19444	0.163743	0	-1.68214	2.73915	0.0329661	1	-1.44788	2.80752	0.165926	0	0.952062
14	TNFRSF10A	0	0	0	-2.06307	3.16848	0.00303206	1	-0.227623	2.28408	0.909545	0	-3.01135	3.27559	0.0287657	1	-2.43047	3.71172	0.00016896	1	-2.56475	2.90923	0.0235242	1	-3.00261	2.79198	0.0131649	1	-1.74844	3.09428	0.0399965	1	-2.86659	2.67649	0.00719372	1	-2.76821	3.57296	0.0034009	1	1.67152	3.49732	0.0393895	1	-0.827952	4.33902	0.412743	0	0.326761
21	TNFRSF1A	0	0	0	-0.100323	4.40514	0.870732	0	0.0674466	4.49956	0.966417	0	-1.5291	5.10648	0.01058	1	-1.77245	5.86511	1.12181e-05	1	-1.4345	4.99995	0.0204583	1	-0.922739	4.66233	0.228671	0	-1.15185	5.027	0.0317745	1	-2.51246	5.015	0.000169708	1	-1.96218	5.62025	0.000264501	1	0.00705143	4.31408	0.994111	0	-1.66287	4.86234	0.0399166	1	1.96937
22	TNFSF10	CL6	0	0	0.0721084	3.97524	0.940899	0	-0.573314	4.39591	0.613238	0	0.404546	4.06375	0.834793	0	-1.865	5.55435	0.0022974	1	-1.62859	4.71449	0.172754	0	-1.44135	4.26428	0.285105	0	-1.86337	4.85728	0.0430846	1	-4.66591	5.27581	4.95914e-05	1	-3.09654	5.97085	0.000887516	1	-0.819037	4.27984	0.348867	0	0.092814	3.98716	0.966898	0	2.07551
22	TNFSF12	CL6	0	0	-2.37501	2.36705	0.000850308	1	-2.43031	2.28112	0.00281644	1	-0.314341	1.54894	0.785332	0	-1.4074	2.48887	0.0157807	1	-0.331466	1.54094	0.800492	0	-2.62185	1.61759	0.0537012	0	-1.04477	1.46275	0.265914	0	-3.97147	2.31647	0.000169708	1	-1.28738	2.25937	0.160762	0	-0.738626	3.56383	0.233154	0	0.61264	2.86404	0.474066	0	0.0889493
17	TNPO2	0	0	0	1.69659	5.38123	0.00785854	1	0.227762	6.37193	0.71645	0	0.321876	6.10028	0.545386	0	1.20878	5.789	0.000317488	1	0.134574	6.27478	0.828548	0	0.695972	6.38254	0.272903	0	1.1712	6.14645	0.00459646	1	2.42684	5.40777	0.000807505	1	0.894173	5.34595	0.0474088	1	-1.3205	4.97918	0.0678861	0	-0.429433	4.78613	0.714427	0	-0.141737
19	TNR	CL5	0	0	0.830203	2.04975	0.506178	0	-3.32693	3.96527	0.00660729	1	5.36202	1.17948	0.000556819	1	0	0	0	0	7.14712	0.767316	0.00202678	1	2.01976	1.366	0.472119	0	-0.541511	1.46819	0.785284	0	1.95079	2.17231	0.112766	0	0	0	0	0	-5.05466	3.5288	4.23859e-06	1	1.66972	1.05681	0.296645	0	0
28	TOP2A	0	0	0	2.02697	5.86599	0.000345564	1	4.50198	5.42153	1.40536e-06	1	1.85222	6.20538	0.0021949	1	3.24753	5.31931	1.19896e-07	1	1.14358	6.68138	0.12984	0	0.731141	6.99424	0.340308	0	0.417982	7.05887	0.438926	0	6.24741	5.0771	8.26792e-07	1	1.66233	5.75343	0.00568774	1	2.80952	3.98556	0.000401015	1	0.708655	4.73646	0.405407	0	-1.82813
20	TOX	0	0	0	3.1197	2.98612	0.000175908	1	0.0566315	4.71417	0.976359	0	3.16225	3.44039	0.0106706	1	3.40037	3.28983	7.79188e-06	1	3.1238	3.82613	0.0316188	1	1.7806	4.01104	0.422203	0	-0.0545997	4.31207	0.968591	0	3.0424	3.76759	0.0155408	1	5.13557	1.63125	2.20058e-09	1	-3.18618	2.70882	0.000276211	1	-0.365971	1.64288	0.821817	0	0.216917
13	TP73	CL1	0	0	1.99705	2.81052	0.00416975	1	4.9698	2.11409	0.000210487	1	2.9039	2.66062	0.00813291	1	1.76828	2.57979	0.0148934	1	1.89446	3.26835	0.0877533	0	2.16217	3.63678	0.135637	0	3.52169	2.67048	0.0037409	1	5.13412	2.21412	0.0004757	1	2.30383	2.07818	0.00801378	1	0	0	0	0	1.83136	1.26096	0.0978864	0	-0.806017
13	TPSB2	CL6	0	0	0	0	0	0	0	0	0	0	0	0	0	0	-4.85363	1.54441	2.03692e-05	1	0	0	0	0	-0.814587	-0.524689	0.692512	0	0	0	0	0	-6.11874	0.789183	9.72977e-05	1	-3.23008	1.32387	0.0376241	1	0.101777	1.72417	0.906491	0	0.674753	1.43263	0.561361	0	1.22167
19	TRAT1	0	0	0	-3.50787	2.36869	0.000832617	1	0	0	0	0	-3.07277	1.49722	0.0431574	1	-3.07615	2.33144	0.000186197	1	-3.62214	1.56331	0.0504073	0	-0.218986	0.78038	0.917707	0	-1.89125	1.62022	0.0769725	0	-3.27058	1.19865	0.0156393	1	-0.74186	0.444823	0.589681	0	4.48028	2.16816	0.000776398	1	0.0805715	3.3327	0.967256	0	-0.0112377
22	TRIM22	0	0	0	-1.47935	3.69205	0.0267039	1	-0.0161638	2.9364	0.993679	0	-2.23732	3.57626	0.0415595	1	-3.15684	4.92053	4.01023e-06	1	-2.81295	3.72203	0.0212692	1	-0.924554	3.40364	0.41811	0	-0.756006	3.68387	0.241223	0	-3.74126	3.70907	0.000558467	1	-2.41976	3.97131	0.00683792	1	1.76085	3.59669	0.0190031	1	-0.221611	4.14416	0.854199	0	1.66698
17	TRIM45	0	0	0	0.780971	3.49454	0.233095	0	2.87583	2.89568	0.00146021	1	0.173875	3.54588	0.871546	0	0.55506	3.63899	0.263572	0	-0.547767	3.98829	0.423732	0	1.25902	4.00285	0.151185	0	1.08121	3.97676	0.0327084	1	1.61488	3.1708	0.0432055	1	1.33925	2.48503	0.0272016	1	2.52076	2.10923	0.00853268	1	0.646059	2.7176	0.612647	0	-0.451098
1	TRIM49L1	0	0	0	0	0	0	0	0	0	0	0	0	0	0	0	0	0	0	0	0	0	0	0	0	0	0	0	0	0	0	0	0	0	0	0	0	0	0	0	0	0	0	0	0	0	0	0	0
20	TRIM9	CL1	0	0	1.29146	4.46863	0.141221	0	1.15156	4.89952	0.500281	0	3.64317	3.77266	0.0360743	1	5.19884	2.53882	2.40931e-05	1	2.51964	4.4675	0.156585	0	3.59475	4.4795	0.213809	0	0.228133	5.10277	0.877061	0	5.00601	3.70577	0.018395	1	5.28597	1.70453	3.93933e-06	1	-0.247762	3.85202	0.788321	0	2.09366	2.88305	0.124882	0	-3.60984
24	TRMT112	0	0	0	1.9003	4.15733	0.0235315	1	-1.12685	5.85315	0.341315	0	1.5285	4.98734	0.182225	0	0.877336	5.27533	0.215792	0	1.50089	5.07324	0.223702	0	-2.23698	5.50507	0.142423	0	-0.39017	5.1299	0.752861	0	-2.20162	5.91681	0.0530213	0	-0.413962	5.90395	0.642309	0	-3.37656	4.48252	0.000170087	1	-1.33287	3.75817	0.22657	0	1.74711
16	TRO	0	0	0	1.13499	4.76937	0.102624	0	0.430261	5.29989	0.743727	0	1.68002	4.36851	0.138677	0	1.72877	4.41772	0.00609049	1	0.186868	5.23648	0.892378	0	2.11697	5.25531	0.117824	0	1.38772	5.32421	0.117918	0	3.74703	4.00816	0.0114641	1	1.67666	3.82362	0.0631548	0	-0.249118	4.2527	0.759274	0	2.11412	3.45825	0.024262	1	-1.60942
23	TROAP	0	0	0	1.8638	3.24606	0.00834606	1	5.05683	2.45635	9.78405e-05	1	1.22984	3.68909	0.16873	0	3.24443	2.30237	3.95335e-05	1	0.880908	3.95587	0.380275	0	0.568533	4.32082	0.616262	0	1.26193	4.0142	0.0591904	0	6.19995	2.28026	5.14989e-05	1	0.443183	3.60094	0.571695	0	3.22093	1.1865	0.00224539	1	-0.367307	2.33226	0.801526	0	-1.60388
[truncated: 109 more rows]
[truncated: 135 more columns]
